# Supplementary material for: ‘ARMAN’ archaea depend on association with euryarchaeal host in culture and in situ
Source: Nat Commun. 2017 Jul 5;8:60. doi: 10.1038/s41467-017-00104-7 (PMC5498576; doi:10.1038/s41467-017-00104-7)
Supplement: Supplementary file 2 — Supplementary Data set 1 [file 41467_2017_104_MOESM2_ESM.xlsx]

## Sheet: Supplementary.proteinortho
Groups of similar proteins identified in C.divulgatum-related and Ca. Mancarchaeum acidiphilum genomes
Number of species covered by protein group	Number of genes included in the group	Algebraic connectivity of the group	Ca. Mancarchaeum acidiphilum	Thermoplasmatales archaeon G-plasma	C.divulgatum PM4	C.divulgatum S5
4	4	1	Mia14_0001	gi|530557078|gb|EQB68384.1|	CPM_1116	CSP5_1112
4	4	1	Mia14_0002	gi|530558355|gb|EQB69627.1|	CPM_1291	CSP5_1292
4	4	1	Mia14_0011	gi|530557108|gb|EQB68414.1|	CPM_1086	CSP5_1082
4	4	1	Mia14_0013	gi|530556909|gb|EQB68224.1|	CPM_1499	CSP5_1505
4	4	1	Mia14_0015	gi|530556884|gb|EQB68199.1|	CPM_1474	CSP5_1480
4	4	1	Mia14_0016	gi|530556883|gb|EQB68198.1|	CPM_1473	CSP5_1479
4	4	1	Mia14_0017	gi|530556882|gb|EQB68197.1|	CPM_1472	CSP5_1478
4	4	1	Mia14_0018	gi|530556881|gb|EQB68196.1|	CPM_1471	CSP5_1477
4	4	1	Mia14_0019	gi|530557292|gb|EQB68591.1|	CPM_0499	CSP5_0527
4	4	1	Mia14_0021	gi|530557975|gb|EQB69252.1|	CPM_0211	CSP5_0245
4	4	1	Mia14_0023	gi|530557865|gb|EQB69142.1|	CPM_0327	CSP5_0358
4	4	1	Mia14_0028	gi|530558614|gb|EQB69874.1|	CPM_0859	CSP5_0862
4	4	1	Mia14_0029	gi|530557297|gb|EQB68596.1|	CPM_0494	CSP5_0522
4	4	1	Mia14_0031	gi|530557932|gb|EQB69209.1|	CPM_0256	CSP5_0288
4	4	1	Mia14_0032	gi|530557931|gb|EQB69208.1|	CPM_0257	CSP5_0289
4	4	1	Mia14_0033	gi|530558246|gb|EQB69518.1|	CPM_1396	CSP5_1397
4	4	1	Mia14_0034	gi|530558296|gb|EQB69568.1|	CPM_1344	CSP5_1345
4	4	1	Mia14_0035	gi|530558297|gb|EQB69569.1|	CPM_1343	CSP5_1344
4	4	1	Mia14_0037	gi|530557649|gb|EQB68935.1|	CPM_1207	CSP5_1203
4	4	1	Mia14_0038	gi|530557783|gb|EQB69060.1|	CPM_0414	CSP5_0442
4	4	1	Mia14_0043	gi|530557674|gb|EQB68960.1|	CPM_1179	CSP5_1175
4	4	1	Mia14_0044	gi|530556921|gb|EQB68236.1|	CPM_1512	CSP5_1518
4	4	1	Mia14_0045	gi|530558203|gb|EQB69475.1|	CPM_1447	CSP5_1453
4	4	1	Mia14_0048	gi|530557941|gb|EQB69218.1|	CPM_0246	CSP5_0278
4	4	1	Mia14_0049	gi|530557863|gb|EQB69140.1|	CPM_0329	CSP5_0360
4	4	1	Mia14_0050	gi|530557862|gb|EQB69139.1|	CPM_0330	CSP5_0361
4	4	1	Mia14_0051	gi|530557861|gb|EQB69138.1|	CPM_0331	CSP5_0362
4	4	1	Mia14_0052	gi|530557860|gb|EQB69137.1|	CPM_0332	CSP5_0363
4	4	1	Mia14_0053	gi|530557859|gb|EQB69136.1|	CPM_0333	CSP5_0364
4	4	1	Mia14_0057	gi|530556910|gb|EQB68225.1|	CPM_1500	CSP5_1506
4	4	1	Mia14_0058	gi|530556911|gb|EQB68226.1|	CPM_1501	CSP5_1507
4	4	1	Mia14_0059	gi|530556912|gb|EQB68227.1|	CPM_1502	CSP5_1508
4	4	1	Mia14_0061	gi|530558639|gb|EQB69899.1|	CPM_0887	CSP5_0890
4	4	1	Mia14_0065	gi|530556965|gb|EQB68280.1|	CPM_1561	CSP5_1571
4	4	1	Mia14_0066	gi|530556964|gb|EQB68279.1|	CPM_1560	CSP5_1570
4	4	1	Mia14_0067	gi|530556963|gb|EQB68278.1|	CPM_1559	CSP5_1569
4	4	1	Mia14_0068	gi|530556962|gb|EQB68277.1|	CPM_1558	CSP5_1568
4	4	1	Mia14_0069	gi|530556961|gb|EQB68276.1|	CPM_1557	CSP5_1567
4	4	1	Mia14_0070	gi|530556960|gb|EQB68275.1|	CPM_1556	CSP5_1566
4	4	1	Mia14_0071	gi|530556959|gb|EQB68274.1|	CPM_1555	CSP5_1565
4	4	1	Mia14_0072	gi|530556958|gb|EQB68273.1|	CPM_1554	CSP5_1564
4	4	1	Mia14_0073	gi|530556957|gb|EQB68272.1|	CPM_1553	CSP5_1563
4	4	1	Mia14_0074	gi|530556956|gb|EQB68271.1|	CPM_1552	CSP5_1562
4	4	1	Mia14_0075	gi|530556955|gb|EQB68270.1|	CPM_1551	CSP5_1561
4	4	1	Mia14_0076	gi|530556954|gb|EQB68269.1|	CPM_1550	CSP5_1560
4	4	1	Mia14_0077	gi|530556953|gb|EQB68268.1|	CPM_1549	CSP5_1559
4	4	0.25	Mia14_0079	gi|530558373|gb|EQB69645.1|	CPM_1274	CSP5_1275
4	4	1	Mia14_0082	gi|530558211|gb|EQB69483.1|	CPM_1439	CSP5_1444
4	4	1	Mia14_0083	gi|530558377|gb|EQB69649.1|	CPM_1269	CSP5_1270
4	4	1	Mia14_0087	gi|530556885|gb|EQB68200.1|	CPM_1475	CSP5_1481
4	4	1	Mia14_0089	gi|530557303|gb|EQB68602.1|	CPM_0488	CSP5_0516
4	4	1	Mia14_0090	gi|530557940|gb|EQB69217.1|	CPM_0247	CSP5_0279
4	4	1	Mia14_0092	gi|530558380|gb|EQB69652.1|	CPM_1266	CSP5_1267
4	4	1	Mia14_0093	gi|530558379|gb|EQB69651.1|	CPM_1267	CSP5_1268
4	4	1	Mia14_0094	gi|530556886|gb|EQB68201.1|	CPM_1476	CSP5_1482
4	4	1	Mia14_0096	gi|530557100|gb|EQB68406.1|	CPM_1095	CSP5_1091
4	4	1	Mia14_0097	gi|530557821|gb|EQB69098.1|	CPM_0375	CSP5_0403
4	4	1	Mia14_0108	gi|530557766|gb|EQB69043.1|	CPM_0431	CSP5_0459
4	4	1	Mia14_0109	gi|530557270|gb|EQB68569.1|	CPM_0526	CSP5_0554
4	4	1	Mia14_0112	gi|530558700|gb|EQB69960.1|	CPM_0953	CSP5_0957
4	5	0.166	Mia14_0113	gi|530557526|gb|EQB68816.1|,gi|530556730|gb|EQB68052.1|	CPM_1869	CSP5_1931
4	4	1	Mia14_0114	gi|530557504|gb|EQB68794.1|	CPM_1889	CSP5_1951
4	4	1	Mia14_0119	gi|530557003|gb|EQB68318.1|	CPM_1600	CSP5_1610
4	4	1	Mia14_0120	gi|530557188|gb|EQB68487.1|	CPM_0633	CSP5_0655
4	5	0.2	Mia14_0125	gi|530557505|gb|EQB68795.1|,gi|530556813|gb|EQB68133.1|	CPM_1888	CSP5_1950
4	4	1	Mia14_0126	gi|530557820|gb|EQB69097.1|	CPM_0376	CSP5_0404
4	4	1	Mia14_0129	gi|530558026|gb|EQB69303.1|	CPM_0158	CSP5_0192
4	4	1	Mia14_0140	gi|530558464|gb|EQB69732.1|	CPM_0747	CSP5_0751
4	4	1	Mia14_0142	gi|530557840|gb|EQB69117.1|	CPM_0354	CSP5_0383
4	4	1	Mia14_0143	gi|530558267|gb|EQB69539.1|	CPM_1375	CSP5_1376
4	4	1	Mia14_0147	gi|530557855|gb|EQB69132.1|	CPM_0338	CSP5_0369
4	4	1	Mia14_0153	gi|530558316|gb|EQB69588.1|	CPM_1325	CSP5_1326
4	4	1	Mia14_0156	gi|530558469|gb|EQB69737.1|	CPM_0751	CSP5_0755
4	4	1	Mia14_0158	gi|530557432|gb|EQB68722.1|	CPM_0015	CSP5_0015
4	4	1	Mia14_0159	gi|530558326|gb|EQB69598.1|	CPM_1318	CSP5_1319
4	4	1	Mia14_0160	gi|530558243|gb|EQB69515.1|	CPM_1399	CSP5_1400
4	4	1	Mia14_0164	gi|530557446|gb|EQB68736.1|	CPM_0001	CSP5_0001
4	4	1	Mia14_0165	gi|530557080|gb|EQB68386.1|	CPM_1114	CSP5_1110
4	4	1	Mia14_0168	gi|530558330|gb|EQB69602.1|	CPM_1315	CSP5_1316
4	4	1	Mia14_0170	gi|530557622|gb|EQB68910.1|	CPM_0710	CSP5_0712
4	4	1	Mia14_0178	gi|530558256|gb|EQB69528.1|	CPM_1386	CSP5_1387
4	4	1	Mia14_0180	gi|530557690|gb|EQB68976.1|	CPM_1165	CSP5_1161
4	4	1	Mia14_0181	gi|530557689|gb|EQB68975.1|	CPM_1166	CSP5_1162
4	4	1	Mia14_0182	gi|530557688|gb|EQB68974.1|	CPM_1167	CSP5_1163
4	4	1	Mia14_0190	gi|530556593|gb|EQB67918.1|	CPM_1740	CSP5_1773
4	4	1	Mia14_0193	gi|530557854|gb|EQB69131.1|	CPM_0339	CSP5_0370
4	4	1	Mia14_0195	gi|530556652|gb|EQB67977.1|	CPM_1686	CSP5_1715
4	4	1	Mia14_0201	gi|530557193|gb|EQB68492.1|	CPM_0627	CSP5_0649
4	4	1	Mia14_0202	gi|530557239|gb|EQB68538.1|	CPM_0581	CSP5_0588
4	4	1	Mia14_0205	gi|530557811|gb|EQB69088.1|	CPM_0385	CSP5_0413
4	4	1	Mia14_0207	gi|530558018|gb|EQB69295.1|	CPM_0166	CSP5_0200
4	4	1	Mia14_0208	gi|530557920|gb|EQB69197.1|	CPM_0270	CSP5_0301
4	4	1	Mia14_0212	gi|530557666|gb|EQB68952.1|	CPM_1187	CSP5_1183
4	4	1	Mia14_0214	gi|530556902|gb|EQB68217.1|	CPM_1492	CSP5_1498
4	4	1	Mia14_0218	gi|530557330|gb|EQB68629.1|	CPM_0457	CSP5_0485
4	4	1	Mia14_0221	gi|530558299|gb|EQB69571.1|	CPM_1341	CSP5_1342
4	4	1	Mia14_0222	gi|530558300|gb|EQB69572.1|	CPM_1340	CSP5_1341
4	4	1	Mia14_0223	gi|530558244|gb|EQB69516.1|	CPM_1398	CSP5_1399
4	4	1	Mia14_0224	gi|530558245|gb|EQB69517.1|	CPM_1397	CSP5_1398
4	4	1	Mia14_0225	gi|530557535|gb|EQB68825.1|	CPM_1860	CSP5_1921
4	4	1	Mia14_0226	gi|530557287|gb|EQB68586.1|	CPM_0504	CSP5_0532
4	4	1	Mia14_0227	gi|530557416|gb|EQB68706.1|	CPM_0030	CSP5_0030
4	5	0.166	Mia14_0228	gi|530556594|gb|EQB67919.1|,gi|530556573|gb|EQB67901.1|	CPM_1739	CSP5_1772
4	4	1	Mia14_0229	gi|530558620|gb|EQB69880.1|	CPM_0865	CSP5_0868
4	4	1	Mia14_0230	gi|530558623|gb|EQB69883.1|	CPM_0868	CSP5_0871
4	4	1	Mia14_0233	gi|530557719|gb|EQB69005.1|	CPM_1136	CSP5_1132
4	4	1	Mia14_0234	gi|530557720|gb|EQB69006.1|	CPM_1135	CSP5_1131
4	4	1	Mia14_0238	gi|530556925|gb|EQB68240.1|	CPM_1516	CSP5_1522
4	4	1	Mia14_0239	gi|530556924|gb|EQB68239.1|	CPM_1515	CSP5_1521
4	4	1	Mia14_0240	gi|530556923|gb|EQB68238.1|	CPM_1514	CSP5_1520
4	7	0.143	Mia14_0241	gi|530558290|gb|EQB69562.1|,gi|530556943|gb|EQB68258.1|	CPM_1538,CPM_1351	CSP5_1548,CSP5_1352
4	4	1	Mia14_0243	gi|530558590|gb|EQB69850.1|	CPM_0835	CSP5_0838
4	4	1	Mia14_0245	gi|530558354|gb|EQB69626.1|	CPM_1292	CSP5_1293
4	4	1	Mia14_0250	gi|530557333|gb|EQB68632.1|	CPM_0455	CSP5_0483
4	4	1	Mia14_0269	gi|530558662|gb|EQB69922.1|	CPM_0916	CSP5_0920
4	4	1	Mia14_0274	gi|530557501|gb|EQB68791.1|	CPM_1892	CSP5_1954
4	4	1	Mia14_0275	gi|530556650|gb|EQB67975.1|	CPM_1688	CSP5_1717
4	4	1	Mia14_0280	gi|530557991|gb|EQB69268.1|	CPM_0194	CSP5_0228
4	4	1	Mia14_0281	gi|530557990|gb|EQB69267.1|	CPM_0195	CSP5_0229
4	4	1	Mia14_0282	gi|530557989|gb|EQB69266.1|	CPM_0196	CSP5_0230
4	4	1	Mia14_0283	gi|530557516|gb|EQB68806.1|	CPM_1878	CSP5_1940
4	4	1	Mia14_0286	gi|530557773|gb|EQB69050.1|	CPM_0424	CSP5_0452
4	4	1	Mia14_0287	gi|530557780|gb|EQB69057.1|	CPM_0417	CSP5_0445
4	4	1	Mia14_0292	gi|530557617|gb|EQB68905.1|	CPM_0705	CSP5_0707
4	4	1	Mia14_0296	gi|530557483|gb|EQB68773.1|	CPM_1911	CSP5_1979
4	4	1	Mia14_0297	gi|530558342|gb|EQB69614.1|	CPM_1303	CSP5_1304
4	4	1	Mia14_0298	gi|530557447|gb|EQB68737.1|	CPM_1948	CSP5_2016
4	4	1	Mia14_0299	gi|530558295|gb|EQB69567.1|	CPM_1345	CSP5_1346
2	2	1	Mia14_0300	gi|530556725|gb|EQB68047.1|	*	*
4	4	1	Mia14_0301	gi|530557655|gb|EQB68941.1|	CPM_1199	CSP5_1195
2	6	0.167	Mia14_0310,Mia14_1029,Mia14_0603,Mia14_0476,Mia14_0422	gi|530558072|gb|EQB69349.1|	*	*
4	5	0.6	Mia14_0319,Mia14_0609	gi|530558585|gb|EQB69845.1|	CPM_0830	CSP5_0833
4	5	0.166	Mia14_0320	gi|530557506|gb|EQB68796.1|,gi|530556812|gb|EQB68132.1|	CPM_1887	CSP5_1949
4	4	1	Mia14_0326	gi|530556887|gb|EQB68202.1|	CPM_1477	CSP5_1483
4	5	0.166	Mia14_0336	gi|530558017|gb|EQB69294.1|,gi|530556817|gb|EQB68137.1|	CPM_0167	CSP5_0201
4	4	1	Mia14_0337	gi|530558263|gb|EQB69535.1|	CPM_1379	CSP5_1380
4	4	1	Mia14_0339	gi|530558063|gb|EQB69340.1|	CPM_0118	CSP5_0149
4	7	0.143	Mia14_0341	gi|530558601|gb|EQB69861.1|,gi|530558276|gb|EQB69548.1|	CPM_1365,CPM_0846	CSP5_1366,CSP5_0849
4	4	1	Mia14_0344	gi|530558003|gb|EQB69280.1|	CPM_0181	CSP5_0215
4	4	1	Mia14_0345	gi|530558258|gb|EQB69530.1|	CPM_1384	CSP5_1385
4	4	1	Mia14_0349	gi|530558580|gb|EQB69840.1|	CPM_0825	CSP5_0828
4	4	1	Mia14_0355	gi|530557412|gb|EQB68702.1|	CPM_0034	CSP5_0034
4	4	1	Mia14_0357	gi|530557410|gb|EQB68700.1|	CPM_0036	CSP5_0036
4	4	1	Mia14_0358	gi|530557409|gb|EQB68699.1|	CPM_0037	CSP5_0037
4	4	1	Mia14_0359	gi|530557408|gb|EQB68698.1|	CPM_0038	CSP5_0038
4	4	1	Mia14_0360	gi|530557407|gb|EQB68697.1|	CPM_0039	CSP5_0039
4	4	1	Mia14_0361	gi|530557406|gb|EQB68696.1|	CPM_0040	CSP5_0040
4	4	1	Mia14_0364	gi|530557404|gb|EQB68694.1|	CPM_0042	CSP5_0042
4	4	1	Mia14_0365	gi|530558266|gb|EQB69538.1|	CPM_1376	CSP5_1377
4	4	1	Mia14_0366	gi|530558210|gb|EQB69482.1|	CPM_1440	CSP5_1445
4	4	1	Mia14_0367	gi|530557912|gb|EQB69189.1|	CPM_0280	CSP5_0311
4	4	1	Mia14_0372	gi|530557984|gb|EQB69261.1|	CPM_0201	CSP5_0235
4	4	1	Mia14_0373	gi|530558294|gb|EQB69566.1|	CPM_1346	CSP5_1347
4	4	1	Mia14_0374	gi|530556656|gb|EQB67981.1|	CPM_1682	CSP5_1711
4	4	1	Mia14_0378	gi|530557668|gb|EQB68954.1|	CPM_1185	CSP5_1181
4	4	1	Mia14_0380	gi|530556658|gb|EQB67983.1|	CPM_1680	CSP5_1709
4	4	1	Mia14_0381	gi|530556657|gb|EQB67982.1|	CPM_1681	CSP5_1710
4	4	1	Mia14_0384	gi|530558195|gb|EQB69467.1|	CPM_1455	CSP5_1461
4	8	0.105	Mia14_0386,Mia14_0692	gi|530557313|gb|EQB68612.1|,gi|530557461|gb|EQB68751.1|	CPM_0474,CPM_1932	CSP5_2000,CSP5_0502
4	4	1	Mia14_0388	gi|530557336|gb|EQB68635.1|	CPM_0452	CSP5_0480
4	7	0.143	Mia14_0389	gi|530558228|gb|EQB69500.1|,gi|530556614|gb|EQB67939.1|	CPM_1718,CPM_1415	CSP5_1752,CSP5_1416
4	4	1	Mia14_0390	gi|530558592|gb|EQB69852.1|	CPM_0837	CSP5_0840
3	3	1	Mia14_0393	*	CPM_0617	CSP5_0639
3	3	1	*	gi|530556848|gb|EQB68165.1|	CPM_1796	CSP5_1857
4	4	1	Mia14_0395	gi|530557127|gb|EQB68433.1|	CPM_1065	CSP5_1053
4	4	1	Mia14_0397	gi|530558693|gb|EQB69953.1|	CPM_0946	CSP5_0950
4	4	1	Mia14_0399	gi|530558571|gb|EQB69831.1|	CPM_0817	CSP5_0820
4	4	1	Mia14_0403	gi|530558102|gb|EQB69379.1|	CPM_0081	CSP5_0112
4	4	1	Mia14_0412	gi|530557314|gb|EQB68613.1|	CPM_0473	CSP5_0501
4	4	1	Mia14_0415	gi|530557178|gb|EQB68477.1|	CPM_0643	CSP5_0665
4	4	1	Mia14_0424	gi|530557970|gb|EQB69247.1|	CPM_0216	CSP5_0250
4	5	0.2	Mia14_0435	gi|530558629|gb|EQB69889.1|,gi|530556722|gb|EQB68044.1|	CPM_0876	CSP5_0879
4	4	1	Mia14_0440	gi|530557263|gb|EQB68562.1|	CPM_0534	CSP5_0562
4	4	1	Mia14_0444	gi|530556665|gb|EQB67990.1|	CPM_1673	CSP5_1702
4	6	0.127	Mia14_0448,Mia14_0870	gi|530558123|gb|EQB69400.1|,gi|530557369|gb|EQB68663.1|	CPM_0054	CSP5_0086
2	2	1	Mia14_0449	gi|530558126|gb|EQB69403.1|	*	*
2	2	1	Mia14_0460	gi|530557599|gb|EQB68887.1|	*	*
4	5	0.2	Mia14_0461	gi|530557598|gb|EQB68886.1|,gi|530557243|gb|EQB68542.1|	CPM_0557	CSP5_0583
3	3	1	Mia14_0468	*	CPM_0111	CSP5_0141
3	3	1	*	gi|530558092|gb|EQB69369.1|	CPM_0091	CSP5_0122
4	4	1	Mia14_0469	gi|530558091|gb|EQB69368.1|	CPM_0092	CSP5_0123
4	4	1	Mia14_0474	gi|530557001|gb|EQB68316.1|	CPM_1598	CSP5_1608
4	6	0.128	Mia14_0477	gi|530557234|gb|EQB68533.1|	CPM_0586	CSP5_1618,CSP5_0070,CSP5_0593
4	4	1	Mia14_0480	gi|530556597|gb|EQB67922.1|	CPM_1736	CSP5_1769
4	4	1	Mia14_0481	gi|530558096|gb|EQB69373.1|	CPM_0087	CSP5_0118
4	4	1	Mia14_0482	gi|530557585|gb|EQB68875.1|	CPM_1807	CSP5_1868
4	4	1	Mia14_0489	gi|530557177|gb|EQB68476.1|	CPM_0644	CSP5_0666
4	4	1	Mia14_0494	gi|530557916|gb|EQB69193.1|	CPM_0276	CSP5_0307
4	4	1	Mia14_0496	gi|530558239|gb|EQB69511.1|	CPM_1404	CSP5_1405
4	4	1	Mia14_0497	gi|530558240|gb|EQB69512.1|	CPM_1403	CSP5_1404
4	4	1	Mia14_0498	gi|530557268|gb|EQB68567.1|	CPM_0528	CSP5_0556
4	4	1	Mia14_0519	gi|530556907|gb|EQB68222.1|	CPM_1497	CSP5_1503
4	4	1	Mia14_0522	gi|530557441|gb|EQB68731.1|	CPM_0006	CSP5_0006
4	4	1	Mia14_0528	gi|530557832|gb|EQB69109.1|	CPM_0362	CSP5_0391
4	4	1	Mia14_0531	gi|530558669|gb|EQB69929.1|	CPM_0923	CSP5_0927
4	4	1	Mia14_0534	gi|530558529|gb|EQB69789.1|	CPM_0775	CSP5_0779
4	4	1	Mia14_0535	gi|530558705|gb|EQB69965.1|	CPM_0958	CSP5_0962
4	4	1	Mia14_0536	gi|530557851|gb|EQB69128.1|	CPM_0343	CSP5_0373
4	4	1	Mia14_0537	gi|530557337|gb|EQB68636.1|	CPM_0451	CSP5_0479
4	4	1	Mia14_0542	gi|530556647|gb|EQB67972.1|	CPM_1691	CSP5_1720
4	4	1	Mia14_0548	gi|530557967|gb|EQB69244.1|	CPM_0219	CSP5_0253
4	4	1	Mia14_0549	gi|530557966|gb|EQB69243.1|	CPM_0220	CSP5_0254
4	5	0.6	Mia14_0550,Mia14_0675	gi|530557965|gb|EQB69242.1|	CPM_0221	CSP5_0255
4	5	0.6	Mia14_0551,Mia14_0676	gi|530557964|gb|EQB69241.1|	CPM_0222	CSP5_0256
4	4	1	Mia14_0552	gi|530558185|gb|EQB69457.1|	CPM_1465	CSP5_1471
4	4	1	Mia14_0562	gi|530556979|gb|EQB68294.1|	CPM_1575	CSP5_1585
4	4	1	Mia14_0563	gi|530557545|gb|EQB68835.1|	CPM_1848	CSP5_1909
4	4	1	Mia14_0564	gi|530558313|gb|EQB69585.1|	CPM_1328	CSP5_1329
4	4	1	Mia14_0568	gi|530557453|gb|EQB68743.1|	CPM_1941	CSP5_2009
4	4	1	Mia14_0573	gi|530556934|gb|EQB68249.1|	CPM_1527	CSP5_1533
4	4	1	Mia14_0574	gi|530558360|gb|EQB69632.1|	CPM_1286	CSP5_1287
4	4	1	Mia14_0575	gi|530557618|gb|EQB68906.1|	CPM_0706	CSP5_0708
4	4	1	Mia14_0583	gi|530557607|gb|EQB68895.1|	CPM_0684	CSP5_0687
4	4	1	Mia14_0584	gi|530558088|gb|EQB69365.1|	CPM_0095	CSP5_0126
4	4	1	Mia14_0585	gi|530557833|gb|EQB69110.1|	CPM_0361	CSP5_0390
4	4	1	Mia14_0591	gi|530558015|gb|EQB69292.1|	CPM_0169	CSP5_0203
4	4	1	Mia14_0592	gi|530557276|gb|EQB68575.1|	CPM_0520	CSP5_0548
4	4	1	Mia14_0594	gi|530556666|gb|EQB67991.1|	CPM_1672	CSP5_1701
4	4	1	Mia14_0596	gi|530558577|gb|EQB69837.1|	CPM_0823	CSP5_0826
4	4	1	Mia14_0597	gi|530558269|gb|EQB69541.1|	CPM_1373	CSP5_1374
4	4	1	Mia14_0599	gi|530557397|gb|EQB68687.1|	CPM_0049	CSP5_0049
4	4	1	Mia14_0600	gi|530557831|gb|EQB69108.1|	CPM_0363	CSP5_0392
4	4	1	Mia14_0602	gi|530556600|gb|EQB67925.1|	CPM_1733	CSP5_1766
4	4	1	Mia14_0604	gi|530558630|gb|EQB69890.1|	CPM_0877	CSP5_0880
4	4	1	Mia14_0606	gi|530557706|gb|EQB68992.1|	CPM_1149	CSP5_1145
4	4	1	Mia14_0607	gi|530556612|gb|EQB67937.1|	CPM_1720	CSP5_1754
4	4	1	Mia14_0610	gi|530558000|gb|EQB69277.1|	CPM_0184	CSP5_0218
4	4	1	Mia14_0611	gi|530556899|gb|EQB68214.1|	CPM_1489	CSP5_1495
4	4	1	Mia14_0618	gi|530557034|gb|EQB68344.1|	CPM_1777	CSP5_1839
4	4	1	Mia14_0634	gi|530557908|gb|EQB69185.1|	CPM_0284	CSP5_0315
4	4	1	Mia14_0637	gi|530558302|gb|EQB69574.1|	CPM_1338	CSP5_1339
4	4	1	Mia14_0639	gi|530557761|gb|EQB69038.1|	CPM_0438	CSP5_0466
4	4	1	Mia14_0642	gi|530557823|gb|EQB69100.1|	CPM_0372	CSP5_0400
4	4	1	Mia14_0646	gi|530557992|gb|EQB69269.1|	CPM_0193	CSP5_0227
4	4	1	Mia14_0649	gi|530558613|gb|EQB69873.1|	CPM_0858	CSP5_0861
4	4	1	Mia14_0652	gi|530557226|gb|EQB68525.1|	CPM_0594	CSP5_0601
4	4	0.5	Mia14_0653	gi|530557272|gb|EQB68571.1|	CPM_0524	CSP5_0552
3	3	1	*	gi|530557225|gb|EQB68524.1|	CPM_0595	CSP5_0602
4	4	1	Mia14_0654	gi|530557271|gb|EQB68570.1|	CPM_0525	CSP5_0553
4	4	1	Mia14_0655	gi|530558524|gb|EQB69784.1|	CPM_0770	CSP5_0774
4	4	1	Mia14_0656	gi|530558489|gb|EQB69757.1|	CPM_0769	CSP5_0773
4	4	1	Mia14_0658	gi|530558582|gb|EQB69842.1|	CPM_0827	CSP5_0830
4	4	1	Mia14_0660	gi|530557675|gb|EQB68961.1|	CPM_1178	CSP5_1174
4	4	1	Mia14_0662	gi|530557556|gb|EQB68846.1|	CPM_1837	CSP5_1898
4	4	1	Mia14_0663	gi|530556626|gb|EQB67951.1|	CPM_1710	CSP5_1739
4	4	1	Mia14_0664	gi|530556627|gb|EQB67952.1|	CPM_1709	CSP5_1738
4	4	1	Mia14_0672	gi|530557770|gb|EQB69047.1|	CPM_0427	CSP5_0455
4	4	1	Mia14_0678	gi|530557552|gb|EQB68842.1|	CPM_1841	CSP5_1902
4	4	1	Mia14_0684	gi|530557228|gb|EQB68527.1|	CPM_0592	CSP5_0599
4	4	1	Mia14_0691	gi|530557824|gb|EQB69101.1|	CPM_0371	CSP5_0399
4	4	1	Mia14_0694	gi|530557891|gb|EQB69168.1|	CPM_0299	CSP5_0330
4	4	1	Mia14_0695	gi|530558447|gb|EQB69715.1|	CPM_0727	CSP5_0732
4	4	1	Mia14_0705	gi|530557942|gb|EQB69219.1|	CPM_0245	CSP5_0277
4	7	0.143	Mia14_0706	gi|530558452|gb|EQB69720.1|,gi|530558076|gb|EQB69353.1|	CPM_0732,CPM_0107	CSP5_0737,CSP5_0137
4	4	1	Mia14_0707	gi|530556667|gb|EQB67992.1|	CPM_1671	CSP5_1700
2	3	0.667	Mia14_0713	gi|530556868|gb|EQB68185.1|,gi|530556578|gb|EQB67906.1|	*	*
4	4	1	Mia14_0714	gi|530557892|gb|EQB69169.1|	CPM_0298	CSP5_0329
4	4	1	Mia14_0717	gi|530557873|gb|EQB69150.1|	CPM_0317	CSP5_0348
4	4	1	Mia14_0718	gi|530558257|gb|EQB69529.1|	CPM_1385	CSP5_1386
4	4	1	Mia14_0720	gi|530557417|gb|EQB68707.1|	CPM_0029	CSP5_0029
4	4	1	Mia14_0724	gi|530556603|gb|EQB67928.1|	CPM_1729	CSP5_1763
4	4	1	Mia14_0744	gi|530556935|gb|EQB68250.1|	CPM_1528	CSP5_1534
4	4	1	Mia14_0745	gi|530556919|gb|EQB68234.1|	CPM_1510	CSP5_1516
4	4	1	Mia14_0748	gi|530557988|gb|EQB69265.1|	CPM_0197	CSP5_0231
4	4	1	Mia14_0749	gi|530558409|gb|EQB69681.1|	CPM_1236	CSP5_1234
4	4	1	Mia14_0750	gi|530556966|gb|EQB68281.1|	CPM_1562	CSP5_1572
4	4	1	Mia14_0752	gi|530557983|gb|EQB69260.1|	CPM_0202	CSP5_0236
4	4	1	Mia14_0753	gi|530557982|gb|EQB69259.1|	CPM_0203	CSP5_0237
4	4	1	Mia14_0754	gi|530557981|gb|EQB69258.1|	CPM_0204	CSP5_0238
4	4	1	Mia14_0755	gi|530558292|gb|EQB69564.1|	CPM_1349	CSP5_1350
4	4	1	Mia14_0760	gi|530557340|gb|EQB68639.1|	CPM_0447	CSP5_0475
4	4	1	Mia14_0764	gi|530557237|gb|EQB68536.1|	CPM_0583	CSP5_0590
4	4	1	Mia14_0766	gi|530557092|gb|EQB68398.1|	CPM_1101	CSP5_1097
4	4	1	Mia14_0768	gi|530557430|gb|EQB68720.1|	CPM_0017	CSP5_0017
4	4	1	Mia14_0769	gi|530557657|gb|EQB68943.1|	CPM_1197	CSP5_1193
4	4	1	Mia14_0770	gi|530557222|gb|EQB68521.1|	CPM_0598	CSP5_0605
4	4	1	Mia14_0771	gi|530557421|gb|EQB68711.1|	CPM_0025	CSP5_0025
4	4	1	Mia14_0777	gi|530558570|gb|EQB69830.1|	CPM_0816	CSP5_0819
4	5	0.6	Mia14_0780,Mia14_0947	gi|530557490|gb|EQB68780.1|	CPM_1903	CSP5_1965
4	4	1	Mia14_0782	gi|530558687|gb|EQB69947.1|	CPM_0939	CSP5_0943
4	4	1	Mia14_0783	gi|530558448|gb|EQB69716.1|	CPM_0728	CSP5_0733
4	4	1	Mia14_0787	gi|530557874|gb|EQB69151.1|	CPM_0316	CSP5_0347
4	4	1	Mia14_0790	gi|530558010|gb|EQB69287.1|	CPM_0174	CSP5_0208
4	4	1	Mia14_0791	gi|530558208|gb|EQB69480.1|	CPM_1442	CSP5_1448
4	4	1	Mia14_0794	gi|530557555|gb|EQB68845.1|	CPM_1838	CSP5_1899
4	4	1	Mia14_0795	gi|530557755|gb|EQB69032.1|	CPM_0444	CSP5_0472
4	4	1	Mia14_0798	gi|530558566|gb|EQB69826.1|	CPM_0812	CSP5_0815
4	4	0.5	Mia14_0807	gi|530557192|gb|EQB68491.1|	CPM_0628	CSP5_0650
4	5	0.6	Mia14_0808,Mia14_0810	gi|530557867|gb|EQB69144.1|	CPM_0325	CSP5_0356
4	4	1	Mia14_0809	gi|530557398|gb|EQB68688.1|	CPM_0048	CSP5_0048
4	4	1	Mia14_0811	gi|530558635|gb|EQB69895.1|	CPM_0882	CSP5_0885
4	4	1	Mia14_0812	gi|530558563|gb|EQB69823.1|	CPM_0809	CSP5_0812
4	4	1	Mia14_0814	gi|530558604|gb|EQB69864.1|	CPM_0849	CSP5_0852
4	4	1	Mia14_0816	gi|530558232|gb|EQB69504.1|	CPM_1411	CSP5_1412
4	4	1	Mia14_0817	gi|530557181|gb|EQB68480.1|	CPM_0640	CSP5_0662
4	4	1	Mia14_0820	gi|530557180|gb|EQB68479.1|	CPM_0641	CSP5_0663
4	4	1	Mia14_0823	gi|530557875|gb|EQB69152.1|	CPM_0315	CSP5_0346
4	4	1	Mia14_0832	gi|530556950|gb|EQB68265.1|	CPM_1546	CSP5_1556
4	4	1	Mia14_0835	gi|530558374|gb|EQB69646.1|	CPM_1273	CSP5_1274
4	4	1	Mia14_0836	gi|530557710|gb|EQB68996.1|	CPM_1145	CSP5_1141
4	4	1	Mia14_0839	gi|530558575|gb|EQB69835.1|	CPM_0821	CSP5_0824
4	4	1	Mia14_0842	gi|530557999|gb|EQB69276.1|	CPM_0185	CSP5_0219
4	4	1	Mia14_0843	gi|530557895|gb|EQB69172.1|	CPM_0295	CSP5_0326
4	4	1	Mia14_0844	gi|530557903|gb|EQB69180.1|	CPM_0289	CSP5_0320
2	2	1	Mia14_0846	gi|530557321|gb|EQB68620.1|	*	*
4	4	1	Mia14_0848	gi|530558567|gb|EQB69827.1|	CPM_0813	CSP5_0816
4	5	0.104	Mia14_0859	gi|530558060|gb|EQB69337.1|	CPM_1746,CPM_0121	CSP5_0152
4	6	0.167	Mia14_0860	gi|530556592|gb|EQB67917.1|	CPM_1743,CPM_1766	CSP5_1776,CSP5_1806
3	3	1	Mia14_0864	*	CPM_1749	CSP5_1781
2	2	1	*	gi|530558048|gb|EQB69325.1|	CPM_0574	*
2	2	1	Mia14_0868	gi|530557367|gb|EQB68661.1|	*	*
2	2	1	Mia14_0869	gi|530557368|gb|EQB68662.1|	*	*
4	5	0.6	Mia14_0872	gi|530557370|gb|EQB68664.1|,gi|530556702|gb|EQB68025.1|	CPM_0056	CSP5_0088
2	2	1	Mia14_0875	gi|530557041|gb|EQB68351.1|	*	*
4	5	0.166	Mia14_0877	gi|530558691|gb|EQB69951.1|	CPM_0944	CSP5_0082,CSP5_0948
4	5	0.166	Mia14_0879	gi|530558690|gb|EQB69950.1|	CPM_0942	CSP5_0080,CSP5_0946
4	5	0.166	Mia14_0880	gi|530558689|gb|EQB69949.1|	CPM_0941	CSP5_0079,CSP5_0945
3	3	1	Mia14_0881	gi|530558036|gb|EQB69313.1|	*	CSP5_0078
2	2	1	Mia14_0882	*	*	CSP5_0077
2	2	1	*	gi|530558035|gb|EQB69312.1|	*	CSP5_1827
3	3	1	Mia14_0883	gi|530558034|gb|EQB69311.1|	*	CSP5_1828
3	3	1	Mia14_0884	gi|530558033|gb|EQB69310.1|	*	CSP5_0076
2	2	1	Mia14_0885	gi|530558032|gb|EQB69309.1|	*	*
3	3	1	Mia14_0886	gi|530558031|gb|EQB69308.1|	*	CSP5_1802
4	5	0.166	Mia14_0887	gi|530558212|gb|EQB69484.1|,gi|530558030|gb|EQB69307.1|	CPM_1438	CSP5_1443
2	2	1	Mia14_0888	gi|530558037|gb|EQB69314.1|	*	*
4	5	0.6	Mia14_0890	gi|530557396|gb|EQB68686.1|	CPM_1742	CSP5_1775,CSP5_0051
2	3	0.667	Mia14_0896	gi|530557362|gb|EQB68656.1|,gi|530556709|gb|EQB68032.1|	*	*
4	5	0.6	Mia14_0898	gi|530556707|gb|EQB68030.1|	CPM_1758	CSP5_1790,CSP5_0065
4	4	1	Mia14_0899	gi|530558105|gb|EQB69382.1|	CPM_0077	CSP5_0108
4	4	1	Mia14_0900	gi|530558104|gb|EQB69381.1|	CPM_0078	CSP5_0109
4	5	0.6	Mia14_0901	gi|530556706|gb|EQB68029.1|	CPM_1759	CSP5_1791,CSP5_0066
4	4	1	Mia14_0904	gi|530557284|gb|EQB68583.1|	CPM_0507	CSP5_0535
4	4	1	Mia14_0905	gi|530557921|gb|EQB69198.1|	CPM_0269	CSP5_0300
4	4	1	Mia14_0906	gi|530556898|gb|EQB68213.1|	CPM_1488	CSP5_1494
4	4	1	Mia14_0919	gi|530556952|gb|EQB68267.1|	CPM_1548	CSP5_1558
4	4	1	Mia14_0920	gi|530558229|gb|EQB69501.1|	CPM_1414	CSP5_1415
4	4	1	Mia14_0922	gi|530557924|gb|EQB69201.1|	CPM_0264	CSP5_0296
4	4	1	Mia14_0925	gi|530557782|gb|EQB69059.1|	CPM_0415	CSP5_0443
3	3	1	Mia14_0929	gi|530557961|gb|EQB69238.1|	CPM_0225	*
4	4	1	Mia14_0931	gi|530557497|gb|EQB68787.1|	CPM_1896	CSP5_1958
4	4	1	Mia14_0932	gi|530557496|gb|EQB68786.1|	CPM_1897	CSP5_1959
4	4	1	Mia14_0935	gi|530557493|gb|EQB68783.1|	CPM_1900	CSP5_1962
4	4	1	Mia14_0939	gi|530557769|gb|EQB69046.1|	CPM_0428	CSP5_0456
4	4	1	Mia14_0942	gi|530558268|gb|EQB69540.1|	CPM_1374	CSP5_1375
4	4	1	Mia14_0943	gi|530557910|gb|EQB69187.1|	CPM_0282	CSP5_0313
4	4	1	Mia14_0949	gi|530557285|gb|EQB68584.1|	CPM_0506	CSP5_0534
4	4	1	Mia14_0956	gi|530557888|gb|EQB69165.1|	CPM_0302	CSP5_0333
4	4	1	Mia14_0957	gi|530557231|gb|EQB68530.1|	CPM_0589	CSP5_0596
4	4	1	Mia14_0958	gi|530557232|gb|EQB68531.1|	CPM_0588	CSP5_0595
4	4	1	Mia14_0962	gi|530556968|gb|EQB68283.1|	CPM_1564	CSP5_1574
4	4	1	Mia14_0963	gi|530556969|gb|EQB68284.1|	CPM_1565	CSP5_1575
4	4	1	Mia14_0964	gi|530556970|gb|EQB68285.1|	CPM_1566	CSP5_1576
4	4	1	Mia14_0965	gi|530556971|gb|EQB68286.1|	CPM_1567	CSP5_1577
4	4	1	Mia14_0966	gi|530556972|gb|EQB68287.1|	CPM_1568	CSP5_1578
4	4	1	Mia14_0967	gi|530556973|gb|EQB68288.1|	CPM_1569	CSP5_1579
4	4	1	Mia14_0968	gi|530556974|gb|EQB68289.1|	CPM_1570	CSP5_1580
4	4	1	Mia14_0970	gi|530557763|gb|EQB69040.1|	CPM_0435	CSP5_0463
4	4	1	Mia14_0975	gi|530556938|gb|EQB68253.1|	CPM_1531	CSP5_1537
4	4	1	Mia14_0976	gi|530556936|gb|EQB68251.1|	CPM_1529	CSP5_1535
4	4	1	Mia14_0979	gi|530557756|gb|EQB69033.1|	CPM_0443	CSP5_0471
4	4	1	Mia14_0983	gi|530557815|gb|EQB69092.1|	CPM_0381	CSP5_0409
4	4	1	Mia14_0985	gi|530558394|gb|EQB69666.1|	CPM_1253	CSP5_1251
4	4	1	Mia14_0990	gi|530558396|gb|EQB69668.1|	CPM_1251	CSP5_1249
4	4	1	Mia14_0991	gi|530558576|gb|EQB69836.1|	CPM_0822	CSP5_0825
4	4	1	Mia14_0994	gi|530558293|gb|EQB69565.1|	CPM_1347	CSP5_1348
4	4	1	Mia14_0995	gi|530558643|gb|EQB69903.1|	CPM_0892	CSP5_0895
4	4	1	Mia14_0996	gi|530557530|gb|EQB68820.1|	CPM_1865	CSP5_1926
4	4	1	Mia14_1000	gi|530557194|gb|EQB68493.1|	CPM_0626	CSP5_0648
4	4	1	Mia14_1002	gi|530557311|gb|EQB68610.1|	CPM_0476	CSP5_0504
4	4	1	Mia14_1011	gi|530557473|gb|EQB68763.1|	CPM_1920	CSP5_1988
4	4	1	Mia14_1017	gi|530558007|gb|EQB69284.1|	CPM_0177	CSP5_0211
4	4	1	Mia14_1020	gi|530557853|gb|EQB69130.1|	CPM_0341	CSP5_0371
4	4	1	Mia14_1022	gi|530557175|gb|EQB68474.1|	CPM_0646	CSP5_0668
4	4	1	Mia14_1026	gi|530556949|gb|EQB68264.1|	CPM_1545	CSP5_1555
4	7	0.143	Mia14_1027	gi|530558282|gb|EQB69554.1|,gi|530557759|gb|EQB69036.1|	CPM_1359,CPM_0440	CSP5_1360,CSP5_0468
4	4	1	Mia14_1028	gi|530557510|gb|EQB68800.1|	CPM_1883	CSP5_1945
4	4	1	Mia14_1030	gi|530557334|gb|EQB68633.1|	CPM_0454	CSP5_0482
4	4	0.5	Mia14_0080	gi|530558470|gb|EQB69738.1|	CPM_0752	CSP5_0756
3	3	1	Mia14_0084	*	CPM_1270	CSP5_1271
3	3	1	Mia14_0187	*	CPM_1804	CSP5_1865
3	3	1	Mia14_0204	*	CPM_1790	CSP5_1851
3	3	1	Mia14_0441	*	CPM_1023	CSP5_1008
3	3	1	Mia14_0475	*	CPM_1800	CSP5_1861
4	5	0.276	Mia14_0483	gi|530556581|gb|EQB67909.1|	CPM_0994	CSP5_0976,CSP5_0980
3	3	1	Mia14_0504	*	CPM_1655	CSP5_1684
3	3	1	Mia14_0532	*	CPM_1646	CSP5_1680
3	3	1	Mia14_0541	*	CPM_1057	CSP5_1045
3	3	1	Mia14_0641	*	CPM_0373	CSP5_0401
3	3	1	Mia14_0856	*	CPM_1770	CSP5_1816
3	3	1	Mia14_0857	*	CPM_1771	CSP5_1819
3	3	1	Mia14_0858	*	CPM_1772	CSP5_1820
3	3	1	Mia14_0861	*	CPM_1744	CSP5_1777
3	3	1	Mia14_0862	*	CPM_1778	CSP5_1840
3	4	0.5	Mia14_0865	*	CPM_1750	CSP5_1782,CSP5_0054
3	3	1	Mia14_0866	*	CPM_1751	CSP5_1783
3	4	0.146	Mia14_0878	*	CPM_0943	CSP5_0081,CSP5_0947
3	3	1	*	gi|530556621|gb|EQB67946.1|	CPM_1715	CSP5_1749
3	3	1	*	gi|530558420|gb|EQB69692.1|	CPM_1225	CSP5_1223
3	4	0.5	Mia14_0894	*	CPM_1755	CSP5_1786,CSP5_0059
3	4	0.25	Mia14_0895	*	CPM_1756	CSP5_1787,CSP5_0060
3	3	1	Mia14_0917	*	CPM_1014	CSP5_0999
2	2	1	Mia14_0478	*	*	CSP5_1615
2	2	1	Mia14_0479	*	*	CSP5_1616
2	2	1	Mia14_0493	*	*	CSP5_1545
2	3	0.667	*	*	CPM_1773	CSP5_1779,CSP5_1821
3	3	0.667	Mia14_0863	*	CPM_0575	CSP5_1780
2	2	1	Mia14_0876	*	*	CSP5_0061
3	5	0.4	*	gi|530558050|gb|EQB69327.1|	CPM_0680,CPM_0576,CPM_0153	CSP5_0187
2	2	1	Mia14_0892	*	*	CSP5_0057
2	2	1	Mia14_0893	*	*	CSP5_0058
4	4	0.25	Mia14_1010	gi|530557331|gb|EQB68630.1|	CPM_0456	CSP5_0484
3	3	1	*	gi|530557445|gb|EQB68735.1|	CPM_0002	CSP5_0002
3	3	1	*	gi|530557444|gb|EQB68734.1|	CPM_0003	CSP5_0003
3	3	1	*	gi|530557443|gb|EQB68733.1|	CPM_0004	CSP5_0004
3	3	1	*	gi|530557442|gb|EQB68732.1|	CPM_0005	CSP5_0005
3	3	1	*	gi|530557440|gb|EQB68730.1|	CPM_0007	CSP5_0007
3	3	1	*	gi|530557439|gb|EQB68729.1|	CPM_0008	CSP5_0008
3	3	1	*	gi|530557438|gb|EQB68728.1|	CPM_0009	CSP5_0009
3	3	1	*	gi|530557437|gb|EQB68727.1|	CPM_0010	CSP5_0010
3	3	1	*	gi|530557436|gb|EQB68726.1|	CPM_0011	CSP5_0011
3	3	1	*	gi|530557435|gb|EQB68725.1|	CPM_0012	CSP5_0012
3	3	1	*	gi|530557434|gb|EQB68724.1|	CPM_0013	CSP5_0013
3	3	1	*	gi|530557433|gb|EQB68723.1|	CPM_0014	CSP5_0014
3	3	1	*	gi|530557431|gb|EQB68721.1|	CPM_0016	CSP5_0016
3	3	1	*	gi|530557429|gb|EQB68719.1|	CPM_0018	CSP5_0018
3	3	1	*	gi|530557428|gb|EQB68718.1|	CPM_0019	CSP5_0019
3	3	1	*	gi|530557427|gb|EQB68717.1|	CPM_0020	CSP5_0020
3	3	1	*	gi|530557426|gb|EQB68716.1|	CPM_0021	CSP5_0021
3	3	1	*	gi|530557424|gb|EQB68714.1|	CPM_0022	CSP5_0022
3	3	1	*	gi|530557423|gb|EQB68713.1|	CPM_0023	CSP5_0023
3	3	1	*	gi|530557422|gb|EQB68712.1|	CPM_0024	CSP5_0024
3	3	1	*	gi|530557420|gb|EQB68710.1|	CPM_0026	CSP5_0026
3	3	1	*	gi|530557419|gb|EQB68709.1|	CPM_0027	CSP5_0027
3	3	1	*	gi|530557418|gb|EQB68708.1|	CPM_0028	CSP5_0028
3	3	1	*	gi|530557415|gb|EQB68705.1|	CPM_0031	CSP5_0031
3	3	1	*	gi|530557414|gb|EQB68704.1|	CPM_0032	CSP5_0032
3	3	1	*	gi|530557413|gb|EQB68703.1|	CPM_0033	CSP5_0033
3	3	1	*	gi|530557411|gb|EQB68701.1|	CPM_0035	CSP5_0035
3	3	1	*	gi|530557405|gb|EQB68695.1|	CPM_0041	CSP5_0041
3	3	1	*	gi|530557403|gb|EQB68693.1|	CPM_0043	CSP5_0043
3	3	1	*	gi|530557402|gb|EQB68692.1|	CPM_0044	CSP5_0044
3	3	1	*	gi|530557401|gb|EQB68691.1|	CPM_0045	CSP5_0045
3	3	1	*	gi|530557400|gb|EQB68690.1|	CPM_0046	CSP5_0046
3	3	1	*	gi|530557399|gb|EQB68689.1|	CPM_0047	CSP5_0047
3	3	1	*	gi|530558122|gb|EQB69399.1|	CPM_0058	CSP5_0089
3	3	1	*	gi|530558121|gb|EQB69398.1|	CPM_0059	CSP5_0090
3	3	1	*	gi|530558120|gb|EQB69397.1|	CPM_0060	CSP5_0091
3	3	1	*	gi|530558119|gb|EQB69396.1|	CPM_0061	CSP5_0092
3	3	1	*	gi|530558118|gb|EQB69395.1|	CPM_0062	CSP5_0093
3	3	1	*	gi|530558117|gb|EQB69394.1|	CPM_0063	CSP5_0094
3	3	1	*	gi|530558116|gb|EQB69393.1|	CPM_0065	CSP5_0096
3	3	1	*	gi|530558114|gb|EQB69391.1|	CPM_0067	CSP5_0098
3	3	1	*	gi|530558113|gb|EQB69390.1|	CPM_0068	CSP5_0099
3	3	1	*	gi|530558111|gb|EQB69388.1|	CPM_0071	CSP5_0102
3	3	1	*	gi|530558110|gb|EQB69387.1|	CPM_0072	CSP5_0103
3	3	1	*	gi|530558109|gb|EQB69386.1|	CPM_0073	CSP5_0104
3	3	1	*	gi|530558108|gb|EQB69385.1|	CPM_0074	CSP5_0105
3	3	1	*	gi|530558103|gb|EQB69380.1|	CPM_0080	CSP5_0111
3	3	1	*	gi|530558101|gb|EQB69378.1|	CPM_0082	CSP5_0113
3	3	1	*	gi|530558100|gb|EQB69377.1|	CPM_0083	CSP5_0114
3	3	1	*	gi|530558099|gb|EQB69376.1|	CPM_0084	CSP5_0115
3	3	1	*	gi|530558098|gb|EQB69375.1|	CPM_0085	CSP5_0116
3	3	1	*	gi|530558097|gb|EQB69374.1|	CPM_0086	CSP5_0117
3	3	1	*	gi|530558095|gb|EQB69372.1|	CPM_0088	CSP5_0119
3	3	1	*	gi|530558094|gb|EQB69371.1|	CPM_0089	CSP5_0120
3	3	1	*	gi|530558093|gb|EQB69370.1|	CPM_0090	CSP5_0121
3	3	1	*	gi|530558090|gb|EQB69367.1|	CPM_0093	CSP5_0124
3	3	1	*	gi|530558089|gb|EQB69366.1|	CPM_0094	CSP5_0125
3	3	1	*	gi|530558086|gb|EQB69363.1|	CPM_0098	CSP5_0128
3	3	1	*	gi|530558085|gb|EQB69362.1|	CPM_0099	CSP5_0129
3	3	1	*	gi|530558084|gb|EQB69361.1|	CPM_0100	CSP5_0130
3	3	1	*	gi|530558081|gb|EQB69358.1|	CPM_0102	CSP5_0132
3	3	1	*	gi|530558080|gb|EQB69357.1|	CPM_0103	CSP5_0133
3	3	1	*	gi|530558079|gb|EQB69356.1|	CPM_0104	CSP5_0134
3	3	1	*	gi|530558078|gb|EQB69355.1|	CPM_0105	CSP5_0135
3	3	1	*	gi|530558077|gb|EQB69354.1|	CPM_0106	CSP5_0136
3	3	1	*	gi|530558075|gb|EQB69352.1|	CPM_0108	CSP5_0138
3	3	1	*	gi|530558074|gb|EQB69351.1|	CPM_0109	CSP5_0139
3	3	1	*	gi|530558073|gb|EQB69350.1|	CPM_0110	CSP5_0140
3	3	1	*	gi|530558070|gb|EQB69347.1|	CPM_0112	CSP5_0142
3	3	1	*	gi|530558069|gb|EQB69346.1|	CPM_0113	CSP5_0143
2	2	1	*	gi|530558068|gb|EQB69345.1|	*	CSP5_0144
3	3	1	*	gi|530558067|gb|EQB69344.1|	CPM_0114	CSP5_0145
3	3	1	*	gi|530558066|gb|EQB69343.1|	CPM_0115	CSP5_0146
3	3	1	*	gi|530558065|gb|EQB69342.1|	CPM_0116	CSP5_0147
3	3	1	*	gi|530558064|gb|EQB69341.1|	CPM_0117	CSP5_0148
3	3	1	*	gi|530558062|gb|EQB69339.1|	CPM_0119	CSP5_0150
3	3	1	*	gi|530558061|gb|EQB69338.1|	CPM_0120	CSP5_0151
3	3	1	*	gi|530558059|gb|EQB69336.1|	CPM_0132	CSP5_0162
3	3	1	*	gi|530558058|gb|EQB69335.1|	CPM_0133	CSP5_0163
3	3	1	*	gi|530558057|gb|EQB69334.1|	CPM_0134	CSP5_0164
3	4	0.5	*	gi|530558055|gb|EQB69332.1|,gi|530558054|gb|EQB69331.1|	CPM_0136	CSP5_0165
3	3	1	*	gi|530558053|gb|EQB69330.1|	CPM_0137	CSP5_0166
3	3	1	*	gi|530558052|gb|EQB69329.1|	CPM_0138	CSP5_0167
3	3	1	*	gi|530558051|gb|EQB69328.1|	CPM_0139	CSP5_0168
3	4	0.146	*	gi|530558659|gb|EQB69919.1|	CPM_0663,CPM_0141	CSP5_0170
3	5	0.2	*	gi|530558042|gb|EQB69319.1|	CPM_0566,CPM_0668,CPM_0142	CSP5_0175
3	4	0.25	*	gi|530558657|gb|EQB69917.1|	CPM_0669,CPM_0567	CSP5_0176
3	3	1	*	gi|530558655|gb|EQB69915.1|	CPM_0670	CSP5_0177
3	5	0.2	*	gi|530558047|gb|EQB69324.1|	CPM_0677,CPM_0901,CPM_0151	CSP5_0184
3	3	1	*	gi|530558648|gb|EQB69908.1|	CPM_0679	CSP5_0186
3	3	1	*	gi|530558029|gb|EQB69306.1|	CPM_0155	CSP5_0189
3	3	1	*	gi|530558028|gb|EQB69305.1|	CPM_0156	CSP5_0190
3	3	1	*	gi|530558027|gb|EQB69304.1|	CPM_0157	CSP5_0191
3	3	1	*	gi|530558025|gb|EQB69302.1|	CPM_0159	CSP5_0193
3	3	1	*	gi|530558024|gb|EQB69301.1|	CPM_0160	CSP5_0194
3	3	1	*	gi|530558023|gb|EQB69300.1|	CPM_0161	CSP5_0195
3	3	1	*	gi|530558022|gb|EQB69299.1|	CPM_0162	CSP5_0196
3	3	1	*	gi|530558021|gb|EQB69298.1|	CPM_0163	CSP5_0197
3	3	1	*	gi|530558020|gb|EQB69297.1|	CPM_0164	CSP5_0198
3	3	1	*	gi|530558019|gb|EQB69296.1|	CPM_0165	CSP5_0199
3	3	1	*	gi|530558016|gb|EQB69293.1|	CPM_0168	CSP5_0202
3	3	1	*	gi|530558014|gb|EQB69291.1|	CPM_0170	CSP5_0204
3	3	1	*	gi|530558013|gb|EQB69290.1|	CPM_0171	CSP5_0205
3	3	1	*	gi|530558012|gb|EQB69289.1|	CPM_0172	CSP5_0206
3	3	1	*	gi|530558011|gb|EQB69288.1|	CPM_0173	CSP5_0207
3	3	1	*	gi|530558009|gb|EQB69286.1|	CPM_0175	CSP5_0209
3	3	1	*	gi|530558008|gb|EQB69285.1|	CPM_0176	CSP5_0210
3	3	1	*	gi|530558006|gb|EQB69283.1|	CPM_0178	CSP5_0212
3	3	1	*	gi|530558005|gb|EQB69282.1|	CPM_0179	CSP5_0213
3	3	1	*	gi|530558004|gb|EQB69281.1|	CPM_0180	CSP5_0214
3	3	1	*	gi|530558002|gb|EQB69279.1|	CPM_0182	CSP5_0216
3	3	1	*	gi|530558001|gb|EQB69278.1|	CPM_0183	CSP5_0217
3	3	1	*	gi|530557998|gb|EQB69275.1|	CPM_0186	CSP5_0220
2	2	1	*	gi|530557997|gb|EQB69274.1|	*	CSP5_0221
3	3	1	*	gi|530557996|gb|EQB69273.1|	CPM_0189	CSP5_0223
3	3	1	*	gi|530557995|gb|EQB69272.1|	CPM_0190	CSP5_0224
3	3	1	*	gi|530557994|gb|EQB69271.1|	CPM_0191	CSP5_0225
3	3	1	*	gi|530557993|gb|EQB69270.1|	CPM_0192	CSP5_0226
3	3	1	*	gi|530557987|gb|EQB69264.1|	CPM_0198	CSP5_0232
3	3	1	*	gi|530557986|gb|EQB69263.1|	CPM_0199	CSP5_0233
3	3	1	*	gi|530557985|gb|EQB69262.1|	CPM_0200	CSP5_0234
3	3	1	*	gi|530557980|gb|EQB69257.1|	CPM_0206	CSP5_0240
3	3	1	*	gi|530557979|gb|EQB69256.1|	CPM_0207	CSP5_0241
3	3	1	*	gi|530557978|gb|EQB69255.1|	CPM_0208	CSP5_0242
3	3	1	*	gi|530557977|gb|EQB69254.1|	CPM_0209	CSP5_0243
3	3	1	*	gi|530557976|gb|EQB69253.1|	CPM_0210	CSP5_0244
3	3	1	*	gi|530557974|gb|EQB69251.1|	CPM_0212	CSP5_0246
3	3	1	*	gi|530557973|gb|EQB69250.1|	CPM_0213	CSP5_0247
3	3	1	*	gi|530557972|gb|EQB69249.1|	CPM_0214	CSP5_0248
3	3	1	*	gi|530557971|gb|EQB69248.1|	CPM_0215	CSP5_0249
3	3	1	*	gi|530557969|gb|EQB69246.1|	CPM_0217	CSP5_0251
3	3	1	*	gi|530557968|gb|EQB69245.1|	CPM_0218	CSP5_0252
3	3	1	*	gi|530557963|gb|EQB69240.1|	CPM_0223	CSP5_0257
3	3	1	*	gi|530557959|gb|EQB69236.1|	CPM_0228	CSP5_0260
3	3	1	*	gi|530557958|gb|EQB69235.1|	CPM_0229	CSP5_0261
3	3	1	*	gi|530557957|gb|EQB69234.1|	CPM_0230	CSP5_0262
3	3	1	*	gi|530557956|gb|EQB69233.1|	CPM_0231	CSP5_0263
3	3	1	*	gi|530557955|gb|EQB69232.1|	CPM_0232	CSP5_0264
3	3	1	*	gi|530557954|gb|EQB69231.1|	CPM_0233	CSP5_0265
3	3	1	*	gi|530557951|gb|EQB69228.1|	CPM_0234	CSP5_0266
3	3	1	*	gi|530557950|gb|EQB69227.1|	CPM_0235	CSP5_0267
3	3	1	*	gi|530557949|gb|EQB69226.1|	CPM_0236	CSP5_0268
3	3	1	*	gi|530557948|gb|EQB69225.1|	CPM_0237	CSP5_0269
3	3	1	*	gi|530557947|gb|EQB69224.1|	CPM_0238	CSP5_0270
3	3	1	*	gi|530557946|gb|EQB69223.1|	CPM_0239	CSP5_0271
3	3	1	*	gi|530557945|gb|EQB69222.1|	CPM_0242	CSP5_0274
3	3	1	*	gi|530557944|gb|EQB69221.1|	CPM_0243	CSP5_0275
3	3	1	*	gi|530557943|gb|EQB69220.1|	CPM_0244	CSP5_0276
3	3	1	*	gi|530557939|gb|EQB69216.1|	CPM_0249	CSP5_0281
3	3	1	*	gi|530557938|gb|EQB69215.1|	CPM_0250	CSP5_0282
3	3	1	*	gi|530557937|gb|EQB69214.1|	CPM_0251	CSP5_0283
3	3	1	*	gi|530557936|gb|EQB69213.1|	CPM_0252	CSP5_0284
3	3	1	*	gi|530557935|gb|EQB69212.1|	CPM_0253	CSP5_0285
3	3	1	*	gi|530557934|gb|EQB69211.1|	CPM_0254	CSP5_0286
3	3	1	*	gi|530557933|gb|EQB69210.1|	CPM_0255	CSP5_0287
3	3	1	*	gi|530557930|gb|EQB69207.1|	CPM_0258	CSP5_0290
3	3	1	*	gi|530557929|gb|EQB69206.1|	CPM_0259	CSP5_0291
3	3	1	*	gi|530557928|gb|EQB69205.1|	CPM_0260	CSP5_0292
3	3	1	*	gi|530557927|gb|EQB69204.1|	CPM_0261	CSP5_0293
3	3	1	*	gi|530557926|gb|EQB69203.1|	CPM_0262	CSP5_0294
3	3	1	*	gi|530557925|gb|EQB69202.1|	CPM_0263	CSP5_0295
3	3	1	*	gi|530557923|gb|EQB69200.1|	CPM_0265	CSP5_0297
2	2	1	*	gi|530557922|gb|EQB69199.1|	*	CSP5_0298
3	3	1	*	gi|530557919|gb|EQB69196.1|	CPM_0273	CSP5_0304
3	3	1	*	gi|530557918|gb|EQB69195.1|	CPM_0274	CSP5_0305
3	3	1	*	gi|530557917|gb|EQB69194.1|	CPM_0275	CSP5_0306
3	3	1	*	gi|530557915|gb|EQB69192.1|	CPM_0277	CSP5_0308
3	3	1	*	gi|530557914|gb|EQB69191.1|	CPM_0278	CSP5_0309
3	3	1	*	gi|530557913|gb|EQB69190.1|	CPM_0279	CSP5_0310
3	3	1	*	gi|530557911|gb|EQB69188.1|	CPM_0281	CSP5_0312
3	3	1	*	gi|530557909|gb|EQB69186.1|	CPM_0283	CSP5_0314
3	3	1	*	gi|530557907|gb|EQB69184.1|	CPM_0285	CSP5_0316
3	3	1	*	gi|530557906|gb|EQB69183.1|	CPM_0286	CSP5_0317
3	3	1	*	gi|530557905|gb|EQB69182.1|	CPM_0287	CSP5_0318
3	3	1	*	gi|530557904|gb|EQB69181.1|	CPM_0288	CSP5_0319
3	3	1	*	gi|530557902|gb|EQB69179.1|	CPM_0290	CSP5_0321
3	3	1	*	gi|530557899|gb|EQB69176.1|	CPM_0291	CSP5_0322
3	3	1	*	gi|530557898|gb|EQB69175.1|	CPM_0292	CSP5_0323
3	3	1	*	gi|530557897|gb|EQB69174.1|	CPM_0293	CSP5_0324
3	3	1	*	gi|530557896|gb|EQB69173.1|	CPM_0294	CSP5_0325
3	3	1	*	gi|530557894|gb|EQB69171.1|	CPM_0296	CSP5_0327
3	3	1	*	gi|530557893|gb|EQB69170.1|	CPM_0297	CSP5_0328
3	3	1	*	gi|530557890|gb|EQB69167.1|	CPM_0300	CSP5_0331
3	3	1	*	gi|530557889|gb|EQB69166.1|	CPM_0301	CSP5_0332
3	3	1	*	gi|530557887|gb|EQB69164.1|	CPM_0303	CSP5_0334
3	3	1	*	gi|530557886|gb|EQB69163.1|	CPM_0304	CSP5_0335
3	3	1	*	gi|530557885|gb|EQB69162.1|	CPM_0305	CSP5_0336
3	3	1	*	gi|530557884|gb|EQB69161.1|	CPM_0306	CSP5_0337
3	3	1	*	gi|530557883|gb|EQB69160.1|	CPM_0307	CSP5_0338
3	3	1	*	gi|530557882|gb|EQB69159.1|	CPM_0308	CSP5_0339
3	3	1	*	gi|530557881|gb|EQB69158.1|	CPM_0309	CSP5_0340
3	3	1	*	gi|530557880|gb|EQB69157.1|	CPM_0310	CSP5_0341
3	4	0.5	*	gi|530557879|gb|EQB69156.1|,gi|530557384|gb|EQB68676.1|	CPM_0311	CSP5_0342
3	3	1	*	gi|530557878|gb|EQB69155.1|	CPM_0312	CSP5_0343
3	3	1	*	gi|530557877|gb|EQB69154.1|	CPM_0313	CSP5_0344
3	3	1	*	gi|530557876|gb|EQB69153.1|	CPM_0314	CSP5_0345
3	3	1	*	gi|530557872|gb|EQB69149.1|	CPM_0319	CSP5_0350
3	3	1	*	gi|530557871|gb|EQB69148.1|	CPM_0320	CSP5_0351
3	3	1	*	gi|530557870|gb|EQB69147.1|	CPM_0322	CSP5_0353
3	3	1	*	gi|530557869|gb|EQB69146.1|	CPM_0323	CSP5_0354
3	3	1	*	gi|530557868|gb|EQB69145.1|	CPM_0324	CSP5_0355
3	3	1	*	gi|530557866|gb|EQB69143.1|	CPM_0326	CSP5_0357
3	3	1	*	gi|530557864|gb|EQB69141.1|	CPM_0328	CSP5_0359
3	3	1	*	gi|530557858|gb|EQB69135.1|	CPM_0335	CSP5_0366
3	3	1	*	gi|530557857|gb|EQB69134.1|	CPM_0336	CSP5_0367
3	3	1	*	gi|530557856|gb|EQB69133.1|	CPM_0337	CSP5_0368
3	3	1	*	gi|530557852|gb|EQB69129.1|	CPM_0342	CSP5_0372
3	3	1	*	gi|530557849|gb|EQB69126.1|	CPM_0344	CSP5_0374
3	3	1	*	gi|530557848|gb|EQB69125.1|	CPM_0345	CSP5_0375
3	3	1	*	gi|530557847|gb|EQB69124.1|	CPM_0346	CSP5_0376
3	3	1	*	gi|530557846|gb|EQB69123.1|	CPM_0347	CSP5_0377
3	3	1	*	gi|530557845|gb|EQB69122.1|	CPM_0348	CSP5_0378
3	3	1	*	gi|530557844|gb|EQB69121.1|	CPM_0350	CSP5_0379
3	3	1	*	gi|530557843|gb|EQB69120.1|	CPM_0351	CSP5_0380
3	3	1	*	gi|530557842|gb|EQB69119.1|	CPM_0352	CSP5_0381
3	3	1	*	gi|530557841|gb|EQB69118.1|	CPM_0353	CSP5_0382
3	3	1	*	gi|530557839|gb|EQB69116.1|	CPM_0355	CSP5_0384
3	3	1	*	gi|530557838|gb|EQB69115.1|	CPM_0356	CSP5_0385
3	3	1	*	gi|530557837|gb|EQB69114.1|	CPM_0357	CSP5_0386
3	3	1	*	gi|530557836|gb|EQB69113.1|	CPM_0358	CSP5_0387
3	3	1	*	gi|530557835|gb|EQB69112.1|	CPM_0359	CSP5_0388
3	3	1	*	gi|530557834|gb|EQB69111.1|	CPM_0360	CSP5_0389
3	3	1	*	gi|530557830|gb|EQB69107.1|	CPM_0365	CSP5_0393
3	3	1	*	gi|530557829|gb|EQB69106.1|	CPM_0366	CSP5_0394
3	3	1	*	gi|530557828|gb|EQB69105.1|	CPM_0367	CSP5_0395
3	3	1	*	gi|530557827|gb|EQB69104.1|	CPM_0368	CSP5_0396
3	3	1	*	gi|530557826|gb|EQB69103.1|	CPM_0369	CSP5_0397
3	3	1	*	gi|530557825|gb|EQB69102.1|	CPM_0370	CSP5_0398
3	3	1	*	gi|530557822|gb|EQB69099.1|	CPM_0374	CSP5_0402
3	3	1	*	gi|530557819|gb|EQB69096.1|	CPM_0377	CSP5_0405
3	3	1	*	gi|530557818|gb|EQB69095.1|	CPM_0378	CSP5_0406
3	3	1	*	gi|530557817|gb|EQB69094.1|	CPM_0379	CSP5_0407
3	3	1	*	gi|530557816|gb|EQB69093.1|	CPM_0380	CSP5_0408
3	3	1	*	gi|530557814|gb|EQB69091.1|	CPM_0382	CSP5_0410
3	3	1	*	gi|530557813|gb|EQB69090.1|	CPM_0383	CSP5_0411
3	3	1	*	gi|530557812|gb|EQB69089.1|	CPM_0384	CSP5_0412
3	3	1	*	gi|530557810|gb|EQB69087.1|	CPM_0386	CSP5_0414
3	3	1	*	gi|530557809|gb|EQB69086.1|	CPM_0387	CSP5_0415
3	3	1	*	gi|530557808|gb|EQB69085.1|	CPM_0388	CSP5_0416
3	3	1	*	gi|530557807|gb|EQB69084.1|	CPM_0389	CSP5_0417
3	3	1	*	gi|530557806|gb|EQB69083.1|	CPM_0390	CSP5_0418
3	3	1	*	gi|530557805|gb|EQB69082.1|	CPM_0391	CSP5_0419
3	3	1	*	gi|530557804|gb|EQB69081.1|	CPM_0392	CSP5_0420
3	3	1	*	gi|530557803|gb|EQB69080.1|	CPM_0393	CSP5_0421
3	3	1	*	gi|530557802|gb|EQB69079.1|	CPM_0394	CSP5_0422
3	3	1	*	gi|530557801|gb|EQB69078.1|	CPM_0395	CSP5_0423
3	3	1	*	gi|530557800|gb|EQB69077.1|	CPM_0396	CSP5_0424
3	3	1	*	gi|530557799|gb|EQB69076.1|	CPM_0397	CSP5_0425
3	3	1	*	gi|530557798|gb|EQB69075.1|	CPM_0398	CSP5_0426
3	3	1	*	gi|530557797|gb|EQB69074.1|	CPM_0399	CSP5_0427
3	3	1	*	gi|530557796|gb|EQB69073.1|	CPM_0400	CSP5_0428
3	3	1	*	gi|530557795|gb|EQB69072.1|	CPM_0401	CSP5_0429
3	3	1	*	gi|530557794|gb|EQB69071.1|	CPM_0402	CSP5_0430
3	3	1	*	gi|530557793|gb|EQB69070.1|	CPM_0403	CSP5_0431
3	3	1	*	gi|530557792|gb|EQB69069.1|	CPM_0404	CSP5_0432
3	3	1	*	gi|530557791|gb|EQB69068.1|	CPM_0405	CSP5_0433
3	3	1	*	gi|530557790|gb|EQB69067.1|	CPM_0406	CSP5_0434
3	3	1	*	gi|530557789|gb|EQB69066.1|	CPM_0408	CSP5_0436
3	3	1	*	gi|530557788|gb|EQB69065.1|	CPM_0409	CSP5_0437
3	3	1	*	gi|530557787|gb|EQB69064.1|	CPM_0410	CSP5_0438
3	3	1	*	gi|530557786|gb|EQB69063.1|	CPM_0411	CSP5_0439
3	3	1	*	gi|530557785|gb|EQB69062.1|	CPM_0412	CSP5_0440
3	3	1	*	gi|530557784|gb|EQB69061.1|	CPM_0413	CSP5_0441
3	3	1	*	gi|530557781|gb|EQB69058.1|	CPM_0416	CSP5_0444
3	3	1	*	gi|530557779|gb|EQB69056.1|	CPM_0418	CSP5_0446
3	3	1	*	gi|530557778|gb|EQB69055.1|	CPM_0419	CSP5_0447
3	3	1	*	gi|530557777|gb|EQB69054.1|	CPM_0420	CSP5_0448
3	3	1	*	gi|530557776|gb|EQB69053.1|	CPM_0421	CSP5_0449
3	3	1	*	gi|530557775|gb|EQB69052.1|	CPM_0422	CSP5_0450
3	3	1	*	gi|530557774|gb|EQB69051.1|	CPM_0423	CSP5_0451
3	3	1	*	gi|530557772|gb|EQB69049.1|	CPM_0425	CSP5_0453
3	3	1	*	gi|530557771|gb|EQB69048.1|	CPM_0426	CSP5_0454
3	3	1	*	gi|530557768|gb|EQB69045.1|	CPM_0429	CSP5_0457
3	3	1	*	gi|530557767|gb|EQB69044.1|	CPM_0430	CSP5_0458
3	3	1	*	gi|530557765|gb|EQB69042.1|	CPM_0432	CSP5_0460
3	3	1	*	gi|530557764|gb|EQB69041.1|	CPM_0433	CSP5_0461
3	3	1	*	gi|530557762|gb|EQB69039.1|	CPM_0437	CSP5_0465
3	3	1	*	gi|530557760|gb|EQB69037.1|	CPM_0439	CSP5_0467
3	3	1	*	gi|530557758|gb|EQB69035.1|	CPM_0441	CSP5_0469
3	3	1	*	gi|530557757|gb|EQB69034.1|	CPM_0442	CSP5_0470
3	3	1	*	gi|530557341|gb|EQB68640.1|	CPM_0446	CSP5_0474
3	3	1	*	gi|530557339|gb|EQB68638.1|	CPM_0448	CSP5_0476
3	3	1	*	gi|530557338|gb|EQB68637.1|	CPM_0450	CSP5_0478
3	3	1	*	gi|530557335|gb|EQB68634.1|	CPM_0453	CSP5_0481
3	3	1	*	gi|530557329|gb|EQB68628.1|	CPM_0458	CSP5_0486
3	3	1	*	gi|530557328|gb|EQB68627.1|	CPM_0459	CSP5_0487
3	3	1	*	gi|530557327|gb|EQB68626.1|	CPM_0460	CSP5_0488
3	3	1	*	gi|530557326|gb|EQB68625.1|	CPM_0461	CSP5_0489
3	3	1	*	gi|530557325|gb|EQB68624.1|	CPM_0462	CSP5_0490
3	3	1	*	gi|530557324|gb|EQB68623.1|	CPM_0463	CSP5_0491
3	3	1	*	gi|530557320|gb|EQB68619.1|	CPM_0467	CSP5_0495
3	3	1	*	gi|530557319|gb|EQB68618.1|	CPM_0468	CSP5_0496
3	3	1	*	gi|530557318|gb|EQB68617.1|	CPM_0469	CSP5_0497
3	3	1	*	gi|530557317|gb|EQB68616.1|	CPM_0470	CSP5_0498
3	3	1	*	gi|530557316|gb|EQB68615.1|	CPM_0471	CSP5_0499
3	3	1	*	gi|530557315|gb|EQB68614.1|	CPM_0472	CSP5_0500
3	3	1	*	gi|530557312|gb|EQB68611.1|	CPM_0475	CSP5_0503
3	3	1	*	gi|530557310|gb|EQB68609.1|	CPM_0477	CSP5_0505
3	3	1	*	gi|530557309|gb|EQB68608.1|	CPM_0478	CSP5_0506
3	3	1	*	gi|530557308|gb|EQB68607.1|	CPM_0479	CSP5_0507
3	3	1	*	gi|530557307|gb|EQB68606.1|	CPM_0484	CSP5_0512
3	3	1	*	gi|530557306|gb|EQB68605.1|	CPM_0485	CSP5_0513
3	3	1	*	gi|530557305|gb|EQB68604.1|	CPM_0486	CSP5_0514
3	3	1	*	gi|530557304|gb|EQB68603.1|	CPM_0487	CSP5_0515
3	3	1	*	gi|530557302|gb|EQB68601.1|	CPM_0489	CSP5_0517
3	3	1	*	gi|530557301|gb|EQB68600.1|	CPM_0490	CSP5_0518
3	3	1	*	gi|530557300|gb|EQB68599.1|	CPM_0491	CSP5_0519
3	3	1	*	gi|530557299|gb|EQB68598.1|	CPM_0492	CSP5_0520
3	3	1	*	gi|530557298|gb|EQB68597.1|	CPM_0493	CSP5_0521
3	3	1	*	gi|530557296|gb|EQB68595.1|	CPM_0495	CSP5_0523
3	3	1	*	gi|530557295|gb|EQB68594.1|	CPM_0496	CSP5_0524
3	3	1	*	gi|530557294|gb|EQB68593.1|	CPM_0497	CSP5_0525
3	3	1	*	gi|530557293|gb|EQB68592.1|	CPM_0498	CSP5_0526
3	3	1	*	gi|530557291|gb|EQB68590.1|	CPM_0500	CSP5_0528
3	3	1	*	gi|530557290|gb|EQB68589.1|	CPM_0501	CSP5_0529
3	3	1	*	gi|530557289|gb|EQB68588.1|	CPM_0502	CSP5_0530
3	3	1	*	gi|530557288|gb|EQB68587.1|	CPM_0503	CSP5_0531
3	3	1	*	gi|530557286|gb|EQB68585.1|	CPM_0505	CSP5_0533
3	3	1	*	gi|530557283|gb|EQB68582.1|	CPM_0508	CSP5_0536
3	3	1	*	gi|530557282|gb|EQB68581.1|	CPM_0509	CSP5_0537
3	3	1	*	gi|530557281|gb|EQB68580.1|	CPM_0510	CSP5_0538
3	3	1	*	gi|530557280|gb|EQB68579.1|	CPM_0511	CSP5_0539
3	3	1	*	gi|530556615|gb|EQB67940.1|	CPM_0512	CSP5_0540
3	3	1	*	gi|530556616|gb|EQB67941.1|	CPM_0513	CSP5_0541
3	3	1	*	gi|530556617|gb|EQB67942.1|	CPM_0514	CSP5_0542
3	3	1	*	gi|530556618|gb|EQB67943.1|	CPM_0515	CSP5_0543
3	3	1	*	gi|530557279|gb|EQB68578.1|	CPM_0517	CSP5_0545
3	3	1	*	gi|530557278|gb|EQB68577.1|	CPM_0518	CSP5_0546
3	3	1	*	gi|530557277|gb|EQB68576.1|	CPM_0519	CSP5_0547
3	3	1	*	gi|530557275|gb|EQB68574.1|	CPM_0521	CSP5_0549
3	3	1	*	gi|530557274|gb|EQB68573.1|	CPM_0522	CSP5_0550
3	3	1	*	gi|530557273|gb|EQB68572.1|	CPM_0523	CSP5_0551
3	3	1	*	gi|530557269|gb|EQB68568.1|	CPM_0527	CSP5_0555
3	3	1	*	gi|530557267|gb|EQB68566.1|	CPM_0529	CSP5_0557
3	3	1	*	gi|530557266|gb|EQB68565.1|	CPM_0531	CSP5_0559
3	3	1	*	gi|530557264|gb|EQB68563.1|	CPM_0533	CSP5_0561
3	3	1	*	gi|530557262|gb|EQB68561.1|	CPM_0535	CSP5_0563
3	3	1	*	gi|530557261|gb|EQB68560.1|	CPM_0537	CSP5_0565
3	3	1	*	gi|530557260|gb|EQB68559.1|	CPM_0538	CSP5_0566
3	3	1	*	gi|530557259|gb|EQB68558.1|	CPM_0539	CSP5_0567
3	3	1	*	gi|530557258|gb|EQB68557.1|	CPM_0540	CSP5_0568
3	3	1	*	gi|530557257|gb|EQB68556.1|	CPM_0541	CSP5_0569
3	3	1	*	gi|530557256|gb|EQB68555.1|	CPM_0542	CSP5_0570
3	3	1	*	gi|530557255|gb|EQB68554.1|	CPM_0543	CSP5_0571
3	3	1	*	gi|530557254|gb|EQB68553.1|	CPM_0544	CSP5_0572
3	3	1	*	gi|530557253|gb|EQB68552.1|	CPM_0545	CSP5_0573
3	3	1	*	gi|530557252|gb|EQB68551.1|	CPM_0546	CSP5_0574
3	3	1	*	gi|530557251|gb|EQB68550.1|	CPM_0547	CSP5_0575
3	3	1	*	gi|530557250|gb|EQB68549.1|	CPM_0548	CSP5_0576
3	3	1	*	gi|530557249|gb|EQB68548.1|	CPM_0549	CSP5_0577
3	3	1	*	gi|530557248|gb|EQB68547.1|	CPM_0552	CSP5_0578
3	3	1	*	gi|530557247|gb|EQB68546.1|	CPM_0553	CSP5_0579
2	2	1	*	gi|530557246|gb|EQB68545.1|	*	CSP5_0580
3	3	1	*	gi|530557245|gb|EQB68544.1|	CPM_0555	CSP5_0581
3	3	1	*	gi|530557244|gb|EQB68543.1|	CPM_0556	CSP5_0582
3	3	1	*	gi|530557242|gb|EQB68541.1|	CPM_0578	CSP5_0585
3	3	1	*	gi|530557241|gb|EQB68540.1|	CPM_0579	CSP5_0586
3	3	1	*	gi|530557240|gb|EQB68539.1|	CPM_0580	CSP5_0587
3	3	1	*	gi|530557238|gb|EQB68537.1|	CPM_0582	CSP5_0589
3	3	1	*	gi|530557236|gb|EQB68535.1|	CPM_0584	CSP5_0591
3	3	1	*	gi|530557235|gb|EQB68534.1|	CPM_0585	CSP5_0592
3	3	1	*	gi|530557233|gb|EQB68532.1|	CPM_0587	CSP5_0594
3	3	1	*	gi|530557230|gb|EQB68529.1|	CPM_0590	CSP5_0597
3	3	1	*	gi|530557229|gb|EQB68528.1|	CPM_0591	CSP5_0598
3	3	1	*	gi|530557227|gb|EQB68526.1|	CPM_0593	CSP5_0600
3	3	1	*	gi|530557224|gb|EQB68523.1|	CPM_0596	CSP5_0603
3	3	1	*	gi|530557223|gb|EQB68522.1|	CPM_0597	CSP5_0604
3	3	1	*	gi|530557221|gb|EQB68520.1|	CPM_0599	CSP5_0606
3	3	1	*	gi|530557212|gb|EQB68511.1|	CPM_0603	CSP5_0623
3	3	1	*	gi|530557211|gb|EQB68510.1|	CPM_0606	CSP5_0626
3	3	1	*	gi|530557210|gb|EQB68509.1|	CPM_0607	CSP5_0627
3	3	1	*	gi|530557201|gb|EQB68500.1|	CPM_0620	CSP5_0642
3	3	1	*	gi|530557200|gb|EQB68499.1|	CPM_0621	CSP5_0643
3	3	1	*	gi|530557198|gb|EQB68497.1|	CPM_0622	CSP5_0644
3	3	1	*	gi|530557197|gb|EQB68496.1|	CPM_0623	CSP5_0645
3	3	1	*	gi|530557196|gb|EQB68495.1|	CPM_0624	CSP5_0646
3	3	1	*	gi|530557195|gb|EQB68494.1|	CPM_0625	CSP5_0647
3	3	1	*	gi|530557191|gb|EQB68490.1|	CPM_0629	CSP5_0651
3	3	1	*	gi|530557190|gb|EQB68489.1|	CPM_0631	CSP5_0653
3	3	1	*	gi|530557189|gb|EQB68488.1|	CPM_0632	CSP5_0654
3	3	1	*	gi|530557187|gb|EQB68486.1|	CPM_0634	CSP5_0656
3	3	1	*	gi|530557186|gb|EQB68485.1|	CPM_0635	CSP5_0657
3	3	1	*	gi|530557185|gb|EQB68484.1|	CPM_0636	CSP5_0658
3	3	1	*	gi|530557184|gb|EQB68483.1|	CPM_0637	CSP5_0659
3	3	1	*	gi|530557183|gb|EQB68482.1|	CPM_0638	CSP5_0660
3	3	1	*	gi|530557182|gb|EQB68481.1|	CPM_0639	CSP5_0661
3	3	1	*	gi|530557179|gb|EQB68478.1|	CPM_0642	CSP5_0664
3	3	1	*	gi|530557176|gb|EQB68475.1|	CPM_0645	CSP5_0667
3	3	1	*	gi|530557174|gb|EQB68473.1|	CPM_0647	CSP5_0669
3	3	1	*	gi|530557173|gb|EQB68472.1|	CPM_0648	CSP5_0670
3	3	1	*	gi|530557172|gb|EQB68471.1|	CPM_0649	CSP5_0671
3	3	1	*	gi|530557171|gb|EQB68470.1|	CPM_0650	CSP5_0672
3	3	1	*	gi|530557168|gb|EQB68467.1|	CPM_0652	CSP5_0674
3	3	1	*	gi|530557167|gb|EQB68466.1|	CPM_0481	CSP5_0676
3	3	1	*	gi|530557166|gb|EQB68465.1|	CPM_0482	CSP5_0677
3	3	1	*	gi|530557606|gb|EQB68894.1|	CPM_0683	CSP5_0686
3	3	1	*	gi|530557608|gb|EQB68896.1|	CPM_0695	CSP5_0697
3	3	1	*	gi|530557609|gb|EQB68897.1|	CPM_0696	CSP5_0698
3	3	1	*	gi|530557610|gb|EQB68898.1|	CPM_0697	CSP5_0699
3	3	1	*	gi|530557611|gb|EQB68899.1|	CPM_0698	CSP5_0700
3	3	1	*	gi|530557612|gb|EQB68900.1|	CPM_0699	CSP5_0701
3	3	1	*	gi|530557613|gb|EQB68901.1|	CPM_0701	CSP5_0703
3	3	1	*	gi|530557614|gb|EQB68902.1|	CPM_0702	CSP5_0704
3	3	1	*	gi|530557615|gb|EQB68903.1|	CPM_0703	CSP5_0705
3	3	1	*	gi|530557616|gb|EQB68904.1|	CPM_0704	CSP5_0706
3	3	1	*	gi|530557619|gb|EQB68907.1|	CPM_0707	CSP5_0709
3	3	1	*	gi|530557620|gb|EQB68908.1|	CPM_0708	CSP5_0710
3	3	1	*	gi|530557621|gb|EQB68909.1|	CPM_0709	CSP5_0711
3	3	1	*	gi|530557623|gb|EQB68911.1|	CPM_0711	CSP5_0713
3	3	1	*	gi|530557624|gb|EQB68912.1|	CPM_0712	CSP5_0714
3	3	1	*	gi|530557625|gb|EQB68913.1|	CPM_0713	CSP5_0715
3	3	1	*	gi|530557626|gb|EQB68914.1|	CPM_0715	CSP5_0717
3	3	1	*	gi|530557627|gb|EQB68915.1|	CPM_0716	CSP5_0718
3	3	1	*	gi|530557628|gb|EQB68916.1|	CPM_0717	CSP5_0719
3	3	1	*	gi|530557629|gb|EQB68917.1|	CPM_0718	CSP5_0720
3	3	1	*	gi|530557630|gb|EQB68918.1|	CPM_0719	CSP5_0721
3	4	0.25	*	gi|530558444|gb|EQB69712.1|,gi|530557631|gb|EQB68919.1|	CPM_0720	CSP5_0722
3	4	0.5	*	gi|530558445|gb|EQB69713.1|,gi|530557632|gb|EQB68920.1|	CPM_0721	CSP5_0723
3	4	0.5	*	gi|530558446|gb|EQB69714.1|,gi|530557633|gb|EQB68921.1|	CPM_0725	CSP5_0725
2	2	1	*	gi|530557634|gb|EQB68922.1|	*	CSP5_0727
2	2	1	*	gi|530557635|gb|EQB68923.1|	*	CSP5_0728
3	4	0.146	*	gi|530557636|gb|EQB68924.1|	CPM_1791	CSP5_0729,CSP5_1852
3	3	1	*	gi|530558449|gb|EQB69717.1|	CPM_0729	CSP5_0734
3	3	1	*	gi|530558450|gb|EQB69718.1|	CPM_0730	CSP5_0735
3	3	1	*	gi|530558451|gb|EQB69719.1|	CPM_0731	CSP5_0736
2	2	1	*	gi|530558453|gb|EQB69721.1|	*	CSP5_0738
3	3	1	*	gi|530558454|gb|EQB69722.1|	CPM_0736	CSP5_0740
3	3	1	*	gi|530558455|gb|EQB69723.1|	CPM_0737	CSP5_0741
3	3	1	*	gi|530558456|gb|EQB69724.1|	CPM_0739	CSP5_0743
3	3	1	*	gi|530558458|gb|EQB69726.1|	CPM_0742	CSP5_0746
3	3	1	*	gi|530558459|gb|EQB69727.1|	CPM_0743	CSP5_0747
3	3	1	*	gi|530558461|gb|EQB69729.1|	CPM_0744	CSP5_0748
3	3	1	*	gi|530558462|gb|EQB69730.1|	CPM_0745	CSP5_0749
3	3	1	*	gi|530558463|gb|EQB69731.1|	CPM_0746	CSP5_0750
3	3	1	*	gi|530558465|gb|EQB69733.1|	CPM_0748	CSP5_0752
3	3	1	*	gi|530558466|gb|EQB69734.1|	CPM_0749	CSP5_0753
3	3	1	*	gi|530558474|gb|EQB69742.1|	CPM_0754	CSP5_0758
3	3	1	*	gi|530558475|gb|EQB69743.1|	CPM_0755	CSP5_0759
3	3	1	*	gi|530558476|gb|EQB69744.1|	CPM_0756	CSP5_0760
3	3	1	*	gi|530558477|gb|EQB69745.1|	CPM_0758	CSP5_0762
3	3	1	*	gi|530558478|gb|EQB69746.1|	CPM_0759	CSP5_0763
3	3	1	*	gi|530558479|gb|EQB69747.1|	CPM_0760	CSP5_0764
3	3	1	*	gi|530558480|gb|EQB69748.1|	CPM_0761	CSP5_0765
3	3	1	*	gi|530558481|gb|EQB69749.1|	CPM_0762	CSP5_0766
3	3	1	*	gi|530558482|gb|EQB69750.1|	CPM_0763	CSP5_0767
3	3	1	*	gi|530558484|gb|EQB69752.1|	CPM_0764	CSP5_0768
3	3	1	*	gi|530558485|gb|EQB69753.1|	CPM_0765	CSP5_0769
3	3	1	*	gi|530558486|gb|EQB69754.1|	CPM_0766	CSP5_0770
3	3	1	*	gi|530558487|gb|EQB69755.1|	CPM_0767	CSP5_0771
3	3	1	*	gi|530558488|gb|EQB69756.1|	CPM_0768	CSP5_0772
3	3	1	*	gi|530558525|gb|EQB69785.1|	CPM_0771	CSP5_0775
3	3	1	*	gi|530558526|gb|EQB69786.1|	CPM_0772	CSP5_0776
3	3	1	*	gi|530558527|gb|EQB69787.1|	CPM_0773	CSP5_0777
3	3	1	*	gi|530558528|gb|EQB69788.1|	CPM_0774	CSP5_0778
3	3	1	*	gi|530558530|gb|EQB69790.1|	CPM_0776	CSP5_0780
3	3	1	*	gi|530558531|gb|EQB69791.1|	CPM_0777	CSP5_0781
3	3	1	*	gi|530558532|gb|EQB69792.1|	CPM_0778	CSP5_0782
3	3	1	*	gi|530558533|gb|EQB69793.1|	CPM_0779	CSP5_0783
3	3	1	*	gi|530558534|gb|EQB69794.1|	CPM_0780	CSP5_0784
3	3	1	*	gi|530558535|gb|EQB69795.1|	CPM_0781	CSP5_0785
3	3	1	*	gi|530558536|gb|EQB69796.1|	CPM_0782	CSP5_0786
3	3	1	*	gi|530558537|gb|EQB69797.1|	CPM_0783	CSP5_0787
3	3	1	*	gi|530558538|gb|EQB69798.1|	CPM_0784	CSP5_0788
3	3	1	*	gi|530558539|gb|EQB69799.1|	CPM_0785	CSP5_0789
3	3	1	*	gi|530558540|gb|EQB69800.1|	CPM_0786	CSP5_0790
3	3	1	*	gi|530558541|gb|EQB69801.1|	CPM_0787	CSP5_0791
3	3	1	*	gi|530558542|gb|EQB69802.1|	CPM_0788	CSP5_0792
3	3	1	*	gi|530558543|gb|EQB69803.1|	CPM_0789	CSP5_0793
3	3	1	*	gi|530558544|gb|EQB69804.1|	CPM_0790	CSP5_0794
3	3	1	*	gi|530558545|gb|EQB69805.1|	CPM_0791	CSP5_0795
3	3	1	*	gi|530558546|gb|EQB69806.1|	CPM_0792	CSP5_0796
3	3	1	*	gi|530558547|gb|EQB69807.1|	CPM_0793	CSP5_0797
3	3	1	*	gi|530558548|gb|EQB69808.1|	CPM_0794	CSP5_0798
3	3	1	*	gi|530558549|gb|EQB69809.1|	CPM_0795	CSP5_0799
3	3	1	*	gi|530558550|gb|EQB69810.1|	CPM_0796	CSP5_0800
3	3	1	*	gi|530558551|gb|EQB69811.1|	CPM_0797	CSP5_0801
3	3	1	*	gi|530558552|gb|EQB69812.1|	CPM_0798	CSP5_0802
3	3	1	*	gi|530558553|gb|EQB69813.1|	CPM_0799	CSP5_0803
3	3	1	*	gi|530558556|gb|EQB69816.1|	CPM_0801	CSP5_0805
3	3	1	*	gi|530558557|gb|EQB69817.1|	CPM_0802	CSP5_0806
3	3	1	*	gi|530558558|gb|EQB69818.1|	CPM_0803	CSP5_0807
3	3	1	*	gi|530558559|gb|EQB69819.1|	CPM_0804	CSP5_0808
3	3	1	*	gi|530558560|gb|EQB69820.1|	CPM_0805	CSP5_0809
3	3	1	*	gi|530558561|gb|EQB69821.1|	CPM_0806	CSP5_0810
2	2	1	*	gi|530558562|gb|EQB69822.1|	*	CSP5_0811
3	3	1	*	gi|530558564|gb|EQB69824.1|	CPM_0810	CSP5_0813
3	3	1	*	gi|530558565|gb|EQB69825.1|	CPM_0811	CSP5_0814
3	3	1	*	gi|530558568|gb|EQB69828.1|	CPM_0814	CSP5_0817
3	3	1	*	gi|530558569|gb|EQB69829.1|	CPM_0815	CSP5_0818
3	3	1	*	gi|530558572|gb|EQB69832.1|	CPM_0818	CSP5_0821
3	3	1	*	gi|530558573|gb|EQB69833.1|	CPM_0819	CSP5_0822
3	3	1	*	gi|530558574|gb|EQB69834.1|	CPM_0820	CSP5_0823
3	3	1	*	gi|530558578|gb|EQB69838.1|	CPM_0824	CSP5_0827
3	3	1	*	gi|530558581|gb|EQB69841.1|	CPM_0826	CSP5_0829
3	3	1	*	gi|530558583|gb|EQB69843.1|	CPM_0828	CSP5_0831
3	3	1	*	gi|530558584|gb|EQB69844.1|	CPM_0829	CSP5_0832
3	3	1	*	gi|530558586|gb|EQB69846.1|	CPM_0831	CSP5_0834
3	3	1	*	gi|530558587|gb|EQB69847.1|	CPM_0832	CSP5_0835
3	3	1	*	gi|530558588|gb|EQB69848.1|	CPM_0833	CSP5_0836
3	3	1	*	gi|530558589|gb|EQB69849.1|	CPM_0834	CSP5_0837
3	3	1	*	gi|530558591|gb|EQB69851.1|	CPM_0836	CSP5_0839
3	3	1	*	gi|530558593|gb|EQB69853.1|	CPM_0838	CSP5_0841
3	3	1	*	gi|530558594|gb|EQB69854.1|	CPM_0839	CSP5_0842
3	3	1	*	gi|530558595|gb|EQB69855.1|	CPM_0840	CSP5_0843
3	3	1	*	gi|530558596|gb|EQB69856.1|	CPM_0841	CSP5_0844
3	3	1	*	gi|530558597|gb|EQB69857.1|	CPM_0842	CSP5_0845
3	3	1	*	gi|530558598|gb|EQB69858.1|	CPM_0843	CSP5_0846
3	3	1	*	gi|530558599|gb|EQB69859.1|	CPM_0844	CSP5_0847
3	3	1	*	gi|530558600|gb|EQB69860.1|	CPM_0845	CSP5_0848
3	3	1	*	gi|530558602|gb|EQB69862.1|	CPM_0847	CSP5_0850
3	3	1	*	gi|530558603|gb|EQB69863.1|	CPM_0848	CSP5_0851
3	3	1	*	gi|530558605|gb|EQB69865.1|	CPM_0850	CSP5_0853
3	3	1	*	gi|530558606|gb|EQB69866.1|	CPM_0851	CSP5_0854
3	3	1	*	gi|530558607|gb|EQB69867.1|	CPM_0852	CSP5_0855
3	3	1	*	gi|530558608|gb|EQB69868.1|	CPM_0853	CSP5_0856
3	3	1	*	gi|530558609|gb|EQB69869.1|	CPM_0854	CSP5_0857
3	3	1	*	gi|530558610|gb|EQB69870.1|	CPM_0855	CSP5_0858
3	3	1	*	gi|530558611|gb|EQB69871.1|	CPM_0856	CSP5_0859
3	3	1	*	gi|530558612|gb|EQB69872.1|	CPM_0857	CSP5_0860
3	3	1	*	gi|530558615|gb|EQB69875.1|	CPM_0860	CSP5_0863
3	3	1	*	gi|530558616|gb|EQB69876.1|	CPM_0861	CSP5_0864
3	3	1	*	gi|530558617|gb|EQB69877.1|	CPM_0862	CSP5_0865
3	3	1	*	gi|530558618|gb|EQB69878.1|	CPM_0863	CSP5_0866
3	3	1	*	gi|530558619|gb|EQB69879.1|	CPM_0864	CSP5_0867
3	3	1	*	gi|530558621|gb|EQB69881.1|	CPM_0866	CSP5_0869
3	3	1	*	gi|530558622|gb|EQB69882.1|	CPM_0867	CSP5_0870
3	3	1	*	gi|530558624|gb|EQB69884.1|	CPM_0869	CSP5_0872
3	3	1	*	gi|530558625|gb|EQB69885.1|	CPM_0871	CSP5_0874
3	3	1	*	gi|530558626|gb|EQB69886.1|	CPM_0872	CSP5_0875
3	3	1	*	gi|530558627|gb|EQB69887.1|	CPM_0873	CSP5_0876
3	3	1	*	gi|530558628|gb|EQB69888.1|	CPM_0874	CSP5_0877
3	3	1	*	gi|530558631|gb|EQB69891.1|	CPM_0878	CSP5_0881
3	3	1	*	gi|530558632|gb|EQB69892.1|	CPM_0879	CSP5_0882
3	3	1	*	gi|530558633|gb|EQB69893.1|	CPM_0880	CSP5_0883
3	3	1	*	gi|530558634|gb|EQB69894.1|	CPM_0881	CSP5_0884
3	3	1	*	gi|530558636|gb|EQB69896.1|	CPM_0883	CSP5_0886
3	3	1	*	gi|530558637|gb|EQB69897.1|	CPM_0884	CSP5_0887
3	3	1	*	gi|530558638|gb|EQB69898.1|	CPM_0886	CSP5_0889
3	3	1	*	gi|530558640|gb|EQB69900.1|	CPM_0888	CSP5_0891
3	3	1	*	gi|530558641|gb|EQB69901.1|	CPM_0889	CSP5_0892
3	3	1	*	gi|530558642|gb|EQB69902.1|	CPM_0890	CSP5_0893
3	3	1	*	gi|530558644|gb|EQB69904.1|	CPM_0893	CSP5_0896
3	3	1	*	gi|530558645|gb|EQB69905.1|	CPM_0894	CSP5_0897
3	3	1	*	gi|530558646|gb|EQB69906.1|	CPM_0895	CSP5_0898
3	3	1	*	gi|530558663|gb|EQB69923.1|	CPM_0917	CSP5_0921
3	3	1	*	gi|530558664|gb|EQB69924.1|	CPM_0918	CSP5_0922
3	3	1	*	gi|530558665|gb|EQB69925.1|	CPM_0919	CSP5_0923
3	3	1	*	gi|530558666|gb|EQB69926.1|	CPM_0920	CSP5_0924
3	3	1	*	gi|530558667|gb|EQB69927.1|	CPM_0921	CSP5_0925
3	3	1	*	gi|530558668|gb|EQB69928.1|	CPM_0922	CSP5_0926
3	3	1	*	gi|530558670|gb|EQB69930.1|	CPM_0924	CSP5_0928
3	3	1	*	gi|530558671|gb|EQB69931.1|	CPM_0925	CSP5_0929
3	3	1	*	gi|530558672|gb|EQB69932.1|	CPM_0926	CSP5_0930
3	3	1	*	gi|530558673|gb|EQB69933.1|	CPM_0927	CSP5_0931
3	3	1	*	gi|530558674|gb|EQB69934.1|	CPM_0928	CSP5_0932
3	3	1	*	gi|530558675|gb|EQB69935.1|	CPM_0929	CSP5_0933
3	3	1	*	gi|530558676|gb|EQB69936.1|	CPM_0930	CSP5_0934
3	3	1	*	gi|530558677|gb|EQB69937.1|	CPM_0931	CSP5_0935
3	3	1	*	gi|530558678|gb|EQB69938.1|	CPM_0932	CSP5_0936
3	3	1	*	gi|530558679|gb|EQB69939.1|	CPM_0933	CSP5_0937
3	3	1	*	gi|530558680|gb|EQB69940.1|	CPM_0934	CSP5_0938
3	3	1	*	gi|530558681|gb|EQB69941.1|	CPM_0935	CSP5_0939
3	3	1	*	gi|530558683|gb|EQB69943.1|	CPM_0936	CSP5_0940
3	3	1	*	gi|530558684|gb|EQB69944.1|	CPM_0937	CSP5_0941
3	3	1	*	gi|530558685|gb|EQB69945.1|	CPM_0938	CSP5_0942
3	3	1	*	gi|530558688|gb|EQB69948.1|	CPM_0940	CSP5_0944
3	3	1	*	gi|530558692|gb|EQB69952.1|	CPM_0945	CSP5_0949
3	3	1	*	gi|530558694|gb|EQB69954.1|	CPM_0947	CSP5_0951
3	3	1	*	gi|530558695|gb|EQB69955.1|	CPM_0948	CSP5_0952
3	3	1	*	gi|530558696|gb|EQB69956.1|	CPM_0949	CSP5_0953
3	3	1	*	gi|530558697|gb|EQB69957.1|	CPM_0950	CSP5_0954
3	3	1	*	gi|530558699|gb|EQB69959.1|	CPM_0952	CSP5_0956
3	3	1	*	gi|530558701|gb|EQB69961.1|	CPM_0954	CSP5_0958
3	3	1	*	gi|530558702|gb|EQB69962.1|	CPM_0955	CSP5_0959
3	3	1	*	gi|530558703|gb|EQB69963.1|	CPM_0956	CSP5_0960
3	3	1	*	gi|530558704|gb|EQB69964.1|	CPM_0957	CSP5_0961
3	3	1	*	gi|530558706|gb|EQB69966.1|	CPM_0959	CSP5_0963
3	3	1	*	gi|530558707|gb|EQB69967.1|	CPM_0960	CSP5_0964
3	3	1	*	gi|530558708|gb|EQB69968.1|	CPM_0961	CSP5_0965
3	3	1	*	gi|530558709|gb|EQB69969.1|	CPM_0962	CSP5_0966
2	2	1	*	gi|530558711|gb|EQB69971.1|	*	CSP5_0968
3	3	1	*	gi|530558712|gb|EQB69972.1|	CPM_0964	CSP5_0969
3	3	1	*	gi|530558713|gb|EQB69973.1|	CPM_0965	CSP5_0970
3	3	1	*	gi|530558714|gb|EQB69974.1|	CPM_0966	CSP5_0971
2	2	1	*	gi|530557361|gb|EQB68655.1|	*	CSP5_1040
3	3	1	*	gi|530557134|gb|EQB68440.1|	CPM_1059	CSP5_1047
3	3	1	*	gi|530557133|gb|EQB68439.1|	CPM_1060	CSP5_1048
3	3	1	*	gi|530557132|gb|EQB68438.1|	CPM_1061	CSP5_1049
3	3	1	*	gi|530557131|gb|EQB68437.1|	CPM_1062	CSP5_1050
3	3	1	*	gi|530557129|gb|EQB68435.1|	CPM_1063	CSP5_1051
3	3	1	*	gi|530557128|gb|EQB68434.1|	CPM_1064	CSP5_1052
3	3	1	*	gi|530557637|gb|EQB68925.1|	CPM_1648	CSP5_1056
3	3	1	*	gi|530557126|gb|EQB68432.1|	CPM_1066	CSP5_1057
3	3	1	*	gi|530557125|gb|EQB68431.1|	CPM_1067	CSP5_1058
3	3	1	*	gi|530557124|gb|EQB68430.1|	CPM_1069	CSP5_1060
3	3	1	*	gi|530557123|gb|EQB68429.1|	CPM_1070	CSP5_1061
3	3	1	*	gi|530557122|gb|EQB68428.1|	CPM_1071	CSP5_1062
3	3	1	*	gi|530557121|gb|EQB68427.1|	CPM_1072	CSP5_1063
3	3	1	*	gi|530557120|gb|EQB68426.1|	CPM_1073	CSP5_1064
3	3	1	*	gi|530557119|gb|EQB68425.1|	CPM_1074	CSP5_1065
3	3	1	*	gi|530557118|gb|EQB68424.1|	CPM_1075	CSP5_1066
3	3	1	*	gi|530557116|gb|EQB68422.1|	CPM_1078	CSP5_1074
3	3	1	*	gi|530557115|gb|EQB68421.1|	CPM_1079	CSP5_1075
3	3	1	*	gi|530557114|gb|EQB68420.1|	CPM_1080	CSP5_1076
3	3	1	*	gi|530557113|gb|EQB68419.1|	CPM_1081	CSP5_1077
3	3	1	*	gi|530557112|gb|EQB68418.1|	CPM_1082	CSP5_1078
3	3	1	*	gi|530557111|gb|EQB68417.1|	CPM_1083	CSP5_1079
3	3	1	*	gi|530557110|gb|EQB68416.1|	CPM_1084	CSP5_1080
3	3	1	*	gi|530557109|gb|EQB68415.1|	CPM_1085	CSP5_1081
3	3	1	*	gi|530557107|gb|EQB68413.1|	CPM_1088	CSP5_1084
3	3	1	*	gi|530557106|gb|EQB68412.1|	CPM_1089	CSP5_1085
3	3	1	*	gi|530557105|gb|EQB68411.1|	CPM_1090	CSP5_1086
3	3	1	*	gi|530557104|gb|EQB68410.1|	CPM_1091	CSP5_1087
3	3	1	*	gi|530557103|gb|EQB68409.1|	CPM_1092	CSP5_1088
3	3	1	*	gi|530557102|gb|EQB68408.1|	CPM_1093	CSP5_1089
3	3	1	*	gi|530557101|gb|EQB68407.1|	CPM_1094	CSP5_1090
3	3	1	*	gi|530557099|gb|EQB68405.1|	CPM_1096	CSP5_1092
3	3	1	*	gi|530557096|gb|EQB68402.1|	CPM_1097	CSP5_1093
3	3	1	*	gi|530557095|gb|EQB68401.1|	CPM_1098	CSP5_1094
3	3	1	*	gi|530557094|gb|EQB68400.1|	CPM_1099	CSP5_1095
3	3	1	*	gi|530557093|gb|EQB68399.1|	CPM_1100	CSP5_1096
3	3	1	*	gi|530557091|gb|EQB68397.1|	CPM_1102	CSP5_1098
3	3	1	*	gi|530557090|gb|EQB68396.1|	CPM_1104	CSP5_1100
3	3	1	*	gi|530557089|gb|EQB68395.1|	CPM_1105	CSP5_1101
3	3	1	*	gi|530557087|gb|EQB68393.1|	CPM_1107	CSP5_1103
3	3	1	*	gi|530557086|gb|EQB68392.1|	CPM_1108	CSP5_1104
3	3	1	*	gi|530557085|gb|EQB68391.1|	CPM_1109	CSP5_1105
3	3	1	*	gi|530557084|gb|EQB68390.1|	CPM_1110	CSP5_1106
3	3	1	*	gi|530557083|gb|EQB68389.1|	CPM_1111	CSP5_1107
3	3	1	*	gi|530557082|gb|EQB68388.1|	CPM_1112	CSP5_1108
3	3	1	*	gi|530557081|gb|EQB68387.1|	CPM_1113	CSP5_1109
3	3	1	*	gi|530557079|gb|EQB68385.1|	CPM_1115	CSP5_1111
3	3	1	*	gi|530557077|gb|EQB68383.1|	CPM_1118	CSP5_1114
3	3	1	*	gi|530557076|gb|EQB68382.1|	CPM_1119	CSP5_1115
3	3	1	*	gi|530557075|gb|EQB68381.1|	CPM_1120	CSP5_1116
3	3	1	*	gi|530557074|gb|EQB68380.1|	CPM_1121	CSP5_1117
3	3	1	*	gi|530557073|gb|EQB68379.1|	CPM_1122	CSP5_1118
3	3	1	*	gi|530557071|gb|EQB68377.1|	CPM_1123	CSP5_1119
3	3	1	*	gi|530557070|gb|EQB68376.1|	CPM_1124	CSP5_1120
3	3	1	*	gi|530557069|gb|EQB68375.1|	CPM_1125	CSP5_1121
3	3	1	*	gi|530557068|gb|EQB68374.1|	CPM_1126	CSP5_1122
3	3	1	*	gi|530557067|gb|EQB68373.1|	CPM_1127	CSP5_1123
3	3	1	*	gi|530557061|gb|EQB68367.1|	CPM_1129	CSP5_1125
3	3	1	*	gi|530557060|gb|EQB68366.1|	CPM_1130	CSP5_1126
3	3	1	*	gi|530557058|gb|EQB68364.1|	CPM_1131	CSP5_1127
3	3	1	*	gi|530557056|gb|EQB68362.1|	CPM_1132	CSP5_1128
3	3	1	*	gi|530557722|gb|EQB69008.1|	CPM_1133	CSP5_1129
3	3	1	*	gi|530557721|gb|EQB69007.1|	CPM_1134	CSP5_1130
3	3	1	*	gi|530557718|gb|EQB69004.1|	CPM_1137	CSP5_1133
3	3	1	*	gi|530557717|gb|EQB69003.1|	CPM_1138	CSP5_1134
3	3	1	*	gi|530557716|gb|EQB69002.1|	CPM_1139	CSP5_1135
3	3	1	*	gi|530557715|gb|EQB69001.1|	CPM_1140	CSP5_1136
3	3	1	*	gi|530557714|gb|EQB69000.1|	CPM_1141	CSP5_1137
3	3	1	*	gi|530557713|gb|EQB68999.1|	CPM_1142	CSP5_1138
3	3	1	*	gi|530557712|gb|EQB68998.1|	CPM_1143	CSP5_1139
3	3	1	*	gi|530557711|gb|EQB68997.1|	CPM_1144	CSP5_1140
3	3	1	*	gi|530557709|gb|EQB68995.1|	CPM_1146	CSP5_1142
3	3	1	*	gi|530557708|gb|EQB68994.1|	CPM_1147	CSP5_1143
3	3	1	*	gi|530557707|gb|EQB68993.1|	CPM_1148	CSP5_1144
3	3	1	*	gi|530557705|gb|EQB68991.1|	CPM_1150	CSP5_1146
3	3	1	*	gi|530557704|gb|EQB68990.1|	CPM_1151	CSP5_1147
3	3	1	*	gi|530557703|gb|EQB68989.1|	CPM_1152	CSP5_1148
3	3	1	*	gi|530557702|gb|EQB68988.1|	CPM_1153	CSP5_1149
3	3	1	*	gi|530557701|gb|EQB68987.1|	CPM_1154	CSP5_1150
3	3	1	*	gi|530557700|gb|EQB68986.1|	CPM_1155	CSP5_1151
3	3	1	*	gi|530557699|gb|EQB68985.1|	CPM_1156	CSP5_1152
3	3	1	*	gi|530557698|gb|EQB68984.1|	CPM_1157	CSP5_1153
3	3	1	*	gi|530557697|gb|EQB68983.1|	CPM_1158	CSP5_1154
3	3	1	*	gi|530557696|gb|EQB68982.1|	CPM_1159	CSP5_1155
3	3	1	*	gi|530557695|gb|EQB68981.1|	CPM_1160	CSP5_1156
3	3	1	*	gi|530557694|gb|EQB68980.1|	CPM_1161	CSP5_1157
3	3	1	*	gi|530557693|gb|EQB68979.1|	CPM_1162	CSP5_1158
3	3	1	*	gi|530557692|gb|EQB68978.1|	CPM_1163	CSP5_1159
3	3	1	*	gi|530557691|gb|EQB68977.1|	CPM_1164	CSP5_1160
3	3	1	*	gi|530557686|gb|EQB68972.1|	CPM_1168	CSP5_1164
3	3	1	*	gi|530557685|gb|EQB68971.1|	CPM_1169	CSP5_1165
3	3	1	*	gi|530557684|gb|EQB68970.1|	CPM_1170	CSP5_1166
3	3	1	*	gi|530557682|gb|EQB68968.1|	CPM_1171	CSP5_1167
3	3	1	*	gi|530557681|gb|EQB68967.1|	CPM_1172	CSP5_1168
3	3	1	*	gi|530557680|gb|EQB68966.1|	CPM_1173	CSP5_1169
3	3	1	*	gi|530557679|gb|EQB68965.1|	CPM_1174	CSP5_1170
3	3	1	*	gi|530557678|gb|EQB68964.1|	CPM_1175	CSP5_1171
3	3	1	*	gi|530557677|gb|EQB68963.1|	CPM_1176	CSP5_1172
3	3	1	*	gi|530557676|gb|EQB68962.1|	CPM_1177	CSP5_1173
3	3	1	*	gi|530557673|gb|EQB68959.1|	CPM_1180	CSP5_1176
3	3	1	*	gi|530557672|gb|EQB68958.1|	CPM_1181	CSP5_1177
3	3	1	*	gi|530557671|gb|EQB68957.1|	CPM_1182	CSP5_1178
3	3	1	*	gi|530557670|gb|EQB68956.1|	CPM_1183	CSP5_1179
3	3	1	*	gi|530557669|gb|EQB68955.1|	CPM_1184	CSP5_1180
3	3	1	*	gi|530557667|gb|EQB68953.1|	CPM_1186	CSP5_1182
3	3	1	*	gi|530557665|gb|EQB68951.1|	CPM_1188	CSP5_1184
3	3	1	*	gi|530557664|gb|EQB68950.1|	CPM_1189	CSP5_1185
3	3	1	*	gi|530557663|gb|EQB68949.1|	CPM_1191	CSP5_1187
3	3	1	*	gi|530557662|gb|EQB68948.1|	CPM_1192	CSP5_1188
3	3	1	*	gi|530557661|gb|EQB68947.1|	CPM_1193	CSP5_1189
3	3	1	*	gi|530557660|gb|EQB68946.1|	CPM_1194	CSP5_1190
3	3	1	*	gi|530557659|gb|EQB68945.1|	CPM_1195	CSP5_1191
3	3	1	*	gi|530557658|gb|EQB68944.1|	CPM_1196	CSP5_1192
3	3	1	*	gi|530557656|gb|EQB68942.1|	CPM_1198	CSP5_1194
3	3	1	*	gi|530557654|gb|EQB68940.1|	CPM_1201	CSP5_1197
3	3	1	*	gi|530557653|gb|EQB68939.1|	CPM_1202	CSP5_1198
3	3	1	*	gi|530557652|gb|EQB68938.1|	CPM_1204	CSP5_1200
3	3	1	*	gi|530557651|gb|EQB68937.1|	CPM_1205	CSP5_1201
3	3	1	*	gi|530557650|gb|EQB68936.1|	CPM_1206	CSP5_1202
3	3	1	*	gi|530557648|gb|EQB68934.1|	CPM_1208	CSP5_1204
2	2	1	*	gi|530556534|gb|EQB67870.1|	*	CSP5_1206
3	4	0.25	*	gi|530557644|gb|EQB68930.1|,gi|530556533|gb|EQB67869.1|	CPM_1213	CSP5_1208
3	3	1	*	gi|530558422|gb|EQB69694.1|	CPM_1223	CSP5_1221
3	3	1	*	gi|530558421|gb|EQB69693.1|	CPM_1224	CSP5_1222
3	3	1	*	gi|530558419|gb|EQB69691.1|	CPM_1226	CSP5_1224
3	3	1	*	gi|530558418|gb|EQB69690.1|	CPM_1227	CSP5_1225
3	3	1	*	gi|530558417|gb|EQB69689.1|	CPM_1228	CSP5_1226
3	3	1	*	gi|530558416|gb|EQB69688.1|	CPM_1229	CSP5_1227
3	3	1	*	gi|530558415|gb|EQB69687.1|	CPM_1230	CSP5_1228
3	3	1	*	gi|530558414|gb|EQB69686.1|	CPM_1231	CSP5_1229
2	2	1	*	gi|530558413|gb|EQB69685.1|	*	CSP5_1230
3	3	1	*	gi|530558412|gb|EQB69684.1|	CPM_1233	CSP5_1231
3	3	1	*	gi|530558411|gb|EQB69683.1|	CPM_1234	CSP5_1232
3	3	1	*	gi|530558410|gb|EQB69682.1|	CPM_1235	CSP5_1233
2	2	1	*	gi|530558408|gb|EQB69680.1|	*	CSP5_1236
3	3	1	*	gi|530558407|gb|EQB69679.1|	CPM_1240	CSP5_1238
3	3	1	*	gi|530558406|gb|EQB69678.1|	CPM_1241	CSP5_1239
3	3	1	*	gi|530558405|gb|EQB69677.1|	CPM_1242	CSP5_1240
3	3	1	*	gi|530558404|gb|EQB69676.1|	CPM_1243	CSP5_1241
3	3	1	*	gi|530558403|gb|EQB69675.1|	CPM_1244	CSP5_1242
3	3	1	*	gi|530558402|gb|EQB69674.1|	CPM_1245	CSP5_1243
3	3	1	*	gi|530558401|gb|EQB69673.1|	CPM_1246	CSP5_1244
3	3	1	*	gi|530558400|gb|EQB69672.1|	CPM_1247	CSP5_1245
3	3	1	*	gi|530558399|gb|EQB69671.1|	CPM_1248	CSP5_1246
3	3	1	*	gi|530558398|gb|EQB69670.1|	CPM_1249	CSP5_1247
3	3	1	*	gi|530558397|gb|EQB69669.1|	CPM_1250	CSP5_1248
3	3	1	*	gi|530558395|gb|EQB69667.1|	CPM_1252	CSP5_1250
3	3	1	*	gi|530558392|gb|EQB69664.1|	CPM_1255	CSP5_1253
3	3	1	*	gi|530558391|gb|EQB69663.1|	CPM_1257	CSP5_1255
3	3	1	*	gi|530558389|gb|EQB69661.1|	CPM_1258	CSP5_1256
3	3	1	*	gi|530558388|gb|EQB69660.1|	CPM_1259	CSP5_1257
3	3	1	*	gi|530558387|gb|EQB69659.1|	CPM_1260	CSP5_1258
2	2	1	*	gi|530558386|gb|EQB69658.1|	*	CSP5_1260
2	2	1	*	gi|530558384|gb|EQB69656.1|	*	CSP5_1262
2	2	1	*	gi|530558383|gb|EQB69655.1|	*	CSP5_1264
2	2	1	*	gi|530558382|gb|EQB69654.1|	*	CSP5_1265
2	2	1	*	gi|530558381|gb|EQB69653.1|	*	CSP5_1266
3	3	1	*	gi|530558378|gb|EQB69650.1|	CPM_1268	CSP5_1269
3	3	1	*	gi|530558376|gb|EQB69648.1|	CPM_1271	CSP5_1272
3	3	1	*	gi|530558375|gb|EQB69647.1|	CPM_1272	CSP5_1273
3	3	1	*	gi|530558371|gb|EQB69643.1|	CPM_1275	CSP5_1276
3	3	1	*	gi|530558370|gb|EQB69642.1|	CPM_1276	CSP5_1277
3	3	1	*	gi|530558369|gb|EQB69641.1|	CPM_1277	CSP5_1278
3	3	1	*	gi|530558368|gb|EQB69640.1|	CPM_1278	CSP5_1279
3	3	1	*	gi|530558367|gb|EQB69639.1|	CPM_1279	CSP5_1280
3	3	1	*	gi|530558366|gb|EQB69638.1|	CPM_1280	CSP5_1281
3	3	1	*	gi|530558365|gb|EQB69637.1|	CPM_1281	CSP5_1282
3	3	1	*	gi|530558364|gb|EQB69636.1|	CPM_1282	CSP5_1283
3	3	1	*	gi|530558363|gb|EQB69635.1|	CPM_1283	CSP5_1284
3	3	1	*	gi|530558362|gb|EQB69634.1|	CPM_1284	CSP5_1285
3	3	1	*	gi|530558361|gb|EQB69633.1|	CPM_1285	CSP5_1286
3	3	1	*	gi|530558359|gb|EQB69631.1|	CPM_1287	CSP5_1288
3	3	1	*	gi|530558358|gb|EQB69630.1|	CPM_1288	CSP5_1289
3	3	1	*	gi|530558357|gb|EQB69629.1|	CPM_1289	CSP5_1290
3	3	1	*	gi|530558356|gb|EQB69628.1|	CPM_1290	CSP5_1291
3	3	1	*	gi|530558353|gb|EQB69625.1|	CPM_1293	CSP5_1294
3	3	1	*	gi|530558352|gb|EQB69624.1|	CPM_1294	CSP5_1295
3	3	1	*	gi|530558351|gb|EQB69623.1|	CPM_1295	CSP5_1296
3	3	1	*	gi|530558350|gb|EQB69622.1|	CPM_1296	CSP5_1297
3	3	1	*	gi|530558349|gb|EQB69621.1|	CPM_1297	CSP5_1298
3	3	1	*	gi|530558348|gb|EQB69620.1|	CPM_1298	CSP5_1299
3	3	1	*	gi|530558347|gb|EQB69619.1|	CPM_1299	CSP5_1300
3	3	1	*	gi|530558346|gb|EQB69618.1|	CPM_1300	CSP5_1301
3	3	1	*	gi|530558345|gb|EQB69617.1|	CPM_1301	CSP5_1302
3	3	1	*	gi|530558343|gb|EQB69615.1|	CPM_1302	CSP5_1303
3	3	1	*	gi|530558341|gb|EQB69613.1|	CPM_1304	CSP5_1305
3	3	1	*	gi|530558340|gb|EQB69612.1|	CPM_1305	CSP5_1306
3	3	1	*	gi|530558339|gb|EQB69611.1|	CPM_1306	CSP5_1307
3	3	1	*	gi|530558338|gb|EQB69610.1|	CPM_1307	CSP5_1308
3	3	1	*	gi|530558337|gb|EQB69609.1|	CPM_1308	CSP5_1309
3	3	1	*	gi|530558336|gb|EQB69608.1|	CPM_1309	CSP5_1310
3	3	1	*	gi|530558335|gb|EQB69607.1|	CPM_1310	CSP5_1311
3	3	1	*	gi|530558334|gb|EQB69606.1|	CPM_1311	CSP5_1312
3	3	1	*	gi|530558333|gb|EQB69605.1|	CPM_1312	CSP5_1313
3	3	1	*	gi|530558332|gb|EQB69604.1|	CPM_1313	CSP5_1314
3	3	1	*	gi|530558331|gb|EQB69603.1|	CPM_1314	CSP5_1315
3	3	1	*	gi|530558329|gb|EQB69601.1|	CPM_1316	CSP5_1317
3	3	1	*	gi|530558327|gb|EQB69599.1|	CPM_1317	CSP5_1318
3	3	1	*	gi|530558324|gb|EQB69596.1|	CPM_1319	CSP5_1320
3	3	1	*	gi|530558323|gb|EQB69595.1|	CPM_1320	CSP5_1321
3	3	1	*	gi|530558321|gb|EQB69593.1|	CPM_1321	CSP5_1322
3	3	1	*	gi|530558319|gb|EQB69591.1|	CPM_1322	CSP5_1323
3	3	1	*	gi|530558318|gb|EQB69590.1|	CPM_1323	CSP5_1324
3	3	1	*	gi|530558317|gb|EQB69589.1|	CPM_1324	CSP5_1325
3	3	1	*	gi|530558315|gb|EQB69587.1|	CPM_1326	CSP5_1327
3	3	1	*	gi|530558314|gb|EQB69586.1|	CPM_1327	CSP5_1328
3	3	1	*	gi|530558312|gb|EQB69584.1|	CPM_1329	CSP5_1330
3	3	1	*	gi|530558311|gb|EQB69583.1|	CPM_1330	CSP5_1331
3	3	1	*	gi|530558310|gb|EQB69582.1|	CPM_1331	CSP5_1332
3	3	1	*	gi|530558309|gb|EQB69581.1|	CPM_1332	CSP5_1333
3	3	1	*	gi|530558306|gb|EQB69578.1|	CPM_1334	CSP5_1335
3	3	1	*	gi|530558305|gb|EQB69577.1|	CPM_1335	CSP5_1336
3	3	1	*	gi|530558304|gb|EQB69576.1|	CPM_1336	CSP5_1337
3	3	1	*	gi|530558303|gb|EQB69575.1|	CPM_1337	CSP5_1338
3	3	1	*	gi|530558301|gb|EQB69573.1|	CPM_1339	CSP5_1340
3	3	1	*	gi|530558298|gb|EQB69570.1|	CPM_1342	CSP5_1343
3	3	1	*	gi|530558291|gb|EQB69563.1|	CPM_1350	CSP5_1351
3	3	1	*	gi|530558289|gb|EQB69561.1|	CPM_1352	CSP5_1353
3	3	1	*	gi|530558288|gb|EQB69560.1|	CPM_1353	CSP5_1354
3	3	1	*	gi|530558287|gb|EQB69559.1|	CPM_1354	CSP5_1355
3	3	1	*	gi|530558286|gb|EQB69558.1|	CPM_1355	CSP5_1356
3	3	1	*	gi|530558285|gb|EQB69557.1|	CPM_1356	CSP5_1357
3	3	1	*	gi|530558284|gb|EQB69556.1|	CPM_1357	CSP5_1358
3	3	1	*	gi|530558283|gb|EQB69555.1|	CPM_1358	CSP5_1359
3	3	1	*	gi|530558281|gb|EQB69553.1|	CPM_1360	CSP5_1361
3	3	1	*	gi|530558280|gb|EQB69552.1|	CPM_1361	CSP5_1362
3	3	1	*	gi|530558279|gb|EQB69551.1|	CPM_1362	CSP5_1363
3	3	1	*	gi|530558278|gb|EQB69550.1|	CPM_1363	CSP5_1364
3	3	1	*	gi|530558277|gb|EQB69549.1|	CPM_1364	CSP5_1365
3	3	1	*	gi|530558275|gb|EQB69547.1|	CPM_1366	CSP5_1367
3	3	1	*	gi|530558274|gb|EQB69546.1|	CPM_1367	CSP5_1368
3	3	1	*	gi|530558273|gb|EQB69545.1|	CPM_1368	CSP5_1369
3	3	1	*	gi|530558272|gb|EQB69544.1|	CPM_1370	CSP5_1371
3	3	1	*	gi|530558271|gb|EQB69543.1|	CPM_1371	CSP5_1372
3	3	1	*	gi|530558270|gb|EQB69542.1|	CPM_1372	CSP5_1373
3	3	1	*	gi|530558265|gb|EQB69537.1|	CPM_1377	CSP5_1378
3	3	1	*	gi|530558264|gb|EQB69536.1|	CPM_1378	CSP5_1379
3	3	1	*	gi|530558262|gb|EQB69534.1|	CPM_1380	CSP5_1381
3	3	1	*	gi|530558261|gb|EQB69533.1|	CPM_1381	CSP5_1382
3	3	1	*	gi|530558260|gb|EQB69532.1|	CPM_1382	CSP5_1383
3	3	1	*	gi|530558259|gb|EQB69531.1|	CPM_1383	CSP5_1384
3	3	1	*	gi|530558255|gb|EQB69527.1|	CPM_1387	CSP5_1388
3	3	1	*	gi|530558254|gb|EQB69526.1|	CPM_1388	CSP5_1389
3	3	1	*	gi|530558253|gb|EQB69525.1|	CPM_1389	CSP5_1390
3	3	1	*	gi|530558252|gb|EQB69524.1|	CPM_1390	CSP5_1391
3	3	1	*	gi|530558251|gb|EQB69523.1|	CPM_1391	CSP5_1392
3	3	1	*	gi|530558250|gb|EQB69522.1|	CPM_1392	CSP5_1393
3	3	1	*	gi|530558249|gb|EQB69521.1|	CPM_1393	CSP5_1394
3	3	1	*	gi|530558248|gb|EQB69520.1|	CPM_1394	CSP5_1395
3	3	1	*	gi|530558247|gb|EQB69519.1|	CPM_1395	CSP5_1396
3	3	1	*	gi|530558242|gb|EQB69514.1|	CPM_1401	CSP5_1402
3	3	1	*	gi|530558241|gb|EQB69513.1|	CPM_1402	CSP5_1403
3	3	1	*	gi|530558238|gb|EQB69510.1|	CPM_1405	CSP5_1406
3	3	1	*	gi|530558237|gb|EQB69509.1|	CPM_1406	CSP5_1407
3	3	1	*	gi|530558236|gb|EQB69508.1|	CPM_1407	CSP5_1408
3	3	1	*	gi|530558235|gb|EQB69507.1|	CPM_1408	CSP5_1409
3	3	1	*	gi|530558234|gb|EQB69506.1|	CPM_1409	CSP5_1410
3	3	1	*	gi|530558233|gb|EQB69505.1|	CPM_1410	CSP5_1411
3	3	1	*	gi|530558231|gb|EQB69503.1|	CPM_1412	CSP5_1413
3	3	1	*	gi|530558230|gb|EQB69502.1|	CPM_1413	CSP5_1414
3	3	1	*	gi|530558227|gb|EQB69499.1|	CPM_1416	CSP5_1417
3	3	1	*	gi|530558226|gb|EQB69498.1|	CPM_1417	CSP5_1418
3	3	1	*	gi|530558225|gb|EQB69497.1|	CPM_1418	CSP5_1419
3	3	1	*	gi|530558224|gb|EQB69496.1|	CPM_1419	CSP5_1420
3	3	1	*	gi|530558223|gb|EQB69495.1|	CPM_1420	CSP5_1421
3	3	1	*	gi|530558222|gb|EQB69494.1|	CPM_1421	CSP5_1422
3	3	1	*	gi|530558221|gb|EQB69493.1|	CPM_1422	CSP5_1423
3	3	1	*	gi|530558220|gb|EQB69492.1|	CPM_1423	CSP5_1424
2	2	1	*	gi|530558217|gb|EQB69489.1|	*	CSP5_1426
2	2	1	*	gi|530558216|gb|EQB69488.1|	*	CSP5_1427
2	2	1	*	gi|530558215|gb|EQB69487.1|	*	CSP5_1428
2	2	1	*	gi|530558214|gb|EQB69486.1|	*	CSP5_1429
2	2	1	*	gi|530558213|gb|EQB69485.1|	*	CSP5_1430
3	3	1	*	gi|530558207|gb|EQB69479.1|	CPM_1443	CSP5_1449
3	3	1	*	gi|530558206|gb|EQB69478.1|	CPM_1444	CSP5_1450
3	3	1	*	gi|530558205|gb|EQB69477.1|	CPM_1445	CSP5_1451
3	3	1	*	gi|530558204|gb|EQB69476.1|	CPM_1446	CSP5_1452
3	3	1	*	gi|530558202|gb|EQB69474.1|	CPM_1448	CSP5_1454
3	3	1	*	gi|530558201|gb|EQB69473.1|	CPM_1449	CSP5_1455
3	3	1	*	gi|530558200|gb|EQB69472.1|	CPM_1450	CSP5_1456
3	3	1	*	gi|530558199|gb|EQB69471.1|	CPM_1451	CSP5_1457
3	3	1	*	gi|530558198|gb|EQB69470.1|	CPM_1452	CSP5_1458
3	3	1	*	gi|530558197|gb|EQB69469.1|	CPM_1453	CSP5_1459
3	3	1	*	gi|530558196|gb|EQB69468.1|	CPM_1454	CSP5_1460
3	3	1	*	gi|530558194|gb|EQB69466.1|	CPM_1456	CSP5_1462
3	3	1	*	gi|530558193|gb|EQB69465.1|	CPM_1457	CSP5_1463
3	3	1	*	gi|530558192|gb|EQB69464.1|	CPM_1458	CSP5_1464
3	3	1	*	gi|530558191|gb|EQB69463.1|	CPM_1459	CSP5_1465
3	3	1	*	gi|530558190|gb|EQB69462.1|	CPM_1460	CSP5_1466
3	3	1	*	gi|530558189|gb|EQB69461.1|	CPM_1461	CSP5_1467
3	3	1	*	gi|530558188|gb|EQB69460.1|	CPM_1462	CSP5_1468
3	3	1	*	gi|530558187|gb|EQB69459.1|	CPM_1463	CSP5_1469
3	3	1	*	gi|530558186|gb|EQB69458.1|	CPM_1464	CSP5_1470
3	3	1	*	gi|530558184|gb|EQB69456.1|	CPM_1466	CSP5_1472
3	4	0.5	*	gi|530558181|gb|EQB69453.1|,gi|530556879|gb|EQB68194.1|	CPM_1468	CSP5_1474
3	4	0.5	*	gi|530558180|gb|EQB69452.1|,gi|530556880|gb|EQB68195.1|	CPM_1469	CSP5_1475
3	3	1	*	gi|530556888|gb|EQB68203.1|	CPM_1478	CSP5_1484
3	3	1	*	gi|530556889|gb|EQB68204.1|	CPM_1479	CSP5_1485
3	3	1	*	gi|530556890|gb|EQB68205.1|	CPM_1480	CSP5_1486
3	3	1	*	gi|530556891|gb|EQB68206.1|	CPM_1481	CSP5_1487
3	3	1	*	gi|530556892|gb|EQB68207.1|	CPM_1482	CSP5_1488
3	3	1	*	gi|530556893|gb|EQB68208.1|	CPM_1483	CSP5_1489
3	3	1	*	gi|530556894|gb|EQB68209.1|	CPM_1484	CSP5_1490
3	3	1	*	gi|530556895|gb|EQB68210.1|	CPM_1485	CSP5_1491
3	3	1	*	gi|530556896|gb|EQB68211.1|	CPM_1486	CSP5_1492
3	3	1	*	gi|530556897|gb|EQB68212.1|	CPM_1487	CSP5_1493
3	3	1	*	gi|530556900|gb|EQB68215.1|	CPM_1490	CSP5_1496
3	3	1	*	gi|530556901|gb|EQB68216.1|	CPM_1491	CSP5_1497
3	3	1	*	gi|530556903|gb|EQB68218.1|	CPM_1493	CSP5_1499
3	3	1	*	gi|530556904|gb|EQB68219.1|	CPM_1494	CSP5_1500
3	3	1	*	gi|530556905|gb|EQB68220.1|	CPM_1495	CSP5_1501
3	3	1	*	gi|530556906|gb|EQB68221.1|	CPM_1496	CSP5_1502
3	3	1	*	gi|530556908|gb|EQB68223.1|	CPM_1498	CSP5_1504
3	3	1	*	gi|530556913|gb|EQB68228.1|	CPM_1503	CSP5_1509
3	3	1	*	gi|530556914|gb|EQB68229.1|	CPM_1504	CSP5_1510
3	3	1	*	gi|530556915|gb|EQB68230.1|	CPM_1505	CSP5_1511
3	3	1	*	gi|530556916|gb|EQB68231.1|	CPM_1506	CSP5_1512
3	3	1	*	gi|530556917|gb|EQB68232.1|	CPM_1507	CSP5_1513
3	3	1	*	gi|530556918|gb|EQB68233.1|	CPM_1508	CSP5_1514
3	3	1	*	gi|530556920|gb|EQB68235.1|	CPM_1511	CSP5_1517
3	3	1	*	gi|530556922|gb|EQB68237.1|	CPM_1513	CSP5_1519
3	3	1	*	gi|530556926|gb|EQB68241.1|	CPM_1517	CSP5_1523
3	3	1	*	gi|530556927|gb|EQB68242.1|	CPM_1519	CSP5_1525
3	3	1	*	gi|530556928|gb|EQB68243.1|	CPM_1520	CSP5_1526
3	3	1	*	gi|530556929|gb|EQB68244.1|	CPM_1521	CSP5_1527
3	3	1	*	gi|530556930|gb|EQB68245.1|	CPM_1522	CSP5_1528
3	3	1	*	gi|530556931|gb|EQB68246.1|	CPM_1524	CSP5_1530
3	3	1	*	gi|530556932|gb|EQB68247.1|	CPM_1525	CSP5_1531
3	3	1	*	gi|530556933|gb|EQB68248.1|	CPM_1526	CSP5_1532
3	3	1	*	gi|530556937|gb|EQB68252.1|	CPM_1530	CSP5_1536
3	3	1	*	gi|530556939|gb|EQB68254.1|	CPM_1532	CSP5_1538
3	3	1	*	gi|530556940|gb|EQB68255.1|	CPM_1533	CSP5_1539
3	3	1	*	gi|530556941|gb|EQB68256.1|	CPM_1536	CSP5_1546
3	3	1	*	gi|530556942|gb|EQB68257.1|	CPM_1537	CSP5_1547
3	3	1	*	gi|530556944|gb|EQB68259.1|	CPM_1540	CSP5_1550
3	3	1	*	gi|530556945|gb|EQB68260.1|	CPM_1541	CSP5_1551
3	3	1	*	gi|530556946|gb|EQB68261.1|	CPM_1542	CSP5_1552
3	3	1	*	gi|530556947|gb|EQB68262.1|	CPM_1543	CSP5_1553
3	3	1	*	gi|530556948|gb|EQB68263.1|	CPM_1544	CSP5_1554
3	3	1	*	gi|530556951|gb|EQB68266.1|	CPM_1547	CSP5_1557
3	3	1	*	gi|530556967|gb|EQB68282.1|	CPM_1563	CSP5_1573
3	3	1	*	gi|530556975|gb|EQB68290.1|	CPM_1571	CSP5_1581
3	3	1	*	gi|530556976|gb|EQB68291.1|	CPM_1572	CSP5_1582
3	3	1	*	gi|530556977|gb|EQB68292.1|	CPM_1573	CSP5_1583
3	3	1	*	gi|530556978|gb|EQB68293.1|	CPM_1574	CSP5_1584
3	3	1	*	gi|530556980|gb|EQB68295.1|	CPM_1577	CSP5_1587
3	3	1	*	gi|530556981|gb|EQB68296.1|	CPM_1578	CSP5_1588
3	3	1	*	gi|530556982|gb|EQB68297.1|	CPM_1580	CSP5_1590
3	3	1	*	gi|530556983|gb|EQB68298.1|	CPM_1581	CSP5_1591
3	3	1	*	gi|530556984|gb|EQB68299.1|	CPM_1582	CSP5_1592
3	3	1	*	gi|530556986|gb|EQB68301.1|	CPM_1583	CSP5_1593
3	3	1	*	gi|530556987|gb|EQB68302.1|	CPM_1584	CSP5_1594
3	3	1	*	gi|530556988|gb|EQB68303.1|	CPM_1585	CSP5_1595
3	3	1	*	gi|530556989|gb|EQB68304.1|	CPM_1586	CSP5_1596
3	3	1	*	gi|530556990|gb|EQB68305.1|	CPM_1587	CSP5_1597
3	3	1	*	gi|530556991|gb|EQB68306.1|	CPM_1588	CSP5_1598
3	3	1	*	gi|530556992|gb|EQB68307.1|	CPM_1589	CSP5_1599
3	3	1	*	gi|530556993|gb|EQB68308.1|	CPM_1590	CSP5_1600
3	3	1	*	gi|530556994|gb|EQB68309.1|	CPM_1591	CSP5_1601
3	3	1	*	gi|530556995|gb|EQB68310.1|	CPM_1592	CSP5_1602
3	3	1	*	gi|530556996|gb|EQB68311.1|	CPM_1593	CSP5_1603
3	3	1	*	gi|530556997|gb|EQB68312.1|	CPM_1594	CSP5_1604
3	3	1	*	gi|530556998|gb|EQB68313.1|	CPM_1595	CSP5_1605
3	3	1	*	gi|530556999|gb|EQB68314.1|	CPM_1596	CSP5_1606
3	3	1	*	gi|530557000|gb|EQB68315.1|	CPM_1597	CSP5_1607
3	3	1	*	gi|530557002|gb|EQB68317.1|	CPM_1599	CSP5_1609
3	3	1	*	gi|530557004|gb|EQB68319.1|	CPM_1601	CSP5_1611
3	4	0.146	*	gi|530557005|gb|EQB68320.1|	CPM_0870	CSP5_1612,CSP5_0873
2	2	1	*	gi|530556696|gb|EQB68021.1|	*	CSP5_1637
2	2	1	*	gi|530556693|gb|EQB68018.1|	*	CSP5_1639
2	2	1	*	gi|530556692|gb|EQB68017.1|	*	CSP5_1640
2	2	1	*	gi|530556691|gb|EQB68016.1|	*	CSP5_1641
2	2	1	*	gi|530556690|gb|EQB68015.1|	*	CSP5_1642
3	3	1	*	gi|530556689|gb|EQB68014.1|	CPM_1612	CSP5_1643
3	3	1	*	gi|530556688|gb|EQB68013.1|	CPM_1613	CSP5_1644
3	3	1	*	gi|530556687|gb|EQB68012.1|	CPM_1614	CSP5_1645
3	3	1	*	gi|530556686|gb|EQB68011.1|	CPM_1615	CSP5_1646
3	3	1	*	gi|530556685|gb|EQB68010.1|	CPM_1616	CSP5_1647
3	3	1	*	gi|530556684|gb|EQB68009.1|	CPM_1617	CSP5_1648
3	3	1	*	gi|530556683|gb|EQB68008.1|	CPM_1618	CSP5_1649
3	3	1	*	gi|530556681|gb|EQB68006.1|	CPM_1619	CSP5_1650
3	3	1	*	gi|530556680|gb|EQB68005.1|	CPM_1620	CSP5_1651
3	3	1	*	gi|530556679|gb|EQB68004.1|	CPM_1621	CSP5_1652
3	3	1	*	gi|530556678|gb|EQB68003.1|	CPM_1622	CSP5_1653
3	3	1	*	gi|530556677|gb|EQB68002.1|	CPM_1623	CSP5_1654
3	3	1	*	gi|530556676|gb|EQB68001.1|	CPM_1624	CSP5_1655
3	4	0.5	*	gi|530556675|gb|EQB68000.1|,gi|530556566|gb|EQB67896.1|	CPM_1625	CSP5_1656
3	4	0.5	*	gi|530556674|gb|EQB67999.1|,gi|530556565|gb|EQB67895.1|	CPM_1626	CSP5_1657
3	3	1	*	gi|530556564|gb|EQB67894.1|	CPM_1627	CSP5_1661
3	3	1	*	gi|530556563|gb|EQB67893.1|	CPM_1628	CSP5_1662
3	3	1	*	gi|530556562|gb|EQB67892.1|	CPM_1629	CSP5_1663
3	3	1	*	gi|530556561|gb|EQB67891.1|	CPM_1630	CSP5_1664
3	3	1	*	gi|530556560|gb|EQB67890.1|	CPM_1631	CSP5_1665
3	3	1	*	gi|530556559|gb|EQB67889.1|	CPM_1632	CSP5_1666
3	3	1	*	gi|530556556|gb|EQB67886.1|	CPM_1633	CSP5_1667
3	3	1	*	gi|530556673|gb|EQB67998.1|	CPM_1666	CSP5_1695
3	3	1	*	gi|530556671|gb|EQB67996.1|	CPM_1667	CSP5_1696
3	3	1	*	gi|530556670|gb|EQB67995.1|	CPM_1668	CSP5_1697
3	3	1	*	gi|530556669|gb|EQB67994.1|	CPM_1669	CSP5_1698
3	3	1	*	gi|530556668|gb|EQB67993.1|	CPM_1670	CSP5_1699
3	3	1	*	gi|530556664|gb|EQB67989.1|	CPM_1674	CSP5_1703
3	3	1	*	gi|530556663|gb|EQB67988.1|	CPM_1675	CSP5_1704
3	3	1	*	gi|530556662|gb|EQB67987.1|	CPM_1676	CSP5_1705
3	3	1	*	gi|530556661|gb|EQB67986.1|	CPM_1677	CSP5_1706
3	3	1	*	gi|530556660|gb|EQB67985.1|	CPM_1678	CSP5_1707
3	3	1	*	gi|530556659|gb|EQB67984.1|	CPM_1679	CSP5_1708
3	3	1	*	gi|530556655|gb|EQB67980.1|	CPM_1683	CSP5_1712
3	3	1	*	gi|530556654|gb|EQB67979.1|	CPM_1684	CSP5_1713
3	3	1	*	gi|530556653|gb|EQB67978.1|	CPM_1685	CSP5_1714
3	3	1	*	gi|530556651|gb|EQB67976.1|	CPM_1687	CSP5_1716
3	3	1	*	gi|530556649|gb|EQB67974.1|	CPM_1689	CSP5_1718
3	3	1	*	gi|530556648|gb|EQB67973.1|	CPM_1690	CSP5_1719
3	3	1	*	gi|530556646|gb|EQB67971.1|	CPM_1692	CSP5_1721
3	3	1	*	gi|530556645|gb|EQB67970.1|	CPM_1693	CSP5_1722
3	3	1	*	gi|530556644|gb|EQB67969.1|	CPM_1694	CSP5_1723
3	3	1	*	gi|530556643|gb|EQB67968.1|	CPM_1695	CSP5_1724
3	3	1	*	gi|530556642|gb|EQB67967.1|	CPM_1696	CSP5_1725
3	3	1	*	gi|530556641|gb|EQB67966.1|	CPM_1697	CSP5_1726
3	3	1	*	gi|530556636|gb|EQB67961.1|	CPM_1700	CSP5_1729
3	3	1	*	gi|530556635|gb|EQB67960.1|	CPM_1701	CSP5_1730
3	3	1	*	gi|530556634|gb|EQB67959.1|	CPM_1702	CSP5_1731
3	3	1	*	gi|530556633|gb|EQB67958.1|	CPM_1703	CSP5_1732
3	3	1	*	gi|530556632|gb|EQB67957.1|	CPM_1704	CSP5_1733
3	3	1	*	gi|530556631|gb|EQB67956.1|	CPM_1705	CSP5_1734
3	3	1	*	gi|530556630|gb|EQB67955.1|	CPM_1706	CSP5_1735
3	3	1	*	gi|530556629|gb|EQB67954.1|	CPM_1707	CSP5_1736
3	3	1	*	gi|530556628|gb|EQB67953.1|	CPM_1708	CSP5_1737
3	3	1	*	gi|530556625|gb|EQB67950.1|	CPM_1711	CSP5_1740
3	3	1	*	gi|530556624|gb|EQB67949.1|	CPM_1712	CSP5_1741
3	3	1	*	gi|530556623|gb|EQB67948.1|	CPM_1713	CSP5_1747
3	3	1	*	gi|530556622|gb|EQB67947.1|	CPM_1714	CSP5_1748
3	3	1	*	gi|530556620|gb|EQB67945.1|	CPM_1716	CSP5_1750
3	3	1	*	gi|530556619|gb|EQB67944.1|	CPM_1717	CSP5_1751
3	3	1	*	gi|530556613|gb|EQB67938.1|	CPM_1719	CSP5_1753
3	3	1	*	gi|530556611|gb|EQB67936.1|	CPM_1721	CSP5_1755
3	3	1	*	gi|530556610|gb|EQB67935.1|	CPM_1722	CSP5_1756
3	3	1	*	gi|530556609|gb|EQB67934.1|	CPM_1723	CSP5_1757
3	3	1	*	gi|530556608|gb|EQB67933.1|	CPM_1724	CSP5_1758
3	3	1	*	gi|530556607|gb|EQB67932.1|	CPM_1725	CSP5_1759
3	3	1	*	gi|530556606|gb|EQB67931.1|	CPM_1726	CSP5_1760
3	3	1	*	gi|530556605|gb|EQB67930.1|	CPM_1727	CSP5_1761
3	3	1	*	gi|530556604|gb|EQB67929.1|	CPM_1728	CSP5_1762
3	3	1	*	gi|530556602|gb|EQB67927.1|	CPM_1731	CSP5_1764
3	3	1	*	gi|530556601|gb|EQB67926.1|	CPM_1732	CSP5_1765
3	3	1	*	gi|530556599|gb|EQB67924.1|	CPM_1734	CSP5_1767
3	3	1	*	gi|530556598|gb|EQB67923.1|	CPM_1735	CSP5_1768
3	3	1	*	gi|530556596|gb|EQB67921.1|	CPM_1737	CSP5_1770
3	3	1	*	gi|530556595|gb|EQB67920.1|	CPM_1738	CSP5_1771
3	4	0.5	*	gi|530557365|gb|EQB68659.1|	CPM_0904,CPM_0808	CSP5_1799
2	2	1	*	gi|530557135|gb|EQB68441.1|	*	CSP5_1835
3	4	0.5	*	gi|530558128|gb|EQB69405.1|,gi|530556574|gb|EQB67902.1|	CPM_1774	CSP5_1837
3	5	0.4	*	gi|530558127|gb|EQB69404.1|,gi|530556710|gb|EQB68033.1|,gi|530556575|gb|EQB67903.1|	CPM_1775	CSP5_1838
3	4	0.5	*	gi|530557039|gb|EQB68349.1|,gi|530556855|gb|EQB68172.1|	CPM_1781	CSP5_1843
3	3	1	*	gi|530556854|gb|EQB68171.1|	CPM_1782	CSP5_1844
3	3	1	*	gi|530556841|gb|EQB68158.1|	CPM_1784	CSP5_1845
3	3	1	*	gi|530557587|gb|EQB68877.1|	CPM_1805	CSP5_1866
3	3	1	*	gi|530557586|gb|EQB68876.1|	CPM_1806	CSP5_1867
3	3	1	*	gi|530557584|gb|EQB68874.1|	CPM_1808	CSP5_1869
3	3	1	*	gi|530557583|gb|EQB68873.1|	CPM_1809	CSP5_1870
3	3	1	*	gi|530557582|gb|EQB68872.1|	CPM_1810	CSP5_1871
3	3	1	*	gi|530557581|gb|EQB68871.1|	CPM_1811	CSP5_1872
3	3	1	*	gi|530557580|gb|EQB68870.1|	CPM_1812	CSP5_1873
3	3	1	*	gi|530557579|gb|EQB68869.1|	CPM_1813	CSP5_1874
3	3	1	*	gi|530557578|gb|EQB68868.1|	CPM_1814	CSP5_1875
3	3	1	*	gi|530557577|gb|EQB68867.1|	CPM_1815	CSP5_1876
3	3	1	*	gi|530557576|gb|EQB68866.1|	CPM_1816	CSP5_1877
3	3	1	*	gi|530557575|gb|EQB68865.1|	CPM_1817	CSP5_1878
3	3	1	*	gi|530557574|gb|EQB68864.1|	CPM_1818	CSP5_1879
3	3	1	*	gi|530557573|gb|EQB68863.1|	CPM_1819	CSP5_1880
3	3	1	*	gi|530557572|gb|EQB68862.1|	CPM_1820	CSP5_1881
3	3	1	*	gi|530557571|gb|EQB68861.1|	CPM_1821	CSP5_1882
3	3	1	*	gi|530557570|gb|EQB68860.1|	CPM_1822	CSP5_1883
3	3	1	*	gi|530557569|gb|EQB68859.1|	CPM_1823	CSP5_1884
3	3	1	*	gi|530557568|gb|EQB68858.1|	CPM_1824	CSP5_1885
3	3	1	*	gi|530557567|gb|EQB68857.1|	CPM_1825	CSP5_1886
3	3	1	*	gi|530557566|gb|EQB68856.1|	CPM_1826	CSP5_1887
3	3	1	*	gi|530557565|gb|EQB68855.1|	CPM_1827	CSP5_1888
3	3	1	*	gi|530557564|gb|EQB68854.1|	CPM_1828	CSP5_1889
3	3	1	*	gi|530557563|gb|EQB68853.1|	CPM_1829	CSP5_1890
3	3	1	*	gi|530557562|gb|EQB68852.1|	CPM_1830	CSP5_1891
3	3	1	*	gi|530557561|gb|EQB68851.1|	CPM_1831	CSP5_1892
3	3	1	*	gi|530557560|gb|EQB68850.1|	CPM_1833	CSP5_1894
3	3	1	*	gi|530557559|gb|EQB68849.1|	CPM_1834	CSP5_1895
3	3	1	*	gi|530557558|gb|EQB68848.1|	CPM_1835	CSP5_1896
3	3	1	*	gi|530557557|gb|EQB68847.1|	CPM_1836	CSP5_1897
3	3	1	*	gi|530557554|gb|EQB68844.1|	CPM_1839	CSP5_1900
3	3	1	*	gi|530557553|gb|EQB68843.1|	CPM_1840	CSP5_1901
3	3	1	*	gi|530557551|gb|EQB68841.1|	CPM_1842	CSP5_1903
3	3	1	*	gi|530557550|gb|EQB68840.1|	CPM_1843	CSP5_1904
3	3	1	*	gi|530557549|gb|EQB68839.1|	CPM_1844	CSP5_1905
3	3	1	*	gi|530557548|gb|EQB68838.1|	CPM_1845	CSP5_1906
3	3	1	*	gi|530557547|gb|EQB68837.1|	CPM_1846	CSP5_1907
3	3	1	*	gi|530557546|gb|EQB68836.1|	CPM_1847	CSP5_1908
3	3	1	*	gi|530557544|gb|EQB68834.1|	CPM_1849	CSP5_1910
3	3	1	*	gi|530557543|gb|EQB68833.1|	CPM_1850	CSP5_1911
3	3	1	*	gi|530557542|gb|EQB68832.1|	CPM_1851	CSP5_1912
3	3	1	*	gi|530557541|gb|EQB68831.1|	CPM_1852	CSP5_1913
3	3	1	*	gi|530557540|gb|EQB68830.1|	CPM_1853	CSP5_1914
3	3	1	*	gi|530557539|gb|EQB68829.1|	CPM_1854	CSP5_1916
3	3	1	*	gi|530557538|gb|EQB68828.1|	CPM_1855	CSP5_1917
3	3	1	*	gi|530557537|gb|EQB68827.1|	CPM_1857	CSP5_1919
3	3	1	*	gi|530557534|gb|EQB68824.1|	CPM_1861	CSP5_1922
3	3	1	*	gi|530557533|gb|EQB68823.1|	CPM_1862	CSP5_1923
3	3	1	*	gi|530557532|gb|EQB68822.1|	CPM_1863	CSP5_1924
3	3	1	*	gi|530557531|gb|EQB68821.1|	CPM_1864	CSP5_1925
3	3	1	*	gi|530557529|gb|EQB68819.1|	CPM_1866	CSP5_1927
3	3	1	*	gi|530557528|gb|EQB68818.1|	CPM_1867	CSP5_1928
3	3	1	*	gi|530557527|gb|EQB68817.1|	CPM_1868	CSP5_1930
3	3	1	*	gi|530557525|gb|EQB68815.1|	CPM_1870	CSP5_1932
3	3	1	*	gi|530557524|gb|EQB68814.1|	CPM_1871	CSP5_1933
3	3	1	*	gi|530557523|gb|EQB68813.1|	CPM_1872	CSP5_1934
3	3	1	*	gi|530557522|gb|EQB68812.1|	CPM_1873	CSP5_1935
3	3	1	*	gi|530557521|gb|EQB68811.1|	CPM_1874	CSP5_1936
3	3	1	*	gi|530557519|gb|EQB68809.1|	CPM_1875	CSP5_1937
3	3	1	*	gi|530557518|gb|EQB68808.1|	CPM_1876	CSP5_1938
3	3	1	*	gi|530557517|gb|EQB68807.1|	CPM_1877	CSP5_1939
3	3	1	*	gi|530557515|gb|EQB68805.1|	CPM_1879	CSP5_1941
3	3	1	*	gi|530557514|gb|EQB68804.1|	CPM_1880	CSP5_1942
3	3	1	*	gi|530557512|gb|EQB68802.1|	CPM_1881	CSP5_1943
3	3	1	*	gi|530557511|gb|EQB68801.1|	CPM_1882	CSP5_1944
3	3	1	*	gi|530557508|gb|EQB68798.1|	CPM_1885	CSP5_1947
3	3	1	*	gi|530557507|gb|EQB68797.1|	CPM_1886	CSP5_1948
3	3	1	*	gi|530557503|gb|EQB68793.1|	CPM_1890	CSP5_1952
3	3	1	*	gi|530557502|gb|EQB68792.1|	CPM_1891	CSP5_1953
3	3	1	*	gi|530557500|gb|EQB68790.1|	CPM_1893	CSP5_1955
3	3	1	*	gi|530557499|gb|EQB68789.1|	CPM_1894	CSP5_1956
3	3	1	*	gi|530557498|gb|EQB68788.1|	CPM_1895	CSP5_1957
3	3	1	*	gi|530557495|gb|EQB68785.1|	CPM_1898	CSP5_1960
3	3	1	*	gi|530557494|gb|EQB68784.1|	CPM_1899	CSP5_1961
3	3	1	*	gi|530557492|gb|EQB68782.1|	CPM_1901	CSP5_1963
3	3	1	*	gi|530557491|gb|EQB68781.1|	CPM_1902	CSP5_1964
3	3	1	*	gi|530557489|gb|EQB68779.1|	CPM_1904	CSP5_1966
3	3	1	*	gi|530557488|gb|EQB68778.1|	CPM_1905	CSP5_1967
3	3	1	*	gi|530557487|gb|EQB68777.1|	CPM_1906	CSP5_1968
3	3	1	*	gi|530557486|gb|EQB68776.1|	CPM_1907	CSP5_1969
3	3	1	*	gi|530557485|gb|EQB68775.1|	CPM_1908	CSP5_1970
3	3	1	*	gi|530557484|gb|EQB68774.1|	CPM_1909	CSP5_1971
3	3	1	*	gi|530557481|gb|EQB68771.1|	CPM_1912	CSP5_1980
3	3	1	*	gi|530557480|gb|EQB68770.1|	CPM_1913	CSP5_1981
3	3	1	*	gi|530557479|gb|EQB68769.1|	CPM_1914	CSP5_1982
3	3	1	*	gi|530557478|gb|EQB68768.1|	CPM_1915	CSP5_1983
3	3	1	*	gi|530557477|gb|EQB68767.1|	CPM_1916	CSP5_1984
3	3	1	*	gi|530557476|gb|EQB68766.1|	CPM_1917	CSP5_1985
3	3	1	*	gi|530557475|gb|EQB68765.1|	CPM_1918	CSP5_1986
3	3	1	*	gi|530557474|gb|EQB68764.1|	CPM_1919	CSP5_1987
3	3	1	*	gi|530557472|gb|EQB68762.1|	CPM_1921	CSP5_1989
3	3	1	*	gi|530557471|gb|EQB68761.1|	CPM_1922	CSP5_1990
3	3	1	*	gi|530557470|gb|EQB68760.1|	CPM_1923	CSP5_1991
3	3	1	*	gi|530557469|gb|EQB68759.1|	CPM_1924	CSP5_1992
3	3	1	*	gi|530557468|gb|EQB68758.1|	CPM_1925	CSP5_1993
3	3	1	*	gi|530557467|gb|EQB68757.1|	CPM_1926	CSP5_1994
3	3	1	*	gi|530557466|gb|EQB68756.1|	CPM_1927	CSP5_1995
3	3	1	*	gi|530557465|gb|EQB68755.1|	CPM_1928	CSP5_1996
3	3	1	*	gi|530557464|gb|EQB68754.1|	CPM_1929	CSP5_1997
3	3	1	*	gi|530557463|gb|EQB68753.1|	CPM_1930	CSP5_1998
3	3	1	*	gi|530557462|gb|EQB68752.1|	CPM_1931	CSP5_1999
3	3	1	*	gi|530557460|gb|EQB68750.1|	CPM_1933	CSP5_2001
3	3	1	*	gi|530557459|gb|EQB68749.1|	CPM_1934	CSP5_2002
3	3	1	*	gi|530557458|gb|EQB68748.1|	CPM_1935	CSP5_2003
3	3	1	*	gi|530557457|gb|EQB68747.1|	CPM_1937	CSP5_2005
3	3	1	*	gi|530557456|gb|EQB68746.1|	CPM_1938	CSP5_2006
3	3	1	*	gi|530557455|gb|EQB68745.1|	CPM_1939	CSP5_2007
3	3	1	*	gi|530557454|gb|EQB68744.1|	CPM_1940	CSP5_2008
3	3	1	*	gi|530557452|gb|EQB68742.1|	CPM_1942	CSP5_2010
3	3	1	*	gi|530557451|gb|EQB68741.1|	CPM_1943	CSP5_2011
3	3	1	*	gi|530557450|gb|EQB68740.1|	CPM_1944	CSP5_2012
3	3	1	*	gi|530557449|gb|EQB68739.1|	CPM_1945	CSP5_2013
3	3	1	*	gi|530557448|gb|EQB68738.1|	CPM_1947	CSP5_2015
2	3	0.667	*	gi|530558087|gb|EQB69364.1|,gi|530557601|gb|EQB68889.1|	CPM_0097	*
2	2	1	*	gi|530558056|gb|EQB69333.1|	CPM_0135	*
2	2	1	*	gi|530558661|gb|EQB69921.1|	CPM_0140	*
2	2	1	*	gi|530557960|gb|EQB69237.1|	CPM_0226	*
2	2	1	*	gi|530558649|gb|EQB69909.1|	CPM_0573	*
2	2	1	*	gi|530558647|gb|EQB69907.1|	CPM_0898	*
2	2	1	*	gi|530558656|gb|EQB69916.1|	CPM_0910	*
2	2	1	*	gi|530558698|gb|EQB69958.1|	CPM_0951	*
2	2	1	*	gi|530558710|gb|EQB69970.1|	CPM_0963	*
2	2	1	*	gi|530557647|gb|EQB68933.1|	CPM_1210	*
2	2	1	*	gi|530557646|gb|EQB68932.1|	CPM_1211	*
2	2	1	*	gi|530557645|gb|EQB68931.1|	CPM_1212	*
2	2	1	*	gi|530556532|gb|EQB67868.1|	CPM_1214	*
3	3	0.667	*	gi|530558423|gb|EQB69695.1|	CPM_1222	CSP5_1220
3	3	0.667	*	gi|530556695|gb|EQB68020.1|	CPM_1605	CSP5_1638
2	2	1	*	gi|530557395|gb|EQB68685.1|	CPM_1748	*
2	2	1	*	gi|530557536|gb|EQB68826.1|	CPM_1858	*
2	2	1	*	*	CPM_0052	CSP5_0084
2	2	1	*	*	CPM_0053	CSP5_0085
2	2	1	*	*	CPM_0055	CSP5_0087
2	2	1	*	*	CPM_0070	CSP5_0101
2	2	1	*	*	CPM_0079	CSP5_0110
2	2	1	*	*	CPM_0127	CSP5_1069
2	2	1	*	*	CPM_0128	CSP5_0153
2	2	1	*	*	CPM_0129	CSP5_0154
2	2	1	*	*	CPM_0131	CSP5_0155
2	3	0.667	*	*	CPM_0145,CPM_0671	CSP5_0178
2	3	0.667	*	*	CPM_0147,CPM_0673	CSP5_0180
2	3	0.667	*	*	CPM_0148,CPM_0674	CSP5_0181
2	3	0.667	*	*	CPM_0149,CPM_0675	CSP5_0182
2	2	1	*	*	CPM_0205	CSP5_0239
2	2	1	*	*	CPM_0240	CSP5_0272
2	2	1	*	*	CPM_0271	CSP5_0302
2	2	1	*	*	CPM_0321	CSP5_0352
2	2	1	*	*	CPM_0334	CSP5_0365
2	2	1	*	*	CPM_0436	CSP5_0464
2	2	1	*	*	CPM_0445	CSP5_0473
2	2	1	*	*	CPM_0449	CSP5_0477
2	2	1	*	*	CPM_0466	CSP5_0494
2	2	1	*	*	CPM_0480	CSP5_0508
2	2	1	*	*	CPM_0516	CSP5_0544
2	2	1	*	*	CPM_0600	CSP5_0607
2	2	1	*	*	CPM_0601	CSP5_0608
2	2	1	*	*	CPM_0604	CSP5_0624
2	2	1	*	*	CPM_0605	CSP5_0625
2	2	1	*	*	CPM_0608	CSP5_0628
2	2	1	*	*	CPM_0609	CSP5_0629
2	2	1	*	*	CPM_0611	CSP5_0631
2	2	1	*	*	CPM_0612	CSP5_0632
2	2	1	*	*	CPM_0615	CSP5_0637
2	2	1	*	*	CPM_0616	CSP5_0638
2	2	1	*	*	CPM_0618	CSP5_0640
2	2	1	*	*	CPM_0654	CSP5_0509
2	2	1	*	*	CPM_0659	CSP5_0683
2	2	1	*	*	CPM_0662	CSP5_0169
2	2	1	*	*	CPM_0664	CSP5_0171
2	2	1	*	*	CPM_0665	CSP5_0172
2	2	1	*	*	CPM_0666	CSP5_0173
2	2	1	*	*	CPM_0667	CSP5_0174
2	2	1	*	*	CPM_0676	CSP5_0183
2	2	1	*	*	CPM_0678	CSP5_0185
2	2	1	*	*	CPM_0686	CSP5_0689
2	2	1	*	*	CPM_0687	CSP5_0690
2	2	1	*	*	CPM_0688	CSP5_0691
2	2	1	*	*	CPM_0689	CSP5_0692
2	2	1	*	*	CPM_0690	CSP5_0693
2	2	1	*	*	CPM_0691	CSP5_0694
2	2	1	*	*	CPM_0692	CSP5_0695
2	2	1	*	*	CPM_0693	CSP5_0696
2	2	1	*	*	CPM_0750	CSP5_0754
2	2	1	*	*	CPM_0753	CSP5_0757
2	2	1	*	*	CPM_0757	CSP5_0761
2	2	1	*	*	CPM_0800	CSP5_0804
2	2	1	*	*	CPM_0913	CSP5_0917
2	2	1	*	*	CPM_0967	CSP5_0972
2	2	1	*	*	CPM_0980	CSP5_0978
2	2	1	*	*	CPM_0988	CSP5_0977
2	3	0.667	*	*	CPM_0989	CSP5_1622,CSP5_0633
2	2	1	*	*	CPM_0995	CSP5_0981
2	2	1	*	*	CPM_0998	CSP5_0984
2	2	1	*	*	CPM_0999	CSP5_0985
2	2	1	*	*	CPM_1000	CSP5_0986
2	2	1	*	*	CPM_1001	CSP5_0987
2	2	1	*	*	CPM_1002	CSP5_0988
2	2	1	*	*	CPM_1003	CSP5_0989
2	2	1	*	*	CPM_1004	CSP5_0990
2	2	1	*	*	CPM_1006	CSP5_0992
2	2	1	*	*	CPM_1009	CSP5_0995
2	2	1	*	*	CPM_1013	CSP5_0998
2	2	1	*	*	CPM_1015	CSP5_1000
2	2	1	*	*	CPM_1016	CSP5_1001
2	2	1	*	*	CPM_1017	CSP5_1002
2	2	1	*	*	CPM_1018	CSP5_1003
2	2	1	*	*	CPM_1019	CSP5_1004
2	2	1	*	*	CPM_1020	CSP5_1005
2	2	1	*	*	CPM_1026	CSP5_1011
2	2	1	*	*	CPM_1029	CSP5_1014
2	2	1	*	*	CPM_1030	CSP5_1015
2	2	1	*	*	CPM_1031	CSP5_1016
2	2	1	*	*	CPM_1033	CSP5_1018
2	2	1	*	*	CPM_1034	CSP5_1019
2	2	1	*	*	CPM_1035	CSP5_1020
2	2	1	*	*	CPM_1037	CSP5_1021
2	2	1	*	*	CPM_1038	CSP5_1022
2	2	1	*	*	CPM_1039	CSP5_1023
2	2	1	*	*	CPM_1040	CSP5_1024
2	2	1	*	*	CPM_1041	CSP5_1025
2	2	1	*	*	CPM_1043	CSP5_1027
2	2	1	*	*	CPM_1044	CSP5_1028
2	2	1	*	*	CPM_1045	CSP5_1029
2	2	1	*	*	CPM_1046	CSP5_1030
2	2	1	*	*	CPM_1047	CSP5_1031
2	2	1	*	*	CPM_1048	CSP5_1034
2	2	1	*	*	CPM_1049	CSP5_1035
2	2	1	*	*	CPM_1050	CSP5_1036
2	2	1	*	*	CPM_1051	CSP5_1037
2	2	1	*	*	CPM_1052	CSP5_1038
2	2	1	*	*	CPM_1053	CSP5_1039
2	2	1	*	*	CPM_1054	CSP5_1042
2	2	1	*	*	CPM_1055	CSP5_1043
2	2	1	*	*	CPM_1056	CSP5_1044
2	2	1	*	*	CPM_1117	CSP5_1113
2	2	1	*	*	CPM_1128	CSP5_1124
2	2	1	*	*	CPM_1190	CSP5_1186
2	2	1	*	*	CPM_1217	CSP5_0904
2	2	1	*	*	CPM_1218	CSP5_0903
2	2	1	*	*	CPM_1219	CSP5_0902
2	2	1	*	*	CPM_1220	CSP5_0901
2	2	1	*	*	CPM_1256	CSP5_1254
2	2	1	*	*	CPM_1333	CSP5_1334
2	2	1	*	*	CPM_1428	CSP5_0622
2	2	1	*	*	CPM_1441	CSP5_1446
2	2	1	*	*	CPM_1539	CSP5_1549
2	2	1	*	*	CPM_1634	CSP5_1668
2	2	1	*	*	CPM_1635	CSP5_1669
2	2	1	*	*	CPM_1636	CSP5_1670
2	2	1	*	*	CPM_1637	CSP5_1671
2	2	1	*	*	CPM_1638	CSP5_1672
2	2	1	*	*	CPM_1639	CSP5_1673
2	2	1	*	*	CPM_1640	CSP5_1674
2	2	1	*	*	CPM_1641	CSP5_1675
2	2	1	*	*	CPM_1642	CSP5_1676
2	2	1	*	*	CPM_1643	CSP5_1677
2	2	1	*	*	CPM_1644	CSP5_1678
2	2	1	*	*	CPM_1645	CSP5_1679
2	2	1	*	*	CPM_1647	CSP5_1681
2	2	1	*	*	CPM_1653	CSP5_1682
2	2	1	*	*	CPM_1654	CSP5_1683
2	2	1	*	*	CPM_1656	CSP5_1685
2	2	1	*	*	CPM_1657	CSP5_1686
2	2	1	*	*	CPM_1658	CSP5_1687
2	2	1	*	*	CPM_1659	CSP5_1688
2	2	1	*	*	CPM_1660	CSP5_1689
2	2	1	*	*	CPM_1661	CSP5_1690
2	2	1	*	*	CPM_1662	CSP5_1691
2	2	1	*	*	CPM_1663	CSP5_1692
2	2	1	*	*	CPM_1664	CSP5_1693
2	2	1	*	*	CPM_1665	CSP5_1694
2	2	1	*	*	CPM_1698	CSP5_1727
2	2	1	*	*	CPM_1699	CSP5_1728
2	2	1	*	*	CPM_1745	CSP5_1778
2	3	0.667	*	*	CPM_1752	CSP5_1784,CSP5_0056
2	2	1	*	*	CPM_1757	CSP5_0063
2	2	1	*	*	CPM_1767	CSP5_1807
2	2	1	*	*	CPM_1768	CSP5_1808
2	2	1	*	*	CPM_1785	CSP5_1846
2	2	1	*	*	CPM_1786	CSP5_1847
2	2	1	*	*	CPM_1787	CSP5_1848
2	2	1	*	*	CPM_1788	CSP5_1849
2	2	1	*	*	CPM_1789	CSP5_1850
2	2	1	*	*	CPM_1792	CSP5_1853
2	2	1	*	*	CPM_1793	CSP5_1854
2	2	1	*	*	CPM_1794	CSP5_1855
2	2	1	*	*	CPM_1795	CSP5_1856
2	2	1	*	*	CPM_1797	CSP5_1858
2	2	1	*	*	CPM_1798	CSP5_1859
2	2	1	*	*	CPM_1799	CSP5_1860
2	2	1	*	*	CPM_1801	CSP5_1862
2	2	1	*	*	CPM_1802	CSP5_1863
1	1	0	*	gi|530558717|gb|EQB69977.1|	*	*
1	1	0	*	gi|530558716|gb|EQB69976.1|	*	*
1	1	0	*	gi|530558715|gb|EQB69975.1|	*	*
1	1	0	*	gi|530558686|gb|EQB69946.1|	*	*
1	1	0	*	gi|530558682|gb|EQB69942.1|	*	*
1	1	0	*	gi|530558660|gb|EQB69920.1|	*	*
1	1	0	*	gi|530558658|gb|EQB69918.1|	*	*
1	1	0	*	gi|530558654|gb|EQB69914.1|	*	*
1	1	0	*	gi|530558653|gb|EQB69913.1|	*	*
1	1	0	*	gi|530558652|gb|EQB69912.1|	*	*
1	1	0	*	gi|530558651|gb|EQB69911.1|	*	*
1	1	0	*	gi|530558650|gb|EQB69910.1|	*	*
1	1	0	*	gi|530558579|gb|EQB69839.1|	*	*
1	1	0	*	gi|530558555|gb|EQB69815.1|	*	*
1	1	0	*	gi|530558554|gb|EQB69814.1|	*	*
1	1	0	*	gi|530558523|gb|EQB69783.1|	*	*
1	1	0	*	gi|530558490|gb|EQB69758.1|	*	*
1	1	0	*	gi|530558483|gb|EQB69751.1|	*	*
1	1	0	*	gi|530558473|gb|EQB69741.1|	*	*
1	1	0	*	gi|530558472|gb|EQB69740.1|	*	*
1	1	0	*	gi|530558471|gb|EQB69739.1|	*	*
1	1	0	*	gi|530558468|gb|EQB69736.1|	*	*
1	1	0	*	gi|530558467|gb|EQB69735.1|	*	*
1	1	0	*	gi|530558460|gb|EQB69728.1|	*	*
1	1	0	*	gi|530558457|gb|EQB69725.1|	*	*
1	1	0	*	gi|530558443|gb|EQB69711.1|	*	*
1	1	0	*	gi|530558393|gb|EQB69665.1|	*	*
1	1	0	*	gi|530558390|gb|EQB69662.1|	*	*
1	1	0	*	gi|530558385|gb|EQB69657.1|	*	*
1	1	0	*	gi|530558372|gb|EQB69644.1|	*	*
1	1	0	*	gi|530558344|gb|EQB69616.1|	*	*
1	1	0	*	gi|530558328|gb|EQB69600.1|	*	*
1	1	0	*	gi|530558325|gb|EQB69597.1|	*	*
1	1	0	*	gi|530558322|gb|EQB69594.1|	*	*
1	1	0	*	gi|530558320|gb|EQB69592.1|	*	*
1	1	0	*	gi|530558308|gb|EQB69580.1|	*	*
1	1	0	*	gi|530558307|gb|EQB69579.1|	*	*
1	1	0	*	gi|530558219|gb|EQB69491.1|	*	*
1	1	0	*	gi|530558218|gb|EQB69490.1|	*	*
1	1	0	*	gi|530558209|gb|EQB69481.1|	*	*
1	1	0	*	gi|530558183|gb|EQB69455.1|	*	*
1	1	0	*	gi|530558182|gb|EQB69454.1|	*	*
1	1	0	*	gi|530558179|gb|EQB69451.1|	*	*
1	1	0	*	gi|530558134|gb|EQB69411.1|	*	*
1	1	0	*	gi|530558133|gb|EQB69410.1|	*	*
1	1	0	*	gi|530558132|gb|EQB69409.1|	*	*
1	1	0	*	gi|530558131|gb|EQB69408.1|	*	*
1	1	0	*	gi|530558130|gb|EQB69407.1|	*	*
1	1	0	*	gi|530558129|gb|EQB69406.1|	*	*
1	1	0	*	gi|530558125|gb|EQB69402.1|	*	*
1	1	0	*	gi|530558124|gb|EQB69401.1|	*	*
1	1	0	*	gi|530558115|gb|EQB69392.1|	*	*
1	1	0	*	gi|530558112|gb|EQB69389.1|	*	*
1	1	0	*	gi|530558107|gb|EQB69384.1|	*	*
1	1	0	*	gi|530558106|gb|EQB69383.1|	*	*
1	1	0	*	gi|530558083|gb|EQB69360.1|	*	*
1	1	0	*	gi|530558082|gb|EQB69359.1|	*	*
1	1	0	*	gi|530558071|gb|EQB69348.1|	*	*
1	1	0	*	gi|530558049|gb|EQB69326.1|	*	*
1	1	0	*	gi|530558046|gb|EQB69323.1|	*	*
1	1	0	*	gi|530558045|gb|EQB69322.1|	*	*
1	1	0	*	gi|530558044|gb|EQB69321.1|	*	*
1	1	0	*	gi|530558043|gb|EQB69320.1|	*	*
1	1	0	*	gi|530558041|gb|EQB69318.1|	*	*
1	1	0	*	gi|530558040|gb|EQB69317.1|	*	*
1	1	0	*	gi|530558039|gb|EQB69316.1|	*	*
1	1	0	*	gi|530558038|gb|EQB69315.1|	*	*
1	1	0	*	gi|530557962|gb|EQB69239.1|	*	*
1	1	0	*	gi|530557953|gb|EQB69230.1|	*	*
1	1	0	*	gi|530557952|gb|EQB69229.1|	*	*
1	1	0	*	gi|530557901|gb|EQB69178.1|	*	*
1	1	0	*	gi|530557900|gb|EQB69177.1|	*	*
1	1	0	*	gi|530557850|gb|EQB69127.1|	*	*
1	1	0	*	gi|530557754|gb|EQB69031.1|	*	*
1	1	0	*	gi|530557724|gb|EQB69010.1|	*	*
1	1	0	*	gi|530557723|gb|EQB69009.1|	*	*
1	1	0	*	gi|530557687|gb|EQB68973.1|	*	*
1	1	0	*	gi|530557683|gb|EQB68969.1|	*	*
1	1	0	*	gi|530557643|gb|EQB68929.1|	*	*
1	1	0	*	gi|530557642|gb|EQB68928.1|	*	*
1	1	0	*	gi|530557605|gb|EQB68893.1|	*	*
1	1	0	*	gi|530557604|gb|EQB68892.1|	*	*
1	1	0	*	gi|530557603|gb|EQB68891.1|	*	*
1	1	0	*	gi|530557602|gb|EQB68890.1|	*	*
1	1	0	*	gi|530557600|gb|EQB68888.1|	*	*
1	1	0	*	gi|530557597|gb|EQB68885.1|	*	*
1	1	0	*	gi|530557596|gb|EQB68884.1|	*	*
1	1	0	*	gi|530557595|gb|EQB68883.1|	*	*
1	1	0	*	gi|530557590|gb|EQB68880.1|	*	*
1	1	0	*	gi|530557589|gb|EQB68879.1|	*	*
1	1	0	*	gi|530557588|gb|EQB68878.1|	*	*
1	1	0	*	gi|530557520|gb|EQB68810.1|	*	*
1	1	0	*	gi|530557513|gb|EQB68803.1|	*	*
1	1	0	*	gi|530557509|gb|EQB68799.1|	*	*
1	1	0	*	gi|530557482|gb|EQB68772.1|	*	*
1	1	0	*	gi|530557425|gb|EQB68715.1|	*	*
1	1	0	*	gi|530557390|gb|EQB68682.1|	*	*
1	1	0	*	gi|530557389|gb|EQB68681.1|	*	*
1	1	0	*	gi|530557388|gb|EQB68680.1|	*	*
1	1	0	*	gi|530557387|gb|EQB68679.1|	*	*
1	1	0	*	gi|530557386|gb|EQB68678.1|	*	*
1	1	0	*	gi|530557385|gb|EQB68677.1|	*	*
1	1	0	*	gi|530557383|gb|EQB68675.1|	*	*
1	1	0	*	gi|530557382|gb|EQB68674.1|	*	*
1	1	0	*	gi|530557377|gb|EQB68671.1|	*	*
1	1	0	*	gi|530557376|gb|EQB68670.1|	*	*
1	1	0	*	gi|530557375|gb|EQB68669.1|	*	*
1	1	0	*	gi|530557374|gb|EQB68668.1|	*	*
1	1	0	*	gi|530557373|gb|EQB68667.1|	*	*
1	1	0	*	gi|530557372|gb|EQB68666.1|	*	*
1	1	0	*	gi|530557371|gb|EQB68665.1|	*	*
1	1	0	*	gi|530557366|gb|EQB68660.1|	*	*
1	1	0	*	gi|530557364|gb|EQB68658.1|	*	*
1	1	0	*	gi|530557363|gb|EQB68657.1|	*	*
1	1	0	*	gi|530557360|gb|EQB68654.1|	*	*
1	1	0	*	gi|530557359|gb|EQB68653.1|	*	*
1	1	0	*	gi|530557358|gb|EQB68652.1|	*	*
1	1	0	*	gi|530557343|gb|EQB68642.1|	*	*
1	1	0	*	gi|530557342|gb|EQB68641.1|	*	*
1	1	0	*	gi|530557332|gb|EQB68631.1|	*	*
1	1	0	*	gi|530557323|gb|EQB68622.1|	*	*
1	1	0	*	gi|530557322|gb|EQB68621.1|	*	*
1	1	0	*	gi|530557265|gb|EQB68564.1|	*	*
1	1	0	*	gi|530557220|gb|EQB68519.1|	*	*
1	1	0	*	gi|530557219|gb|EQB68518.1|	*	*
1	1	0	*	gi|530557218|gb|EQB68517.1|	*	*
1	1	0	*	gi|530557217|gb|EQB68516.1|	*	*
1	1	0	*	gi|530557216|gb|EQB68515.1|	*	*
1	1	0	*	gi|530557215|gb|EQB68514.1|	*	*
1	1	0	*	gi|530557214|gb|EQB68513.1|	*	*
1	1	0	*	gi|530557213|gb|EQB68512.1|	*	*
1	1	0	*	gi|530557209|gb|EQB68508.1|	*	*
1	1	0	*	gi|530557208|gb|EQB68507.1|	*	*
1	1	0	*	gi|530557207|gb|EQB68506.1|	*	*
1	1	0	*	gi|530557206|gb|EQB68505.1|	*	*
1	1	0	*	gi|530557205|gb|EQB68504.1|	*	*
1	1	0	*	gi|530557204|gb|EQB68503.1|	*	*
1	1	0	*	gi|530557203|gb|EQB68502.1|	*	*
1	1	0	*	gi|530557202|gb|EQB68501.1|	*	*
1	1	0	*	gi|530557199|gb|EQB68498.1|	*	*
1	1	0	*	gi|530557170|gb|EQB68469.1|	*	*
1	1	0	*	gi|530557169|gb|EQB68468.1|	*	*
1	1	0	*	gi|530557165|gb|EQB68464.1|	*	*
1	1	0	*	gi|530557164|gb|EQB68463.1|	*	*
1	1	0	*	gi|530557163|gb|EQB68462.1|	*	*
1	1	0	*	gi|530557162|gb|EQB68461.1|	*	*
1	1	0	*	gi|530557146|gb|EQB68450.1|	*	*
1	1	0	*	gi|530557145|gb|EQB68449.1|	*	*
1	1	0	*	gi|530557130|gb|EQB68436.1|	*	*
1	1	0	*	gi|530557117|gb|EQB68423.1|	*	*
1	1	0	*	gi|530557098|gb|EQB68404.1|	*	*
1	1	0	*	gi|530557097|gb|EQB68403.1|	*	*
1	1	0	*	gi|530557088|gb|EQB68394.1|	*	*
1	1	0	*	gi|530557072|gb|EQB68378.1|	*	*
1	1	0	*	gi|530557066|gb|EQB68372.1|	*	*
1	1	0	*	gi|530557065|gb|EQB68371.1|	*	*
1	1	0	*	gi|530557064|gb|EQB68370.1|	*	*
1	1	0	*	gi|530557063|gb|EQB68369.1|	*	*
1	1	0	*	gi|530557062|gb|EQB68368.1|	*	*
1	1	0	*	gi|530557059|gb|EQB68365.1|	*	*
1	1	0	*	gi|530557057|gb|EQB68363.1|	*	*
1	1	0	*	gi|530557055|gb|EQB68361.1|	*	*
1	1	0	*	gi|530557044|gb|EQB68354.1|	*	*
1	1	0	*	gi|530557043|gb|EQB68353.1|	*	*
1	1	0	*	gi|530557042|gb|EQB68352.1|	*	*
1	1	0	*	gi|530557040|gb|EQB68350.1|	*	*
1	1	0	*	gi|530557038|gb|EQB68348.1|	*	*
1	1	0	*	gi|530557037|gb|EQB68347.1|	*	*
1	1	0	*	gi|530557036|gb|EQB68346.1|	*	*
1	1	0	*	gi|530557035|gb|EQB68345.1|	*	*
1	1	0	*	gi|530557033|gb|EQB68343.1|	*	*
1	1	0	*	gi|530557032|gb|EQB68342.1|	*	*
1	1	0	*	gi|530557031|gb|EQB68341.1|	*	*
1	1	0	*	gi|530557030|gb|EQB68340.1|	*	*
1	1	0	*	gi|530557007|gb|EQB68322.1|	*	*
1	1	0	*	gi|530557006|gb|EQB68321.1|	*	*
1	1	0	*	gi|530556985|gb|EQB68300.1|	*	*
1	1	0	*	gi|530556874|gb|EQB68191.1|	*	*
1	1	0	*	gi|530556873|gb|EQB68190.1|	*	*
1	1	0	*	gi|530556872|gb|EQB68189.1|	*	*
1	1	0	*	gi|530556871|gb|EQB68188.1|	*	*
1	1	0	*	gi|530556870|gb|EQB68187.1|	*	*
1	1	0	*	gi|530556869|gb|EQB68186.1|	*	*
1	1	0	*	gi|530556867|gb|EQB68184.1|	*	*
1	1	0	*	gi|530556866|gb|EQB68183.1|	*	*
1	1	0	*	gi|530556865|gb|EQB68182.1|	*	*
1	1	0	*	gi|530556864|gb|EQB68181.1|	*	*
1	1	0	*	gi|530556863|gb|EQB68180.1|	*	*
1	1	0	*	gi|530556862|gb|EQB68179.1|	*	*
1	1	0	*	gi|530556861|gb|EQB68178.1|	*	*
1	1	0	*	gi|530556860|gb|EQB68177.1|	*	*
1	1	0	*	gi|530556859|gb|EQB68176.1|	*	*
1	1	0	*	gi|530556858|gb|EQB68175.1|	*	*
1	1	0	*	gi|530556857|gb|EQB68174.1|	*	*
1	1	0	*	gi|530556856|gb|EQB68173.1|	*	*
1	1	0	*	gi|530556853|gb|EQB68170.1|	*	*
1	1	0	*	gi|530556852|gb|EQB68169.1|	*	*
1	1	0	*	gi|530556851|gb|EQB68168.1|	*	*
1	1	0	*	gi|530556850|gb|EQB68167.1|	*	*
1	1	0	*	gi|530556849|gb|EQB68166.1|	*	*
1	1	0	*	gi|530556847|gb|EQB68164.1|	*	*
1	1	0	*	gi|530556846|gb|EQB68163.1|	*	*
1	1	0	*	gi|530556845|gb|EQB68162.1|	*	*
1	1	0	*	gi|530556844|gb|EQB68161.1|	*	*
1	1	0	*	gi|530556843|gb|EQB68160.1|	*	*
1	1	0	*	gi|530556842|gb|EQB68159.1|	*	*
1	1	0	*	gi|530556840|gb|EQB68157.1|	*	*
1	1	0	*	gi|530556839|gb|EQB68156.1|	*	*
1	1	0	*	gi|530556838|gb|EQB68155.1|	*	*
1	1	0	*	gi|530556825|gb|EQB68145.1|	*	*
1	1	0	*	gi|530556824|gb|EQB68144.1|	*	*
1	1	0	*	gi|530556823|gb|EQB68143.1|	*	*
1	1	0	*	gi|530556822|gb|EQB68142.1|	*	*
1	1	0	*	gi|530556821|gb|EQB68141.1|	*	*
1	1	0	*	gi|530556820|gb|EQB68140.1|	*	*
1	1	0	*	gi|530556819|gb|EQB68139.1|	*	*
1	1	0	*	gi|530556818|gb|EQB68138.1|	*	*
1	1	0	*	gi|530556816|gb|EQB68136.1|	*	*
1	1	0	*	gi|530556815|gb|EQB68135.1|	*	*
1	1	0	*	gi|530556814|gb|EQB68134.1|	*	*
1	1	0	*	gi|530556811|gb|EQB68131.1|	*	*
1	1	0	*	gi|530556810|gb|EQB68130.1|	*	*
1	1	0	*	gi|530556809|gb|EQB68129.1|	*	*
1	1	0	*	gi|530556808|gb|EQB68128.1|	*	*
1	1	0	*	gi|530556807|gb|EQB68127.1|	*	*
1	1	0	*	gi|530556802|gb|EQB68124.1|	*	*
1	1	0	*	gi|530556801|gb|EQB68123.1|	*	*
1	1	0	*	gi|530556800|gb|EQB68122.1|	*	*
1	1	0	*	gi|530556799|gb|EQB68121.1|	*	*
1	1	0	*	gi|530556798|gb|EQB68120.1|	*	*
1	1	0	*	gi|530556797|gb|EQB68119.1|	*	*
1	1	0	*	gi|530556796|gb|EQB68118.1|	*	*
1	1	0	*	gi|530556795|gb|EQB68117.1|	*	*
1	1	0	*	gi|530556794|gb|EQB68116.1|	*	*
1	1	0	*	gi|530556793|gb|EQB68115.1|	*	*
1	1	0	*	gi|530556792|gb|EQB68114.1|	*	*
1	1	0	*	gi|530556791|gb|EQB68113.1|	*	*
1	1	0	*	gi|530556790|gb|EQB68112.1|	*	*
1	1	0	*	gi|530556789|gb|EQB68111.1|	*	*
1	1	0	*	gi|530556788|gb|EQB68110.1|	*	*
1	1	0	*	gi|530556787|gb|EQB68109.1|	*	*
1	1	0	*	gi|530556786|gb|EQB68108.1|	*	*
1	1	0	*	gi|530556785|gb|EQB68107.1|	*	*
1	1	0	*	gi|530556784|gb|EQB68106.1|	*	*
1	1	0	*	gi|530556783|gb|EQB68105.1|	*	*
1	1	0	*	gi|530556782|gb|EQB68104.1|	*	*
1	1	0	*	gi|530556781|gb|EQB68103.1|	*	*
1	1	0	*	gi|530556780|gb|EQB68102.1|	*	*
1	1	0	*	gi|530556779|gb|EQB68101.1|	*	*
1	1	0	*	gi|530556778|gb|EQB68100.1|	*	*
1	1	0	*	gi|530556777|gb|EQB68099.1|	*	*
1	1	0	*	gi|530556776|gb|EQB68098.1|	*	*
1	1	0	*	gi|530556775|gb|EQB68097.1|	*	*
1	1	0	*	gi|530556774|gb|EQB68096.1|	*	*
[truncated: 925 more rows]
