# Supplementary material for: ‘ARMAN’ archaea depend on association with euryarchaeal host in culture and in situ
Source: Nat Commun. 2017 Jul 5;8:60. doi: 10.1038/s41467-017-00104-7 (PMC5498576; doi:10.1038/s41467-017-00104-7)
Supplement: Supplementary file 3 — Supplementary Data set 2 [file 41467_2017_104_MOESM3_ESM.xlsx]

## Sheet: Sheet1
Direct strand	Reverse strand
Copper fitness island-related arCOGs
MiA_14	Mia14_0882	Mia14_0881	Mia14_0880	Mia14_0879	Mia14_0878	Mia14_0877	Mia14_0876	Mia14_0875	Mia14_0874	Mia14_0873	Mia14_0872
	-	-	arCOG05383	arCOG01585	arCOG04507	arCOG01576	-	arCOG03166	arCOG03235	-	arCOG06123
C. divulgatum PM4	TPM_0939	TPM_0940	TPM_0941	TPM_0942	TPM_0943	TPM_0944	TPM_0945	TPM_0946	TPM_0947	TPM_0948	TPM_0949
	arCOG06692	-	arCOG05383	arCOG01585	arCOG04507	arCOG01576	arCOG05356	arCOG00144	arCOG03181	arCOG00979	-
C.divulgatum S5 0082	CIB_0077	CIB_0078	CIB_0079	CIB_0080	CIB_0081	CIB_0082	CIB_0083	CIB_0084	CIB_0085	CIB_0086	CIB_0087
	arCOG02761	arCOG03911	arCOG05383	arCOG01585	arCOG04507	arCOG01576	-	-	arCOG00108	arCOG00885	arCOG03235
C.divulgatum S5 0948	CIB_0943	CIB_0944	CIB_0945	CIB_0946	CIB_0947	CIB_0948	CIB_0949	CIB_0950	CIB_0951	CIB_0952	CIB_0953
	arCOG06692	arCOG00606	arCOG05383	arCOG01585	arCOG04507	arCOG01576	arCOG05356	arCOG00144	arCOG03181	arCOG00979	-
A-plasma 10124-bp contig	AMDU1_APLC00055G0004	AMDU1_APLC00055G0005	AMDU1_APLC00055G0006	AMDU1_APLC00055G0007	AMDU1_APLC00055G0008	AMDU1_APLC00055G0009	AMDU1_APLC00055G0010	AMDU1_APLC00055G0011	AMDU1_APLC00055G0012	AMDU1_APLC00055G0013	AMDU1_APLC00055G0014
	arCOG02761	-	arCOG05383	arCOG01585	arCOG04507	arCOG01576	-	arCOG02730	-	-	-
I-plasma 550830-bp contig	AMDU3_IPLC00001G0465	AMDU3_IPLC00001G0464	AMDU3_IPLC00001G0463	AMDU3_IPLC00001G0462	AMDU3_IPLC00001G0461	AMDU3_IPLC00001G0460	AMDU3_IPLC00001G0459	AMDU3_IPLC00001G0458	AMDU3_IPLC00001G0457	AMDU3_IPLC00001G0456	AMDU3_IPLC00001G0455
	arCOG03853	-	arCOG05383	arCOG01585	arCOG04507	arCOG01576	arCOG01259	arCOG00755	arCOG01035	arCOG00009	arCOG01321
E-plasma 694259-bp contig	AMDU2_EPLC00006G0173	AMDU2_EPLC00006G0172	AMDU2_EPLC00006G0171	AMDU2_EPLC00006G0170	AMDU2_EPLC00006G0169	AMDU2_EPLC00006G0168	AMDU2_EPLC00006G0167	AMDU2_EPLC00006G0166	AMDU2_EPLC00006G0165	AMDU2_EPLC00006G0164	AMDU2_EPLC00006G0163
	arCOG03242	-	arCOG03167	arCOG03473	-	arCOG01576	arCOG01576	arCOG00387	arCOG03909	arCOG00502	arCOG02298
Uncultured archaeon clone ASS_A1, Acid sulfate soils, Australia, SAMN02940502	AKA49365	AKA49366	AKA49367	AKA49368	AKA49369	AKA49370	AKA49371	AKA49372	AKA49373	AKA49374	AKA49375
	-	arCOG01471	arCOG01259	arCOG01728	arCOG01336	arCOG01576	-	-	arCOG00557	arCOG04253	arCOG03517
G-plasma 186296-bp contig	EQB69947	EQB69948	EQB69949	EQB69950	pseudogene	EQB69951	EQB69952	EQB69953	EQB69954	EQB69955	EQB69956
	arCOG06692	arCOG00606	arCOG05383	arCOG01585	arCOG04507	arCOG01576	arCOG05356	arCOG00144	arCOG03181	arCOG00979	-
ARMAN-5 12385-bp contig	EFD92258	EFD92259	EFD92260	EFD92261	EFD92262	EFD92263	EFD92264	EFD92265	EFD92266	end of contig
	arCOG01546	arCOG01543	arCOG01697	arCOG01163	-	arCOG01576	arCOG04507	-	-
Acidiplasma sp. MBA-1	KJE49928	KJE49927	KJE49926	KJE49925	KJE49924	KJE49923	KJE49922	KJE49921	KJE49920	KJE49919	KJE49918
	arCOG01720	arCOG02694	arCOG01919	arCOG05383	arCOG01585	arCOG01576	arCOG04702	arCOG04334	arCOG04060	arCOG01227	arCOG01341
Ferroplasma acidarmanus	AGO61355	AGO61356	AGO61357	AGO61358	AGO61359	AGO61360	AGO61361	AGO61362	AGO61363	AGO61364	AGO61365
	arCOG02694	arCOG01919	arCOG05383	arCOG01585	arCOG04507	arCOG01576	arCOG04702	arCOG04334	arCOG11043	arCOG04060	arCOG01227
Ferroplasma sp. T2	EQB74441	EQB74442	EQB74443	EQB74444	EQB74445	EQB74446	EQB74447	EQB74448	EQB74449	EQB74450	EQB74451
	arCOG02694	arCOG01919	arCOG05383	arCOG01585	arCOG04507	arCOG01576	arCOG04702	arCOG04334	arCOG11043	arCOG04060	arCOG01227
Picrophilus torridus	AAT42754	AAT42753	AAT42752	AAT42751	AAT42750	AAT42749	AAT42748	AAT42747	AAT42746	AAT42745	AAT42744
	arCOG04237	arCOG01164	arCOG06954	-	arCOG01671	arCOG01576	arCOG00271	arCOG00144	arCOG03675	arCOG01331	arCOG00614
Thermoplasma volcanium	BAB60411	BAB60410	BAB60409	BAB60408	BAB60407	BAB60406	BAB60405	BAB60404	BAB60403	BAB60402	BAB60401
	arCOG03177	arCOG02792	arCOG00486	arCOG01481	arCOG05278	arCOG01576	arCOG00706,arCOG00709	arCOG00009	arCOG01347	arCOG01510	arCOG01486
Thermoplasma acidophilum	CAC12274	CAC12273	CAC12272	CAC12271	CAC12270	CAC12269	CAC12268	CAC12267	CAC12266	CAC12265	CAC12264
	arCOG01510	arCOG01347	arCOG00486	arCOG01481	arCOG04507	arCOG01576	arCOG00706	arCOG00419	arCOG00833	arCOG01222	arCOG04301
A-plasma	EQB69436	EQB69437	EQB69438	EQB69439	EQB69440	EQB69441	EQB69442	EQB69443	EQB69444	EQB69445	EQB69446
	arCOG01943	arCOG01481	arCOG06027	arCOG04507	arCOG01585	arCOG01576	-	arCOG06974	arCOG01721	arCOG01720	arCOG07408
ARMAN-2	EET90094	EET90095	EET90096	EET90097	EET90098	EET90099	EET90100	EET90101	EET90102	EET90103	EET90104
	-	arCOG01038	arCOG04249	-	-	arCOG01576	arCOG04273	-	-	arCOG00250	arCOG01282
Clusters from metagenome. * - partial cds
NODE_1	end of contig	cds.426	cds.425	cds.424	cds.423	cds.422	cds.421	cds.420	cds.419	cds.418	cds.417
[Thermoplasmatales archaeon]		288	292	70	182	666	182	233	169	96	312
Cov = 13.9		*
		arCOG00571	arCOG03416	arCOG04058	arCOG01585	arCOG01576	arCOG02008	arCOG06010	-	-	arCOG01369
NODE_2199	cds.1	cds.2	cds.3	cds.4	cds.5	cds.6	cds.7	cds.8	cds.9	end of contig
[Minor archaea]	289	145	381	174	46	700	455	411	189
Cov = 3.9	*
	-	arCOG01057	-	arCOG01585	arCOG04507	arCOG01576	arCOG02687	arCOG02682	arCOG02008
NODE_996	cds.17	cds.18	cds.19	cds.20	cds.21	cds.22	cds.23	end of contig
[Thermoplasmatales archaeon]	431	75	124	120	176	794	105
Cov = 23 (median)							*
	arCOG00009		arCOG05353		arCOG01585	arCOG01576	arCOG05383
NODE_5720	cds.1	cds.2	cds.3	cds.4	cds.5	cds.6	cds.7	end of contig
Thermoplasmatales archaea	79	75	124	124	176	694	105
Cov = 251.2							*
	-	-	arCOG05353	-	arCOG01585	arCOG01576	arCOG05383
NODE_3236	end of contig		cds.6	cds.5	cds.4	cds.3	cds.2	cds.1	end of contig
Thermoplasmatales archaea			170	436	324	687	172	43
Cov = 1500.7			*					*
			-	arCOG03167, arCOG03168	-	arCOG01576	-	-
NODE_5103	cds.2	cds.3	cds.4	cds.5	cds.6	cds.7	end of contig
[Minor Micrarchaeota-related archaeon]	189	284	227	128	180	418
Cov = 4.4						*
	-	-	-	-	arCOG01585	arCOG01576
From metagenome
Mia from metagenome NODE_14	cds.136	cds.137	cds.138	cds.139	cds.140	cds.141	cds.142	cds.143	cds.144	cds.145	cds.146
	132	63	137	179	69	691	180	479	502	58	86
	arCOG02761	-	arCOG05383	arCOG01585	arCOG04507	arCOG01576	-	arCOG03166	arCOG03235	-	arCOG02414
Cuni from metagenome NODE_141	cds.30	cds.29	cds.28	cds.27	cds.26	cds.25	cds.24	cds.23	cds.22	cds.21	cds.20
	484	97	176	106	175	689	322	501	144	221	30
	arCOG05412	arCOG06692	arCOG00606	arCOG05383	arCOG01585	arCOG01576	arCOG05356	arCOG00144	arCOG03181	arCOG00979	-
