# Supplementary material for: ‘ARMAN’ archaea depend on association with euryarchaeal host in culture and in situ
Source: Nat Commun. 2017 Jul 5;8:60. doi: 10.1038/s41467-017-00104-7 (PMC5498576; doi:10.1038/s41467-017-00104-7)
Supplement: Supplementary file 4 — Supplementary Data set 3 [file 41467_2017_104_MOESM4_ESM.xlsx]

## Sheet: Sheet1
Supplementary Data 3. 218 archaeal core genes (arCOGS) in Mia14 and two nanoarcheal genomes.
"1" - gene is present and "0" - gene is absent; list of functional groups is available at ftp://ftp.ncbi.nih.gov/pub/wolf/COGs/arCOG/funclass.tab.
arCOG		COG	FUNCTIONAL GROUP	Gene	Annotation			Mia14	Nanoarchaeum_equitans_Kin4_M_uid58009	nanoarchaeote_Nst1
arCOG00869		COG01390	C	NtpE	Archaeal/vacuolar-type H+-ATPase subunit E			1	0	0
arCOG00868		COG01155	C	NtpA	Archaeal/vacuolar-type H+-ATPase subunit A			1	1	0
arCOG00865		COG01156	C	NtpB	Archaeal/vacuolar-type H+-ATPase subunit B			1	1	0
arCOG04101		COG01394	C	NtpD	Archaeal/vacuolar-type H+-ATPase subunit D			1	1	0
arCOG04138		COG01269	C	NtpI	Archaeal/vacuolar-type H+-ATPase subunit I			1	1	0
arCOG00982		COG00371	C	GldA	Glycerol dehydrogenase or related enzyme			0	0	0
arCOG01543		COG01143	C	NuoI	NADH dehydrogenase subunit I			0	0	0
arCOG01924		COG00252	E	AnsB	L-asparaginase/archaeal Glu-tRNAGln amidotransferase subunit D			1	1	1
arCOG01000		COG00006	E	PepP	Xaa-Pro aminopeptidase			1	0	0
arCOG01130		COG00436	E	-	Aspartate/tyrosine/aromatic aminotransferase			0	0	0
arCOG01909		COG00174	E	GlnA	Glutamine synthetase			0	0	0
arCOG00912		COG00078	E	ArgF	Ornithine carbamoyltransferase			0	0	0
arCOG01434		COG00498	E	ThrC	Threonine synthase and cysteate synthase			0	0	0
arCOG01037		COG01102	F	Cmk	Cytidylate kinase			1	0	0
arCOG01891		COG00125	F	Tmk	Thymidylate kinase			1	0	1
arCOG00858		COG00528	F	PyrH	Uridylate kinase			1	0	0
arCOG04184		COG00127	F	RdgB	Inosine/xanthosine triphosphate pyrophosphatase, all-alpha NTP-PPase family			1	0	0
arCOG00063		COG00504	F	PyrG	CTP synthase (UTP-ammonia lyase)			0	0	0
arCOG00689		COG00044	F	AllB	Dihydroorotase or related cyclic amidohydrolase			0	0	0
arCOG00603		COG00167	F	PyrD	Dihydroorotate dehydrogenase			0	0	0
arCOG00018		COG00063	F	Nnr2	NAD(P)H-hydrate repair enzyme Nnr, NAD(P)H-hydrate dehydratase domain			0	0	0
arCOG00029		COG00461	F	PyrE	Orotate phosphoribosyltransferase			0	0	0
arCOG00081		COG00284	F	PyrF	Orotidine-5'-phosphate decarboxylase			0	0	0
arCOG00067		COG00462	F	PrsA	Phosphoribosylpyrophosphate synthetase			0	0	0
arCOG01111		COG00574	G	PpsA	Phosphoenolpyruvate synthase/pyruvate phosphate dikinase			1	1	1
arCOG00496		COG00126	G	Pgk	3-phosphoglycerate kinase			0	0	0
arCOG01169		COG00148	G	Eno	Enolase			0	0	1
arCOG00493		COG00057	G	GapA	Glyceraldehyde-3-phosphate dehydrogenase/erythrose-4-phosphate dehydrogenase			0	0	0
arCOG00767		COG01109	G	-	Phosphomannomutase			0	0	1
arCOG01122		COG00120	G	RpiA	Ribose 5-phosphate isomerase			0	0	0
arCOG00014		COG00524	G	RbsK	Sugar kinase, ribokinase family			0	0	1
arCOG01087		COG00149	G	TpiA	Triosephosphate isomerase			0	0	1
arCOG01045		COG00237	H	CoaE	Dephospho-CoA kinase			1	0	0
arCOG01348		COG00061	H	nadF	NAD kinase			1	0	0
arCOG01726		COG00142	H	IspA	Geranylgeranyl pyrophosphate synthase			1	0	0
arCOG01904		COG01339	H	-	CTP-dependent Riboflavin kinase			0	0	0
arCOG00069		COG00171	H	NadE	NH3-dependent NAD+ synthetase			0	0	0
arCOG00972		COG01056	H	NadR	Nicotinamide mononucleotide adenylyltransferase			0	1	0
arCOG04137		COG00499	H	SAM1	S-adenosylhomocysteine hydrolase			0	0	0
arCOG00638		COG00611	H	ThiL	Thiamine monophosphate kinase			0	0	0
arCOG01278		COG00183	I	PaaJ	Acetyl-CoA acetyltransferase			1	0	0
arCOG01767		COG03425	I	PksG	3-hydroxy-3-methylglutaryl CoA synthase			1	0	0
arCOG04260		COG01257	I	HMG1	Hydroxymethylglutaryl-CoA reductase			1	0	0
arCOG01085		COG01646	I	PcrB	Table S4. List of the core genes in MIA14 and comparison with N. equitans and Nst1 archaeon, those that are absent in MIA14 are highlighted by red in the column B.			1	0	0
arCOG01532		COG00020	I	UppS	Undecaprenyl pyrophosphate synthase			1	0	0
arCOG00570		COG00644	I	-	Geranylgeranyl reductase, flavoprotein			1	0	0
arCOG04161		COG01798	J	DPH5	Diphthamide biosynthesis methyltransferase			1	1	1
arCOG01701		COG01676	J	SEN2	tRNA splicing endonuclease			1	2	1
arCOG00780		COG01727	J	RPL18A	Ribosomal protein L18E			1	1	1
arCOG04242		COG00102	J	RplM	Ribosomal protein L13			1	1	1
arCOG04243		COG00103	J	RpsI	Ribosomal protein S9			1	1	1
arCOG04245		COG00052	J	RpsB	Ribosomal protein S2			1	1	1
arCOG00358		COG01163	J	DRG	Ribosome-interacting GTPase 1			1	1	1
arCOG00404		COG00124	J	HisS	Histidyl-tRNA synthetase			1	1	1
arCOG04255		COG00048	J	RpsL	Ribosomal protein S12			1	1	1
arCOG04254		COG00049	J	RpsG	Ribosomal protein S7			1	1	1
arCOG01559		COG00480	J	FusA	Translation elongation factor G, EF-G (GTPase)			1	1	1
arCOG01751		COG01358	J	Rpl7Ae	Ribosomal protein L7AE			1	1	1
arCOG04314		COG02053	J	RPS28A	Ribosomal protein S28E/S33			1	1	1
arCOG01950		COG02075	J	RPL24A	Ribosomal protein L24E			1	1	1
arCOG01640		COG01601	J	GCD7	Translation initiation factor 2, beta subunit (eIF-2beta)/eIF-5 N-terminal domain			1	1	1
arCOG01179		COG00361	J	InfA	Translation initiation factor 1 (IF-1)			1	1	1
arCOG04187		COG01500	J	Sdo1	Ribosome maturation protein Sdo1			1	1	1
arCOG04208		COG01997	J	RPL43A	Ribosomal protein L37AE/L43A			1	1	1
arCOG04240		COG00100	J	RpsK	Ribosomal protein S11			1	1	0
arCOG04239		COG00522	J	RpsD	Ribosomal protein S4 or related protein			1	1	1
arCOG01722		COG00099	J	RpsM	Ribosomal protein S13			1	1	1
arCOG04096		COG00186	J	RpsQ	Ribosomal protein S17			1	1	1
arCOG04095		COG00093	J	RplN	Ribosomal protein L14			1	1	1
arCOG04094		COG00198	J	RplX	Ribosomal protein L24			1	1	1
arCOG04093		COG01471	J	RPS4A	Ribosomal protein S4E			1	1	1
arCOG04092		COG00094	J	RplE	Ribosomal protein L5			1	1	1
arCOG00782		COG00199	J	RpsN	Ribosomal protein S14			1	1	1
arCOG04091		COG00096	J	RpsH	Ribosomal protein S8			1	1	1
arCOG04090		COG00097	J	RplF	Ribosomal protein L6P			1	1	1
arCOG00781		COG01717	J	RPL32	Ribosomal protein L32E			1	1	1
arCOG04089		COG02147	J	RPL19A	Ribosomal protein L19E			1	1	1
arCOG04088		COG00256	J	RplR	Ribosomal protein L18			1	1	1
arCOG04087		COG00098	J	RpsE	Ribosomal protein S5			1	1	1
arCOG04277		COG00231	J	Efp	Translation elongation factor P (EF-P)/translation initiation factor 5A (eIF-5A)			1	1	0
arCOG04182		COG02004	J	RPS24A	Ribosomal protein S24E			1	1	1
arCOG04312		COG01412	J	Fcf1	rRNA-processing protein FCF1, contains PIN domain			1	1	1
arCOG04302		COG00008	J	GlnS	Glutamyl- or glutaminyl-tRNA synthetase			1	1	1
arCOG00078		COG01889	J	NOP1	Fibrillarin-like rRNA methylase			1	1	1
arCOG04228		COG01990	J	Pth2	Peptidyl-tRNA hydrolase			1	1	1
arCOG00401		COG00441	J	ThrS	Threonyl-tRNA synthetase			1	1	1
arCOG01255		COG00013	J	AlaS	Alanyl-tRNA synthetase			1	2	1
arCOG00357		COG00012	J	GTP1	Ribosome-binding ATPase YchF, GTP1/OBG family			1	1	2
arCOG01695		COG01293	J	-	Predicted component of the ribosome quality control (RQC) complex, YloA/Tae2 family, contains fibronectin-binding (FbpA) and DUF814 domains			1	2	3
arCOG00403		COG00172	J	SerS	Seryl-tRNA synthetase			1	1	1
arCOG01742		COG01503	J	eRF1	Peptide chain release factor eRF1			1	1	1
arCOG04130		COG01491	J	-	Predicted RNA-binding protein			1	1	1
arCOG04129		COG02139	J	RPL21A	Ribosomal protein L21E			1	1	1
arCOG00412		COG00072	J	PheT	Phenylalanyl-tRNA synthetase beta subunit			1	1	1
arCOG00410		COG00016	J	PheS	Phenylalanyl-tRNA synthetase alpha subunit			1	1	1
arCOG00808		COG00525	J	ValS	Valyl-tRNA synthetase			1	1	1
arCOG04185		COG00184	J	RpsO	Ribosomal protein S15P			1	1	1
arCOG04186		COG01890	J	RPS1A	Ribosomal protein S3AE			1	1	1
arCOG04131		COG00030	J	RsmA	16S rRNA A1518 and A1519 N6-dimethyltransferase RsmA/KsgA/DIM1			1	0	0
arCOG00406		COG00017	J	AsnS	Aspartyl/asparaginyl-tRNA synthetase			1	1	1
arCOG01001		COG00024	J	Map	Methionine aminopeptidase			1	1	1
arCOG04249		COG01746	J	CCA1	tRNA nucleotidyltransferase (CCA-adding enzyme)			1	1	1
arCOG01219		COG01867	J	TRM1	N2,N2-dimethylguanosine tRNA methyltransferase			1	1	1
arCOG01560		COG00532	J	InfB	Translation initiation factor 2 (IF-2; GTPase)			1	1	1
arCOG01561		COG05256	J	TEF1	Translation elongation factor EF-1 alpha, GTPase			1	1	1
arCOG01758		COG00051	J	RpsJ	Ribosomal protein S10			1	1	1
arCOG04372		COG00080	J	RplK	Ribosomal protein L11			1	1	1
arCOG01946		COG02125	J	RPS6A	Ribosomal protein S6E/S10			1	1	1
arCOG01563		COG05257	J	GCD11	Translation initiation factor 2, gamma subunit eIF-2 gamma, GTPase			1	1	1
arCOG01886		COG00162	J	TyrS	Tyrosyl-tRNA synthetase			1	1	1
arCOG01952		COG00009	J	SUA5	tRNA A37 threonylcarbamoyladenosine synthetase subunit TsaC/SUA5/YrdC			1	0	0
arCOG00033		COG02520	J	Trm5	Wybutosine (yW) biosynthesis enzyme Trm5, tRNA (guanine) methyltransferase			1	1	1
arCOG01887		COG00180	J	TrpS	Tryptophanyl-tRNA synthetase			1	1	1
arCOG00501		COG01234	J	Rnz	Ribonuclease Z, beta-lactamase superfamily hydrolase			1	1	1
arCOG04246		COG01690	J	RtcB	RNA 3'-P ligase, RtcB family protein			1	1	1
arCOG00810		COG00143	J	MetG	Methionyl-tRNA synthetase			1	2	2
arCOG01988		COG02092	J	EFB1	Translation elongation factor EF-1beta			1	1	1
arCOG00807		COG00060	J	IleS	Isoleucyl-tRNA synthetase			1	1	1
arCOG01358		COG00621	J	MiaB	2-methylthioadenine synthetase			1	1	1
arCOG01719		COG02511	J	GatE	Archaeal Glu-tRNAGln amidotransferase subunit E (contains GAD domain)			1	2	2
arCOG01183		COG00533	J	Kae1p/TsaD	Subunit of KEOPS complex, tRNA A37 threonylcarbamoyltransferase, contains a domain with ASKHA fold and RIO-type kinase (AP-endonuclease activity)			1	1	1
arCOG01185		COG03642	J	Bud32	tRNA A-37 threonylcarbamoyl transferase component Bud32			1	1	1
arCOG00405		COG00423	J	GRS1	Glycyl-tRNA synthetase (class II)			1	1	1
arCOG01923		COG01498	J	SIK1	RNA processing factor Prp31, contains Nop domain			1	1	1
arCOG01741		COG01537	J	PelA	Release factor eRF1			1	1	1
arCOG00487		COG00018	J	ArgS	Arginyl-tRNA synthetase			1	1	1
arCOG04150		COG01094	J	Krr1	rRNA processing protein Krr1/Pno1, contains KH domain			1	1	1
arCOG04223		COG00023	J	SUI1	Translation initiation factor 1 (eIF-1/SUI1)			1	1	1
arCOG00785		COG00255	J	RpmC	Ribosomal protein L29			1	1	1
arCOG04289		COG00081	J	RplA	Ribosomal protein L1			1	1	1
arCOG04288		COG00244	J	RplJ	Ribosomal protein L10			1	1	1
arCOG04287		COG02058	J	RPP1A	Ribosomal protein L12E/L44/L45/RPP1/RPP2			1	1	1
arCOG04154		COG02007	J	RPS8A	Ribosomal protein S8E			1	1	0
arCOG04113		COG00197	J	RplP	Ribosomal protein L10AE/L16			1	1	1
arCOG04112		COG01736	J	DPH2	Diphthamide synthase subunit DPH2			1	1	2
arCOG00035		COG02102	J	Dph6	Diphthamide synthase (EF-2-diphthine--ammonia ligase)			1	1	1
arCOG00402		COG00442	J	ProS	Prolyl-tRNA synthetase			1	1	1
arCOG00779		COG00200	J	RplO	Ribosomal protein L15			1	1	1
arCOG04086		COG01841	J	RpmD	Ribosomal protein L30			1	1	1
arCOG01344		COG02238	J	RPS19A	Ribosomal protein S19E (S16A)			1	1	1
arCOG04177		COG02167	J	RPL39	Ribosomal protein L39E			1	1	1
arCOG04473		COG02097	J	RPL31A	Ribosomal protein L31E			1	1	1
arCOG04176		COG01976	J	TIF6	Translation initiation factor 6 (eIF-6)			1	1	1
arCOG04097		COG00092	J	RpsC	Ribosomal protein S3			1	1	1
arCOG04098		COG00091	J	RplV	Ribosomal protein L22			1	1	1
arCOG04099		COG00185	J	RpsS	Ribosomal protein S19			1	1	1
arCOG04067		COG00090	J	RplB	Ribosomal protein L2			1	1	1
arCOG04072		COG00089	J	RplW	Ribosomal protein L23			1	1	1
arCOG04071		COG00088	J	RplD	Ribosomal protein L4			1	1	1
arCOG04070		COG00087	J	RplC	Ribosomal protein L3			1	1	1
arCOG04209		COG01632	J	RPL15A	Ribosomal protein L15E			1	1	0
arCOG04109		COG01631	J	RPL42A	Ribosomal protein L44E			1	1	1
arCOG04107		COG01093	J	SUI2	Translation initiation factor 2, alpha subunit (eIF-2alpha)			1	1	1
arCOG00109		COG02890	J	HemK	Methylase of polypeptide chain release factors			1	1	1
arCOG04049		COG01552	J	RPL40A	Ribosomal protein L40E			1	1	1
arCOG04126		COG02126	J	RPL37A	Ribosomal protein L37E			0	1	1
arCOG01885		COG01383	J	RPS17A	Ribosomal protein S17E			0	1	1
arCOG04108		COG02051	J	RPS27A	Ribosomal protein S27E			0	1	0
arCOG00985		COG02016	J	Tma20	Predicted RNA-binding protein, contains PUA domain			0	1	1
arCOG00989		COG00343	J	Tgt	Queuine/archaeosine tRNA-ribosyltransferase			0	1	1
arCOG00187		COG01245	J	Rli1	Translation initiation factor RLI1, contains Fe-S and AAA+ ATPase domains			0	1	1
arCOG00047		COG01041	J	Trm11	tRNA G10 N-methylase Trm11			0	1	0
arCOG01015		COG01258	J	Pus10	tRNA U54 and U55 pseudouridine synthase Pus10			0	0	0
arCOG00042		COG00037	J	TilS	tRNA(Ile)-lysidine synthase TilS/MesJ			0	2	1
arCOG01115		COG01571	J	TiaS	tRNA(Ile2) 2-agmatinylcytidine synthetase; containing Zn-ribbon domain and OB-fold domain			0	0	0
arCOG04241		COG00202	K	RpoA/Rpo1	DNA-directed RNA polymerase subunit D			1	1	2
arCOG04244		COG01644	K	RPB10	DNA-directed RNA polymerase, subunit N (RpoN/RPB10)			1	1	1
arCOG04341		COG01996	K	RPC12	DNA-directed RNA polymerase, subunit RPC12/RpoP (contains C4-type Zn-finger)			1	1	1
arCOG00675		COG01095	K	RPB7	DNA-directed RNA polymerase, subunit E'/Rpb7			1	1	1
arCOG01016		COG01460	K	Rpo4	DNA-directed RNA polymerase, subunit Rpo4/RpoF			1	1	1
arCOG01981		COG01405	K	SUA7	Transcription initiation factor TFIIB, Brf1 subunit/Transcription initiation factor TFIIB			1	1	1
arCOG04258		COG02012	K	RPB5	DNA-directed RNA polymerase, subunit H, RpoH/RPB5			1	1	1
arCOG01762		COG00085	K	RpoB/Rpo2	DNA-directed RNA polymerase subunit B			1	2	2
arCOG04257		COG00086	K	RpoC/Rpo3	DNA-directed RNA polymerase subunit A'			1	1	1
arCOG04256		COG00086	K	RpoC/Rpo11	DNA-directed RNA polymerase subunit A''			1	1	1
arCOG01920		COG00250	K	NusG	Transcription antiterminator NusG			1	1	1
arCOG01580		COG01522	K	-	DNA-binding transcriptional regulator, Lrp family			1	1	1
arCOG00579		COG01594	K	RPB9	DNA-directed RNA polymerase, subunit M/Transcription elongation factor TFIIS			1	1	1
arCOG04111		COG01761	K	RPB11	DNA-directed RNA polymerase, subunit L			1	1	1
arCOG01268		COG01758	K	Rpo6/RpoZ	DNA-directed RNA polymerase subunit K/omega			1	1	1
arCOG01760		COG00195	K	NusA	Transcription elongation factor			0	1	0
arCOG04110		COG01467	L	PRI1	Eukaryotic-type DNA primase, catalytic (small) subunit			1	0	0
arCOG04281		COG00358	L	DnaG	DNA primase (bacterial type)			1	1	1
arCOG00469		COG00470	L	RFCS	Clamp loader ATPase, small subunit			1	1	1
arCOG00328		COG00417	L	PolB3	DNA polymerase PolB3			1	1	1
arCOG00439		COG01241	L	MCM2	Predicted ATPase involved in replication control, Cdc46/Mcm family			1	1	1
arCOG00470		COG00470	L	RFCL	Clamp loader ATPase, large subunit			1	1	1
arCOG00280		COG00433	L	-	HerA helicase			1	1	1
arCOG04050		COG00258	L	FEN1	5'-3' exonuclease			1	1	1
arCOG00459		COG00177	L	Nth	EndoIII-related endonuclease			1	1	0
arCOG04121		COG00164	L	RnhB	Ribonuclease HII			1	1	1
arCOG00415		COG00468	L	RadA	RecA/RadA recombinase, contains N-terminal HHH domain			1	1	0
arCOG00551		COG01711	L	-	DNA replication initiation complex subunit, GINS15 family			1	1	1
arCOG00488		COG00592	L	DnaN	DNA polymerase sliding clamp subunit (PCNA homolog)			1	1	1
arCOG03013		COG02219	L	PRI2	Eukaryotic-type DNA primase, large subunit			1	1	1
arCOG00397		COG00420	L	SbcD	DNA repair exonuclease, SbcD			1	1	1
arCOG01222		COG00615	M	TagD	Cytidylyltransferase fused to conserved domain of DUF357 family			0	0	0
arCOG00666		COG01208	M	GCD1	N-acetylglucosamine-1-phosphate uridyltransferase			0	0	0
arCOG00971		COG00638	O	PRE1	20S proteasome, alpha subunit			1	1	1
arCOG04064		COG00750	O	RseP	Membrane-associated protease RseP, regulator of RpoE activity in bacteria			1	1	1
arCOG00980		COG01047	O	SlpA	FKBP-type peptidyl-prolyl cis-trans isomerase 2			1	1	1
arCOG01308		COG00464	O	Cdc48	ATPase of the AAA+ class , CDC48 family			1	1	1
arCOG00970		COG00638	O	PRE1	20S proteasome, beta subunit			1	1	1
arCOG04236		COG00396	O	SufC	Cysteine desulfurase activator ATPase			1	1	0
arCOG04142		COG01899	O	DYS1	Deoxyhypusine synthase			1	1	1
arCOG01341		COG01730	O	GIM5	Predicted prefoldin, molecular chaperone implicated in de novo protein folding			1	1	1
arCOG01342		COG01382	O	GimC	Prefoldin, chaperonin cofactor			1	1	1
arCOG01257		COG00459	O	GroEL	Chaperonin GroEL, HSP60 family			1	1	1
arCOG04430		COG01078	R	-	HD superfamily phosphohydrolase			1	1	0
arCOG00543		COG01782	R	-	Predicted metal-dependent RNase, consists of a metallo-beta-lactamase domain and an RNA-binding KH domain			1	1	1
arCOG00833		COG00456	R	RimI	Acetyltransferase (GNAT) family			1	0	0
arCOG04179		COG02118	R	PDCD5	DNA-binding TFAR19-related protein, PDSD5 family			1	1	1
arCOG04116		COG01855	R	-	ATPase (PilT family)			0	1	1
arCOG04076		COG01909	S	-	Uncharacterized protein, DUF359 family			0	0	0
arCOG01180		COG01718	T	RIO1	Serine/threonine protein kinase involved in cell cycle control			0	1	1
arCOG01228		COG00541	U	Ffh	Signal recognition particle GTPase			1	0	0
arCOG04169		COG00201	U	SecY	Preprotein translocase subunit SecY			1	1	1
arCOG01217		COG01400	U	SEC65	Signal recognition particle 19 kDa protein			0	0	0
