# Supplementary material for: ‘ARMAN’ archaea depend on association with euryarchaeal host in culture and in situ
Source: Nat Commun. 2017 Jul 5;8:60. doi: 10.1038/s41467-017-00104-7 (PMC5498576; doi:10.1038/s41467-017-00104-7)
Supplement: Supplementary file 5 — Supplementary Data set 4 [file 41467_2017_104_MOESM5_ESM.xlsx]

## Sheet: gene presence reconstruction
Supplementary Data 4. Inference of gene presence for lineages along the tree of DPANN group leading to Mia14
Number of proteins in each arCOG is indicated for 15 genomes of DPANN group analyzed in this work (columns M-AA); arCOG data is provided in the columns A-F; List of functional groups is available at ftp://ftp.ncbi.nih.gov/pub/wolf/COGs/arCOG/funclass.tab. Probability obtained by COUNT program of the respective gene (arCOG) presence in each of four lineages is provided in the columns H-K. Genes th…
arCOG	Central metabolic pathways	step of the pathway	FUNCTIONAL GROUP	Gene	Annotation		Last archaeal common ancestor	DPANN	Branch 13 (common ancestor of Micrarchaea and Nanohaloarchaea)	Branch 9 (common ancestor of Micrarchaea)	Number genomes out of 15 DPANN	Mia14	nanoarchaeote_Nst1_GCA_000387965.1	Nanoarchaeum_equitans_Kin4_M_GCA_000008085.1	archaeon_GW2011_AR15_GCA_000830295.1	archaeon_GW2011_AR17_GCA_000805995.1	archaeon_GW2011_AR20_GCA_000830315.1	Nanoarchaeota_archaeon_SCGC_AAA011_G17_SCGC_AAA011_G17_GCA_000402515.1	Nanoarchaeota_archaeon_JGI_OTU_1_JGI_OTU_1_GCA_000494105.1	Nanoarchaeota_archaeon_SCGC_AAA011_L22_SCGC_AAA011_L22_GCA_000380905.1	Candidatus_Iainarchaeum_andersonii_SCGC_AAA011_E11_GCA_000402355.1	archaeon_GW2011_AR10_GCA_000830275.1	archaeon_GW2011_AR5_GCA_000806115.1	Candidatus_Nanosalinarum_J07AB56_GCA_000220355.1	Nanohaloarchaea_archaeon_B1_Br10_U2g1_GCA_001563875.1	Candidatus_Haloredivivus_G17_G17_GCA_000236195.2
arCOG02620	dicarboxylate/4-hydroxybutyrate cycle	10	C	-	4-Hydroxybutyryl-CoA synthetase (AMP-forming)		0.790411	0	0	0	0	0	0	0	0	0	0	0	0	0	0	0	0	0	0	0
arCOG01356			C	-	Radical SAM superfamily enzyme		0.999976	0.999994	0.999993	0.999895	9	0	0	1	9	5	0	13	13	13	1	2	3	0	0	0
arCOG02146			C	-	Desulfoferredoxin		0.999812	0.0275278	0.02585	0.0217797	1	0	0	1	0	0	0	0	0	0	0	0	0	0	0	0
arCOG01340	Biotin biosynthesis	1	C	-	Acyl-CoA synthetase (NDP forming)		0.999757	0.999999	1	1	13	1	1	0	1	1	1	2	2	2	1	1	1	0	1	3
arCOG01338	Biotin biosynthesis	1	C	-	Acyl-CoA synthetase, ATP-grasp containing subunit		0.999734	0.999999	1	1	13	1	1	0	1	1	1	1	1	1	1	1	1	0	1	3
arCOG04278	TCA cycle	2	C	-	Predicted aconitase		0.999614	0	0	0	0	0	0	0	0	0	0	0	0	0	0	0	0	0	0	0
arCOG01097			C	-	Rubrerythrin		0.998424	0	0	0	0	0	0	0	0	0	0	0	0	0	0	0	0	0	0	0
arCOG04279	TCA cycle	2	C	-	Swiveling domain associated with predicted aconitase		0.997793	0	0	0	0	0	0	0	0	0	0	0	0	0	0	0	0	0	0	0
arCOG01359			C	-	Radical SAM superfamily enzyme		0.994938	0.162293	0.137406	0.112603	4	0	0	0	1	0	0	1	1	1	0	0	0	0	0	0
arCOG01609			C	-	Indolepyruvate ferredoxin oxidoreductase, alpha and beta subunit		0.991963	0	0	0	0	0	0	0	0	0	0	0	0	0	0	0	0	0	0	0
arCOG00959			C	-	Ferredoxin		0.987808	0.0348805	0.0354687	0.0418617	1	1	0	0	0	0	0	0	0	0	0	0	0	0	0	0
arCOG04391			C	-	Rubredoxin		0.987236	0	0	0	0	0	0	0	0	0	0	0	0	0	0	0	0	0	0	0
arCOG01355			C	-	Radical SAM superfamily enzyme		0.975052	0.026235	0.0221465	0.0181388	4	0	0	0	0	1	0	1	1	1	0	0	0	0	0	0
arCOG01357			C	-	Radical SAM superfamily enzyme		0.973799	0.0348805	0.0354687	0.0418617	1	1	0	0	0	0	0	0	0	0	0	0	0	0	0	0
arCOG04073			C	-	MinD superfamily P-loop ATPase containing an inserted ferredoxin domain		0.951598	0	0	0	0	0	0	0	0	0	0	0	0	0	0	0	0	0	0	0
arCOG04002			C	-	Cytochrome b family protein		0.906909	0	0	0	0	0	0	0	0	0	0	0	0	0	0	0	0	0	0	0
arCOG02429			C	-	Hydroxylamine reductase, 6Fe-6S prismane cluster-containing protein		0.89661	0	0	0	0	0	0	0	0	0	0	0	0	0	0	0	0	0	0	0
arCOG00762			C	-	Formylmethanofuran dehydrogenase subunit E		0.892939	0	0	0	0	0	0	0	0	0	0	0	0	0	0	0	0	0	0	0
arCOG01553			C	-	Ni,Fe-hydrogenase III small subunit		0.877565	0	0	0	0	0	0	0	0	0	0	0	0	0	0	0	0	0	0	0
arCOG02064			C	-	Peroxiredoxin family protein		0.812147	0	0	0	0	0	0	0	0	0	0	0	0	0	0	0	0	0	0	0
arCOG02461			C	-	Ferredoxin		0.73896	0	0	0	0	0	0	0	0	0	0	0	0	0	0	0	0	0	0	0
arCOG04329			C	-	Predicted butyrate kinase		0.644192	0	0	0	0	0	0	0	0	0	0	0	0	0	0	0	0	0	0	0
arCOG00104			C	-	Formaldehyde-activating enzyme nesessary for methanogenesis		0.605828	0	0	0	0	0	0	0	0	0	0	0	0	0	0	0	0	0	0	0
arCOG01674			C	AcyP	Acylphosphatase		0.999832	0.999956	0.999965	0.999846	5	0	1	0	0	1	0	0	0	0	1	1	1	0	0	0
arCOG04874	TCA cycle	8	C	AllD	Malate/lactate/ureidoglycolate dehydrogenase, LDH2 family		0.988401	0	0	0	0	0	0	0	0	0	0	0	0	0	0	0	0	0	0	0
arCOG02455			C	AtpK	Archaeal/vacuolar-type Na+/H+-ATPase, subunit K		0.995818	0.999994	1	0.999996	6	1	0	1	1	0	0	0	0	0	1	0	0	0	1	1
arCOG00984			C	EutG	Alcohol dehydrogenase, class IV		0.924976	0.70313	0.703585	0.715181	3	0	0	0	0	0	1	0	0	0	1	1	0	0	0	0
arCOG01491			C	FdhA	Anaerobic dehydrogenase		0.990564	0	0	0	0	0	0	0	0	0	0	0	0	0	0	0	0	0	0	0
arCOG01492			C	FdhA	Formate dehydrogenase subunit alpha		0.978915	0	0	0	0	0	0	0	0	0	0	0	0	0	0	0	0	0	0	0
arCOG01500			C	FdhB	Fe-S-cluster-containing formate dehydrogenase component		0.981492	0	0	0	0	0	0	0	0	0	0	0	0	0	0	0	0	0	0	0
arCOG04358			C	FdhD	Uncharacterized protein required for formate dehydrogenase activity		0.976654	0	0	0	0	0	0	0	0	0	0	0	0	0	0	0	0	0	0	0
arCOG00349			C	Fer	Ferredoxin		0.997597	0.999995	0.999994	0.999895	11	0	2	1	2	2	1	1	1	1	1	2	3	0	0	0
arCOG01549			C	FrhA	Coenzyme F420-reducing hydrogenase, alpha subunit		0.973235	0.0339418	0.0344566	0.039314	1	0	0	0	0	0	0	0	0	0	0	1	0	0	0	0
arCOG02475			C	FrhD	Coenzyme F420-reducing hydrogenase, delta subunit		0.754829	0	0	0	0	0	0	0	0	0	0	0	0	0	0	0	0	0	0	0
arCOG02472			C	FrhG	Coenzyme F420-reducing hydrogenase, gamma subunit		0.97735	0.0339418	0.0344566	0.039314	1	0	0	0	0	0	0	0	0	0	0	1	0	0	0	0
arCOG04406	TCA cycle/dicarboxylate_4-hydroxybutyrate cycle_steps_5_6	7	C	FumA	Tartrate dehydratase beta subunit/Fumarate hydratase class I, C-terminal domain		0.999572	0	0	0	0	0	0	0	0	0	0	0	0	0	0	0	0	0	0	0
arCOG00337			C	GlcD	FAD/FMN-containing dehydrogenase		0.985676	0.635843	0.660562	0.661454	2	1	0	0	0	0	0	0	0	0	0	0	1	0	0	0
arCOG00982	Isoprenoid (branch) mevalonate biosynthesis (start: 3-hydroxy-3-methylglutaril-CoA) (biosynthesis of steroids) ARCHAEA, EU & some bacteria	2	C	GldA	Glycerol dehydrogenase or related enzyme		0.999707	0	0	0	0	0	0	0	0	0	0	0	0	0	0	0	0	0	0	0
arCOG00024	Glycerol metabolism		C	GlpK	Glycerol kinase		0.814058	0	0	0	0	0	0	0	0	0	0	0	0	0	0	0	0	0	0	0
arCOG04237	TCA cycle	1	C	GltA	Citrate synthase		0.76271	0.00309383	0.00344543	0.0027654	3	0	0	0	0	0	0	0	0	0	0	0	0	1	1	1
arCOG00706			C	gor	Aldehyde:ferredoxin oxidoreductase		0.987685	0	0	0	0	0	0	0	0	0	0	0	0	0	0	0	0	0	0	0
arCOG02235			C	HdrA	Heterodisulfide reductase, subunit A or related polyferredoxin		0.890308	0	0	0	0	0	0	0	0	0	0	0	0	0	0	0	0	0	0	0
arCOG02236			C	HdrA	Heterodisulfide reductase, subunit A or related polyferredoxin		0.619539	0	0	0	0	0	0	0	0	0	0	0	0	0	0	0	0	0	0	0
arCOG00964			C	HdrC	Heterodisulfide reductase, subunit C		0.675161	0	0	0	0	0	0	0	0	0	0	0	0	0	0	0	0	0	0	0
arCOG00333			C	HdrD	CoB--CoM heterodisulfide reductase subunit D, GlpC family		0.991787	0	0	0	0	0	0	0	0	0	0	0	0	0	0	0	0	0	0	0
arCOG05014			C	HdrE	CoB--CoM heterodisulfide reductase subunit E		0.638157	0	0	0	0	0	0	0	0	0	0	0	0	0	0	0	0	0	0	0
arCOG04429			C	HyaD	Ni,Fe-hydrogenase maturation factor		0.981424	0	0	0	0	0	0	0	0	0	0	0	0	0	0	0	0	0	0	0
arCOG01502			C	HycB	Fe-S-cluster-containing hydrogenase component 2		0.990306	0	0	0	0	0	0	0	0	0	0	0	0	0	0	0	0	0	0	0
arCOG01547			C	HycE	Ni,Fe-hydrogenase III large subunit and subunit G		0.877565	0	0	0	0	0	0	0	0	0	0	0	0	0	0	0	0	0	0	0
arCOG01545			C	HyfC	Formate hydrogenlyase subunit 4		0.903246	0	0	0	0	0	0	0	0	0	0	0	0	0	0	0	0	0	0	0
arCOG02077			C	IscU	NifU homolog involved in Fe-S cluster formation		0.918159	0.999282	0.999999	1	12	1	0	0	0	1	1	2	2	2	1	1	1	1	1	2
arCOG01755	Pyridoxal phosphate/B6 biosynthesis	1	C	LdhA	Lactate dehydrogenase or related 2-hydroxyacid dehydrogenase		0.778258	0	0	0	0	0	0	0	0	0	0	0	0	0	0	0	0	0	0	0
arCOG01163	Ile, Leu, Val biosynthesis	8	C	LeuB	Isocitrate/isopropylmalate dehydrogenase		0.999843	0.730172	0.729512	0.72902	2	0	0	0	1	0	0	0	0	0	1	0	0	0	0	0
arCOG04386			C	LldP	L-lactate permease		0.743245	0.0415416	0.0424394	0.0535919	1	2	0	0	0	0	0	0	0	0	0	0	0	0	0	0
arCOG01068	Degradation of glycine	2	C	Lpd	Pyruvate/2-oxoglutarate dehydrogenase complex, dihydrolipoamide dehydrogenase (E3) component or related enzyme		0.976989	0.997336	0.999852	0.999971	6	3	0	0	1	0	0	0	0	0	2	0	0	1	1	5
arCOG00335			C	LutB	L-lactate utilization protein LutB, contains ferredoxin domain		0.847389	0	0	0	0	0	0	0	0	0	0	0	0	0	0	0	0	0	0	0
arCOG00246	TCA cycle/dicarboxylate_4-hydroxybutyrate cycle_step_4	8	C	Mdh	Malate/lactate dehydrogenase		0.996919	0	0	0	0	0	0	0	0	0	0	0	0	0	0	0	0	0	0	0
arCOG05128			C	NapF	Ferredoxin		0.546276	0	0	0	0	0	0	0	0	0	0	0	0	0	0	0	0	0	0	0
arCOG00296			C	NapF	Ferredoxin		0.511907	0.00146787	0.00131034	0.00110142	3	0	0	0	0	0	0	1	1	1	0	0	0	0	0	0
arCOG00958			C	NapF	Ferredoxin		0.503051	0	0	0	0	0	0	0	0	0	0	0	0	0	0	0	0	0	0	0
arCOG01462			C	NatB	ABC-type Na+ efflux pump, permease component		0.977626	0.0348805	0.0354687	0.0418617	1	1	0	0	0	0	0	0	0	0	0	0	0	0	0	0
arCOG00288			C	NfnB	Nitroreductase		0.99986	0.995027	0.993965	0.517293	10	0	1	0	1	1	1	2	2	2	0	0	0	3	2	4
arCOG00509			C	NorV	Flavorubredoxin		0.999672	0	0	0	0	0	0	0	0	0	0	0	0	0	0	0	0	0	0	0
arCOG00506			C	NorV	Flavorubredoxin		0.739826	0	0	0	0	0	0	0	0	0	0	0	0	0	0	0	0	0	0	0
arCOG00868			C	NtpA	Archaeal/vacuolar-type H+-ATPase subunit A		0.999999	0.999898	0.999995	1	8	1	0	1	1	0	0	0	0	0	1	1	0	2	1	16
arCOG00865			C	NtpB	Archaeal/vacuolar-type H+-ATPase subunit B		0.999999	0.999899	0.999995	1	8	1	0	1	1	0	0	0	0	0	1	1	0	2	1	15
arCOG02459			C	NtpC	Archaeal/vacuolar-type H+-ATPase subunit C		0.999772	0.993289	0.999694	0.99999	7	1	0	0	1	0	0	0	0	0	1	1	0	1	1	3
arCOG04101			C	NtpD	Archaeal/vacuolar-type H+-ATPase subunit D		0.999999	0.99994	0.999997	1	8	1	0	1	1	0	0	0	0	0	1	1	0	2	1	6
arCOG00869			C	NtpE	Archaeal/vacuolar-type H+-ATPase subunit E		0.999707	0.992975	0.9997	0.999991	7	1	0	0	1	0	0	0	0	0	1	1	0	1	1	2
arCOG03363			C	NtpF	Archaeal/vacuolar-type H+-ATPase subunit H		0.980784	0.998195	0.999891	0.999997	6	1	0	0	1	0	0	0	0	0	1	1	0	0	1	1
arCOG04102			C	NtpG	Archaeal/vacuolar-type H+-ATPase subunit F		0.997681	0.99348	0.999734	0.999993	7	1	0	0	1	0	0	0	0	0	1	1	0	1	1	1
arCOG04138			C	NtpI	Archaeal/vacuolar-type H+-ATPase subunit I		0.999999	0.999971	0.999999	1	8	2	0	1	2	0	0	0	0	0	1	1	0	5	6	3
arCOG01557			C	NuoA	NADH dehydrogenase subunit A		0.845432	0	0	0	0	0	0	0	0	0	0	0	0	0	0	0	0	0	0	0
arCOG01554			C	NuoB	F420H2 dehydrogenase subunit, related to NADH:ubiquinone oxidoreductase 20 kD subunit		0.999114	0	0	0	0	0	0	0	0	0	0	0	0	0	0	0	0	0	0	0
arCOG01551			C	NuoC	NADH dehydrogenase subunit C		0.999715	0	0	0	0	0	0	0	0	0	0	0	0	0	0	0	0	0	0	0
arCOG01548			C	NuoD	NADH dehydrogenase subunit D		0.999114	0	0	0	0	0	0	0	0	0	0	0	0	0	0	0	0	0	0	0
arCOG04890			C	NuoE	NADH:ubiquinone oxidoreductase 24 kD subunit		0.649407	0	0	0	0	0	0	0	0	0	0	0	0	0	0	0	0	0	0	0
arCOG04537			C	NuoF	NADH:ubiquinone oxidoreductase, NADH-binding 51 kD subunit (chain F)		0.871327	0	0	0	0	0	0	0	0	0	0	0	0	0	0	0	0	0	0	0
arCOG01546			C	NuoH	NADH dehydrogenase subunit H		0.987197	0	0	0	0	0	0	0	0	0	0	0	0	0	0	0	0	0	0	0
arCOG01543			C	NuoI	NADH dehydrogenase subunit I		0.999707	0	0	0	0	0	0	0	0	0	0	0	0	0	0	0	0	0	0	0
arCOG03073			C	NuoK	NADH dehydrogenase subunit 4L (K,kappa)		0.606709	0	0	0	0	0	0	0	0	0	0	0	0	0	0	0	0	0	0	0
arCOG01539			C	NuoL	NADH dehydrogenase subunit L		0.999857	0.00871169	0.00881286	0.00744484	1	0	0	0	0	0	0	0	0	0	0	0	0	1	0	0
arCOG01537			C	NuoM	NADH:ubiquinone oxidoreductase subunit 4 (chain M)		0.999864	0.00871169	0.00881286	0.00744484	1	0	0	0	0	0	0	0	0	0	0	0	0	1	0	0
arCOG01540			C	NuoN	NADH dehydrogenase subunit N		0.844894	0	0	0	0	0	0	0	0	0	0	0	0	0	0	0	0	0	0	0
arCOG02095	Anaplerotic reaction providing intermediates of TCA		C	OadA1	Pyruvate/oxaloacetate carboxyltransferase		0.933165	0	0	0	0	0	0	0	0	0	0	0	0	0	0	0	0	0	0	0
arCOG06130	Pyruvate oxidation	1(3)	C	PflD	Pyruvate-formate lyase		0.930949	0	0	0	0	0	0	0	0	0	0	0	0	0	0	0	0	0	0	0
arCOG01608	Pyruvate oxidation/dicarboxylate_4-hydroxybutyrate cycle_step_1	1(2)	C	PorA	Pyruvate:ferredoxin oxidoreductase or related 2-oxoacid:ferredoxin oxidoreductase, alpha subunit		0.999596	0.783142	0.838704	0.844816	3	0	0	0	0	0	0	0	0	0	1	1	1	0	0	0
arCOG01607	Pyruvate oxidation/dicarboxylate_4-hydroxybutyrate cycle_step_1	1(2)	C	PorA	Pyruvate:ferredoxin oxidoreductase or related 2-oxoacid:ferredoxin oxidoreductase, alpha subunit		0.991207	0	0	0	0	0	0	0	0	0	0	0	0	0	0	0	0	0	0	0
arCOG01606	Pyruvate oxidation/dicarboxylate_4-hydroxybutyrate cycle_step_1	1(2)	C	PorA	Pyruvate:ferredoxin oxidoreductase or related 2-oxoacid:ferredoxin oxidoreductase, alpha subunit and gamma		0.961673	0.998434	0.998424	0.798351	6	0	1	0	0	0	0	1	1	1	0	0	1	2	0	0
arCOG01599	Pyruvate oxidation/dicarboxylate_4-hydroxybutyrate cycle_step_1	1(2)	C	PorB	Pyruvate:ferredoxin oxidoreductase or related 2-oxoacid:ferredoxin oxidoreductase, beta subunit		0.999725	0.998275	0.998259	0.810215	6	0	1	0	0	0	0	1	1	1	0	0	1	1	0	0
arCOG01601	Pyruvate oxidation/dicarboxylate_4-hydroxybutyrate cycle_step_1	1(2)	C	PorB	Pyruvate:ferredoxin oxidoreductase or related 2-oxoacid:ferredoxin oxidoreductase, beta subunit		0.999596	0.783142	0.838704	0.844816	3	0	0	0	0	0	0	0	0	0	1	1	1	0	0	0
arCOG01605	Pyruvate oxidation/dicarboxylate_4-hydroxybutyrate cycle_step_1	1(2)	C	PorD	Pyruvate:ferredoxin oxidoreductase or related 2-oxoacid:ferredoxin oxidoreductase, delta subunit		0.99976	0.783142	0.838704	0.844816	3	0	0	0	0	0	0	0	0	0	1	1	1	0	0	0
arCOG01602	Pyruvate oxidation/dicarboxylate_4-hydroxybutyrate cycle_step_1	1(2)	C	PorG	Pyruvate:ferredoxin oxidoreductase or related 2-oxoacid:ferredoxin oxidoreductase, gamma subunit		0.99985	0	0	0	0	0	0	0	0	0	0	0	0	0	0	0	0	0	0	0
arCOG01603	Pyruvate oxidation/dicarboxylate_4-hydroxybutyrate cycle_step_1	1(2)	C	PorG	Pyruvate:ferredoxin oxidoreductase or related 2-oxoacid:ferredoxin oxidoreductase, gamma subunit		0.999678	0.783142	0.838704	0.844816	3	0	0	0	0	0	0	0	0	0	1	1	1	0	0	0
arCOG01711			C	Ppa	Inorganic pyrophosphatase		0.999192	0.998885	0.999087	0.998184	5	1	1	1	0	0	0	0	0	0	0	0	0	1	1	0
arCOG01252	Proline biosynthesis	10	C	PutA	Lactaldehyde dehydrogenase, Succinate semialdehyde dehydrogenase or other NAD-dependent aldehyde dehydrogenase		0.999761	0.979205	0.97976	0.991859	3	1	1	0	0	0	0	0	0	0	0	1	0	0	0	0
arCOG02017			C	RutF	NADH-FMN oxidoreductase RutF, flavin reductase (DIM6/NTAB) family		0.981009	0.0356222	0.0362275	0.0304982	1	0	0	0	0	0	0	0	0	0	0	0	1	0	0	0
arCOG02016			C	RutF	NADH-FMN oxidoreductase RutF, flavin reductase (DIM6/NTAB) family		0.515005	0	0	0	0	0	0	0	0	0	0	0	0	0	0	0	0	0	0	0
arCOG00571	TCA cycle/dicarboxylate_4-hydroxybutyrate cycle_steps_8_9	6	C	SdhA	Succinate dehydrogenase/fumarate reductase, flavoprotein subunit		0.992454	0	0	0	0	0	0	0	0	0	0	0	0	0	0	0	0	0	0	0
arCOG00338			C	SdhC	Succinate dehydrogenase subunit C		0.986596	0	0	0	0	0	0	0	0	0	0	0	0	0	0	0	0	0	0	0
arCOG00853	Gluconeogenesis		C	SfcA	Malic enzyme		0.976555	0.468279	0.97789	0.999363	6	1	0	0	0	0	0	0	0	0	1	1	0	2	1	1
arCOG01337	TCA cycle/dicarboxylate_4-hydroxybutyrate cycle_step_7	5	C	SucC	Succinyl-CoA synthetase, beta subunit		0.980213	0.00309383	0.00344543	0.0027654	3	0	0	0	0	0	0	0	0	0	0	0	0	1	1	1
arCOG01339	TCA cycle/dicarboxylate_4-hydroxybutyrate cycle_step_7	5	C	SucD	Succinyl-CoA synthetase, alpha subunit		0.980213	0.00309383	0.00344543	0.0027654	3	0	0	0	0	0	0	0	0	0	0	0	0	1	1	1
arCOG04407	TCA cycle/dicarboxylate_4-hydroxybutyrate cycle_steps_5_6	7	C	TtdA	Tartrate dehydratase alpha subunit/Fumarate hydratase class I, N-terminal domain		0.999572	0	0	0	0	0	0	0	0	0	0	0	0	0	0	0	0	0	0	0
arCOG00266			C	YedY	Periplasmic DMSO/TMAO reductase YedYZ, molybdopterin-dependent catalytic subunit		0.833806	0	0	0	0	0	0	0	0	0	0	0	0	0	0	0	0	0	0	0
arCOG02263			D	-	Predicted cell division protein, SepF homolog		0.999997	0.999999	1	1	14	1	1	1	1	0	1	1	1	1	1	1	2	1	1	1
arCOG04701			D	CrcB/FEX	Integral membrane protein possibly involved in fluoride export and chromosome condensation		0.588811	0	0	0	0	0	0	0	0	0	0	0	0	0	0	0	0	0	0	0
arCOG02201			D	FtsZ1_2	Cell division GTPase		0.999999	1	1	1	15	3	2	2	2	2	2	2	2	2	3	2	2	2	3	1
arCOG00585			D	Mrp	Mrp family protein, ATPase, contains iron-sulfur cluster		0.999708	0.998563	0.999785	0.999912	5	1	0	0	0	0	0	0	1	1	0	1	1	0	0	0
arCOG00371			D	Smc	Chromosome segregation ATPase		0.9588	0.0947226	0.0946924	0.096399	4	0	0	0	0	0	0	1	1	1	0	1	0	0	0	0
arCOG00370			D	Smc	Chromosome segregation ATPase		0.709159	0	0	0	0	0	0	0	0	0	0	0	0	0	0	0	0	0	0	0
arCOG00586			D	Soj	ATPase involved in chromosome partitioning, ParA family		0.950406	0.346397	0.36202	0.364644	2	1	0	0	0	0	0	0	0	0	0	0	0	2	0	0
arCOG01307			D	Vps4	Cell division ATPase of the AAA+ class, ESCRT system component		0.575952	0.060021	0.0562737	0.0471893	1	0	0	0	1	0	0	0	0	0	0	0	0	0	0	0
arCOG01130	Aspartate and Asparagine biosynthesis	1	E	-	Aspartate/tyrosine/aromatic aminotransferase		0.999707	0.993244	0.995672	0.995633	6	0	0	0	0	2	0	0	0	0	1	1	0	3	1	2
arCOG04044			E	-	2-amino-3,7-dideoxy-D-threo-hept-6-ulosonic acid synthase, DhnA-aldolase family		0.999794	0.831159	0.887731	0.887756	3	0	0	0	0	0	0	0	0	0	2	0	0	1	1	0
arCOG00458			E	-	Archaemetzincin family protease		0.999675	0.0275278	0.02585	0.0217797	1	0	0	1	0	0	0	0	0	0	0	0	0	0	0	0
arCOG01432	Tryptophan biosynthesis	12	E	-	Tryptophan synthase beta-subunit		0.998547	0.0118524	0.0109895	0.0093107	2	0	0	0	0	0	0	0	1	1	0	0	0	0	0	0
arCOG02462			E	-	Kynurenine formamidase		0.97943	0.635843	0.660562	0.661454	2	1	0	0	0	0	0	0	0	0	0	0	1	0	0	0
arCOG04353			E	-	3-dehydroquinate synthase		0.966493	0	0	0	0	0	0	0	0	0	0	0	0	0	0	0	0	0	0	0
arCOG02486			E	-	Transglutaminase-like cysteine protease		0.860955	0.0698505	0.0720231	0.111746	2	0	0	0	0	0	0	0	0	0	1	1	0	0	0	0
arCOG02169			E	-	Transglutaminase-like cysteine protease		0.855572	0	0	0	0	0	0	0	0	0	0	0	0	0	0	0	0	0	0	0
arCOG02768			E	-	Metal-dependent membrane protease, CAAX family		0.822599	0	0	0	0	0	0	0	0	0	0	0	0	0	0	0	0	0	0	0
arCOG09164			E	-	Metal-dependent membrane protease, CAAX family		0.788732	0	0	0	0	0	0	0	0	0	0	0	0	0	0	0	0	0	0	0
arCOG02167			E	-	Transglutaminase-like cysteine protease		0.785537	0	0	0	0	0	0	0	0	0	0	0	0	0	0	0	0	0	0	0
arCOG00771			E	-	CubicO group peptidase, beta-lactamase class C family		0.74267	0	0	0	0	0	0	0	0	0	0	0	0	0	0	0	0	0	0	0
arCOG04333	Aspartate and Asparagine biosynthesis	1	E	-	Aspartate/tyrosine/aromatic aminotransferase		0.724693	0	0	0	0	0	0	0	0	0	0	0	0	0	0	0	0	0	0	0
arCOG03377			E	-	Serine protease		0.695881	0	0	0	0	0	0	0	0	0	0	0	0	0	0	0	0	0	0	0
arCOG02165			E	-	Transglutaminase-like cysteine protease		0.597	0.994408	0.994302	0.994527	4	0	0	0	1	0	1	0	0	0	2	4	0	0	0	0
arCOG02767			E	-	Metal-dependent membrane protease, CAAX family		0.546153	0	0	0	0	0	0	0	0	0	0	0	0	0	0	0	0	0	0	0
arCOG01890			E	AmpS	Leucyl aminopeptidase (aminopeptidase T)		0.957147	0.999973	0.999977	0.998596	5	0	0	0	2	1	0	0	0	0	0	1	0	1	1	0
arCOG01924			E	AnsB	L-asparaginase/archaeal Glu-tRNAGln amidotransferase subunit D		0.999999	0.999999	1	1	14	1	1	1	1	1	1	1	1	1	2	3	1	2	1	0
arCOG00184			E	AppF	ABC-type oligopeptide transport system, ATPase component		0.999854	0	0	0	0	0	0	0	0	0	0	0	0	0	0	0	0	0	0	0
arCOG00863			E	ArcC	Carbamate kinase		0.782531	0.495512	0.49524	0.496494	2	0	0	0	0	0	1	0	0	0	0	1	0	0	0	0
arCOG00862	Arginine biosynthesis	2	E	ArgB	Acetylglutamate kinase		0.999842	0.060021	0.0562737	0.0471893	1	0	0	0	1	0	0	0	0	0	0	0	0	0	0	0
arCOG00495	Arginine biosynthesis	3	E	ArgC	Acetylglutamate semialdehyde dehydrogenase		0.999845	0.060021	0.0562737	0.0471893	1	0	0	0	1	0	0	0	0	0	0	0	0	0	0	0
arCOG00914	Lysine biosynthesis – alpha aminoadipate pathway	8	E	ArgD	Ornithine/acetylornithine aminotransferase		0.999842	0.0736267	0.0685333	0.057267	1	0	0	0	2	0	0	0	0	0	0	0	0	0	0	0
arCOG01107	Arginine biosynthesis	5	E	ArgE	Acetylornithine deacetylase/Succinyl-diaminopimelate desuccinylase or related deacylase		0.999999	0.99961	0.99983	0.999904	5	1	1	1	0	0	0	0	0	0	0	1	0	3	0	0
arCOG00912	Arginine biosynthesis	6	E	ArgF	Ornithine carbamoyltransferase		0.999707	0.996789	0.996663	0.996681	4	0	0	0	1	0	1	0	0	0	1	1	0	0	0	0
arCOG00112	Arginine biosynthesis	7	E	ArgG	Argininosuccinate synthase		0.991978	0.978773	0.97901	0.977382	3	0	0	0	1	0	0	0	0	0	1	0	0	1	0	0
arCOG01748	Arginine biosynthesis	8	E	ArgH	Argininosuccinate lyase		0.991978	0.978773	0.97901	0.977382	3	0	0	0	1	0	0	0	0	0	1	0	0	1	0	0
arCOG04134	Aromatic acids biosynthesis	6	E	AroA	5-enolpyruvylshikimate-3-phosphate synthase		0.999863	0.0698505	0.0720231	0.111746	2	0	0	0	0	0	0	0	0	0	1	1	0	0	0	0
arCOG04133	Aromatic acids biosynthesis	7	E	AroC	Chorismate synthase		0.999864	0.528359	0.564457	0.581072	3	0	0	0	0	0	0	0	0	0	1	1	0	1	0	0
arCOG02097	Aromatic acids biosynthesis	3	E	AroD	3-dehydroquinate dehydratase		0.999864	0.797327	0.797672	0.806092	3	0	1	0	0	0	0	0	0	0	1	1	0	0	0	0
arCOG01033	Aromatic acids biosynthesis	4	E	AroE	Shikimate 5-dehydrogenase		0.999864	0.528359	0.564457	0.581072	3	0	0	0	0	0	0	0	0	0	1	1	0	1	0	0
arCOG01025	Aromatic acids biosynthesis	5	E	AroK2	Archaeal shikimate kinase		0.999862	0	0	0	0	0	0	0	0	0	0	0	0	0	0	0	0	0	0	0
arCOG00494	Lysine biosynthesis – diaminopimelate pathway	2	E	Asd	Aspartate-semialdehyde dehydrogenase		0.999863	0.0698505	0.0720231	0.111746	2	0	0	0	0	0	0	0	0	0	1	1	0	0	0	0
arCOG00071	Aspartate and Asparagine biosynthesis	2	E	AsnB	Asparagine synthase (glutamine-hydrolyzing)		0.999548	0.999955	0.999971	0.999885	10	0	0	0	1	2	0	1	1	1	1	1	0	1	1	1
arCOG00064	Arginine biosynthesis	9	E	CarA	Carbamoylphosphate synthase small subunit		0.978244	0.0698505	0.0720231	0.111746	2	0	0	0	0	0	0	0	0	0	1	1	0	0	0	0
arCOG01594	Arginine biosynthesis	9	E	CarB	Carbamoylphosphate synthase large subunit		0.979242	0.0698505	0.0720231	0.111746	2	0	0	0	0	0	0	0	0	0	1	1	0	0	0	0
arCOG00073	Sulfate reduction	1	E	CysH/DndC	PAPS reductase related enzyme fused to RNA-binding PUA domain and ferredoxin domain		0.980969	0	0	0	0	0	0	0	0	0	0	0	0	0	0	0	0	0	0	0
arCOG01430	Cysteine biosynthesis	2	E	CysK	Cysteine synthase		0.998296	0	0	0	0	0	0	0	0	0	0	0	0	0	0	0	0	0	0	0
arCOG00755			E	DadA	Glycine/D-amino acid oxidase (deaminating)		0.986126	0.575009	0.52377	0.437237	2	0	0	0	2	1	0	0	0	0	0	0	0	0	0	0
arCOG01646			E	DAP2	Dipeptidyl aminopeptidase/acylaminoacyl-peptidase		0.985168	0.997925	0.998997	0.999582	4	1	0	0	0	1	0	0	0	0	1	0	0	1	0	0
arCOG04172	Lysine biosynthesis – diaminopimelate pathway	3	E	DapA	Dihydrodipicolinate synthase/N-acetylneuraminate lyase		0.999861	0.0348805	0.0354687	0.0418617	1	1	0	0	0	0	0	0	0	0	0	0	0	0	0	0
arCOG02255	Lysine biosynthesis – diaminopimelate pathway	8	E	DapF	Diaminopimelate epimerase/Proline racemase		0.756067	0	0	0	0	0	0	0	0	0	0	0	0	0	0	0	0	0	0	0
arCOG03109			E	DdaH	N-Dimethylarginine dimethylaminohydrolase		0.742849	0.0339418	0.0344566	0.039314	1	0	0	0	0	0	0	0	0	0	0	1	0	0	0	0
arCOG01534			E	DdpA	ABC-type transport system, periplasmic component		0.981968	0	0	0	0	0	0	0	0	0	0	0	0	0	0	0	0	0	0	0
arCOG00751			E	DppB	ABC-type dipeptide/oligopeptide/nickel transport system, permease component		0.999788	0	0	0	0	0	0	0	0	0	0	0	0	0	0	0	0	0	0	0
arCOG00748			E	DppC	ABC-type dipeptide/oligopeptide/nickel transport system, permease component		0.997921	0	0	0	0	0	0	0	0	0	0	0	0	0	0	0	0	0	0	0
arCOG00749			E	DppC	ABC-type dipeptide/oligopeptide/nickel transport system, permease component		0.841623	0	0	0	0	0	0	0	0	0	0	0	0	0	0	0	0	0	0	0
arCOG00181			E	DppD	ABC-type dipeptide/oligopeptide/nickel transport system, ATPase component		0.999831	0	0	0	0	0	0	0	0	0	0	0	0	0	0	0	0	0	0	0
arCOG00182			E	DppD	ABC-type dipeptide/oligopeptide/nickel transport system, ATPase component		0.858316	0	0	0	0	0	0	0	0	0	0	0	0	0	0	0	0	0	0	0
arCOG01518			E	FrvX	Peptidase M42 family protein		0.999864	0.958958	0.960994	0.959741	5	0	0	0	0	0	1	0	0	0	0	1	0	2	1	1
arCOG00915	Arginine biosynthesis	4	E	GabT	4-aminobutyrate aminotransferase or related aminotransferase		0.981487	0.730924	0.730266	0.729779	2	0	0	0	1	0	0	0	0	0	0	1	0	0	0	0
arCOG01303	Degradation of glycine	2	E	GcvH	Glycine cleavage system H protein (lipoate-binding)		0.771612	0.0339418	0.0344566	0.039314	1	0	0	0	0	0	0	0	0	0	0	1	0	0	0	0
arCOG00076	Degradation of glycine	1	E	GcvP	Glycine cleavage system protein P (pyridoxal-binding), C-terminal domain		0.681963	0.0339418	0.0344566	0.039314	1	0	0	0	0	0	0	0	0	0	0	1	0	0	0	0
arCOG00077	Degradation of glycine	1	E	GcvP	Glycine cleavage system protein P (pyridoxal-binding), N-terminal domain		0.681963	0.0339418	0.0344566	0.039314	1	0	0	0	0	0	0	0	0	0	0	1	0	0	0	0
arCOG00756	Degradation of glycine	2	E	GcvT	Glycine cleavage system T protein (aminomethyltransferase)		0.882007	0.0339418	0.0344566	0.039314	1	0	0	0	0	0	0	0	0	0	0	1	0	0	0	0
arCOG01352	Glutamate and Glutamine biosynthesis	1	E	GdhA	Glutamate dehydrogenase/leucine dehydrogenase		0.999796	0.999999	1	0.999998	13	1	0	1	1	1	1	1	1	1	0	1	1	2	1	4
arCOG01909	Glutamate and Glutamine biosynthesis	2	E	GlnA	Glutamine synthetase		0.999707	0.0339418	0.0344566	0.039314	1	0	0	0	0	0	0	0	0	0	0	1	0	0	0	0
arCOG02305			E	GlnK	Nitrogen regulatory protein PII		0.91485	0	0	0	0	0	0	0	0	0	0	0	0	0	0	0	0	0	0	0
arCOG00923			E	GlnQ	ABC-type polar amino acid transport system, ATPase component		0.631192	0	0	0	0	0	0	0	0	0	0	0	0	0	0	0	0	0	0	0
arCOG02706			E	GloA	Lactoylglutathione lyase or related enzyme		0.951403	0	0	0	0	0	0	0	0	0	0	0	0	0	0	0	0	0	0	0
arCOG01768			E	GlpG	Membrane associated serine protease		0.999833	0.999986	0.999996	0.998409	6	0	0	0	1	1	0	0	0	0	0	1	2	3	2	0
arCOG00619	Glutamate and Glutamine biosynthesis	3	E	GltB	Glutamate synthase domain 2 and ferredoxin domain		0.94856	0	0	0	0	0	0	0	0	0	0	0	0	0	0	0	0	0	0	0
arCOG00095	Glutamate and Glutamine biosynthesis	3	E	GltB	Glutamate synthase domain 1		0.69946	0	0	0	0	0	0	0	0	0	0	0	0	0	0	0	0	0	0	0
arCOG00096	Glutamate and Glutamine biosynthesis	3	E	GltB	Glutamate synthase domain 3		0.655123	0	0	0	0	0	0	0	0	0	0	0	0	0	0	0	0	0	0	0
arCOG01292	Glutamate and Glutamine biosynthesis	4	E	GltD	NADPH-dependent glutamate synthase beta chain or related oxidoreductase		0.939678	0	0	0	0	0	0	0	0	0	0	0	0	0	0	0	0	0	0	0
arCOG00070	Serine, glycine biosynthesis	4	E	GlyA	Glycine/serine hydroxymethyltransferase		0.999726	0.993032	0.999739	0.999645	7	0	0	0	1	0	0	0	0	0	1	1	1	1	1	2
arCOG00618	Histidine biosynthesis	5	E	HisA	Phosphoribosylformimino-5-aminoimidazole carboxamide ribonucleotide (ProFAR) isomerase		0.999585	0.0338143	0.0343271	0.0391682	1	0	0	0	0	0	0	0	0	0	1	0	0	0	0	0
arCOG04398	Histidine biosynthesis	7	E	HisB	Imidazoleglycerol-phosphate dehydratase		0.999585	0.0338143	0.0343271	0.0391682	1	0	0	0	0	0	0	0	0	0	1	0	0	0	0	0
arCOG04273	Aromatic acids biosynthesis	10	E	HisC	Histidinol-phosphate/aromatic aminotransferase or cobyric acid decarboxylase		0.997931	0.0338143	0.0343271	0.0391682	1	0	0	0	0	0	0	0	0	0	1	0	0	0	0	0
arCOG04352	Histidine biosynthesis	10	E	HisD	Histidinol dehydrogenase		0.999585	0.0442927	0.0451409	0.0535208	1	0	0	0	0	0	0	0	0	0	2	0	0	0	0	0
arCOG00617	Histidine biosynthesis	6	E	HisF	Imidazoleglycerol-phosphate synthase		0.999585	0.494553	0.494279	0.495529	2	0	0	0	0	0	1	0	0	0	1	0	0	0	0	0
arCOG02208	Histidine biosynthesis	2	E	HisG	ATP phosphoribosyltransferase		0.999555	0.294002	0.304699	0.307193	2	0	0	0	0	0	0	0	0	0	1	0	0	1	0	0
arCOG00089	Histidine biosynthesis	6	E	HisH	Glutamine amidotransferase		0.999585	0.494553	0.494279	0.495529	2	0	0	0	0	0	1	0	0	0	1	0	0	0	0	0
arCOG02676	Histidine biosynthesis	4	E	HisI	Phosphoribosyl-AMP cyclohydrolase		0.999433	0.0338143	0.0343271	0.0391682	1	0	0	0	0	0	0	0	0	0	1	0	0	0	0	0
arCOG02677	Histidine biosynthesis	3	E	HisI	Phosphoribosyl-ATP pyrophosphohydrolase		0.959801	0.0338143	0.0343271	0.0391682	1	0	0	0	0	0	0	0	0	0	1	0	0	0	0	0
arCOG01799			E	HisJ	ABC-type amino acid transport/signal transduction system, periplasmic component/domain		0.924231	0	0	0	0	0	0	0	0	0	0	0	0	0	0	0	0	0	0	0
arCOG01798			E	HisM	ABC-type amino acid transport system, permease component		0.631192	0	0	0	0	0	0	0	0	0	0	0	0	0	0	0	0	0	0	0
arCOG01511			E	HyuA	N-methylhydantoinase A/acetone carboxylase, beta subunit		0.891325	0	0	0	0	0	0	0	0	0	0	0	0	0	0	0	0	0	0	0
arCOG01512			E	HyuB	N-methylhydantoinase B/acetone carboxylase, alpha subunit		0.833727	0	0	0	0	0	0	0	0	0	0	0	0	0	0	0	0	0	0	0
arCOG04779			E	IaaA	Isoaspartyl peptidase or L-asparaginase, Ntn-hydrolase superfamily		0.972513	0	0	0	0	0	0	0	0	0	0	0	0	0	0	0	0	0	0	0
arCOG01998	Ile, Leu, Val biosynthesis	2	E	IlvB	Acetolactate synthase large subunit or other thiamine pyrophosphate-requiring enzyme		0.994063	0	0	0	0	0	0	0	0	0	0	0	0	0	0	0	0	0	0	0
arCOG04465	Ile, Leu, Val biosynthesis	3	E	IlvC	Ketol-acid reductoisomerase		0.99406	0	0	0	0	0	0	0	0	0	0	0	0	0	0	0	0	0	0	0
arCOG04045	Ile, Leu, Val biosynthesis	4	E	IlvD	Dihydroxyacid dehydratase/phosphogluconate dehydratase		0.994063	0.0338143	0.0343271	0.0391682	1	0	0	0	0	0	0	0	0	0	1	0	0	0	0	0
arCOG02297	Ile, Leu, Val biosynthesis	5	E	IlvE	Branched-chain amino acid aminotransferase/4-amino-4-deoxychorismate lyase		0.999883	0.999995	0.999999	0.999994	5	1	0	1	1	0	0	0	0	0	0	1	1	0	0	0
arCOG00811	Ile, Leu, Val biosynthesis	2	E	IlvH	Acetolactate synthase, small subunit		0.77536	0.0338143	0.0343271	0.0391682	1	0	0	0	0	0	0	0	0	0	1	0	0	0	0	0
arCOG02092	Ile, Leu, Val biosynthesis	6	E	LeuA	Isopropylmalate/homocitrate/citramalate synthase		0.999862	0.730172	0.729512	0.72902	2	0	0	0	1	0	0	0	0	0	1	0	0	0	0	0
arCOG01698	Ile, Leu, Val biosynthesis	7	E	LeuC	Homoaconitate hydratase/3-isopropylmalate dehydratase large subunit family protein		0.999843	0.730172	0.729512	0.72902	2	0	0	0	1	0	0	0	0	0	1	0	0	0	0	0
arCOG02230	Ile, Leu, Val biosynthesis	7	E	LeuD	3-isopropylmalate dehydratase small subunit		0.999843	0.730172	0.729512	0.72902	2	0	0	0	1	0	0	0	0	0	1	0	0	0	0	0
arCOG01021			E	LivK	ABC-type branched-chain amino acid transport system, periplasmic component		0.758875	0	0	0	0	0	0	0	0	0	0	0	0	0	0	0	0	0	0	0
arCOG02268	Lysine biosynthesis – diaminopimelate pathway	9	E	LysA	Diaminopimelate decarboxylase		0.994271	0.94592	0.94439	0.943393	6	0	0	0	1	1	0	1	1	1	1	0	0	0	0	0
arCOG00861	Lysine biosynthesis – diaminopimelate pathway	1	E	LysC	Aspartokinase		0.999861	0.488148	0.487874	0.489128	2	0	0	0	0	1	0	0	0	0	1	0	0	0	0	0
arCOG01947			E	LysE	Lysine efflux protein		0.990435	0	0	0	0	0	0	0	0	0	0	0	0	0	0	0	0	0	0	0
arCOG01588			E	LysW	Lysine biosynthesis protein LysW		0.816112	0.730924	0.730266	0.729779	2	0	0	0	1	0	0	0	0	0	0	1	0	0	0	0
arCOG00060	Methionine biosynthesis	5	E	MetC	Cystathionine beta-lyase/cystathionine gamma-synthase		0.638216	0	0	0	0	0	0	0	0	0	0	0	0	0	0	0	0	0	0	0
arCOG01876	Methionine biosynthesis	9	E	MetE	Methionine synthase II (cobalamin-independent)		0.999826	0	0	0	0	0	0	0	0	0	0	0	0	0	0	0	0	0	0	0
arCOG01123			E	MtnA	Methylthioribose-1-phosphate isomerase (methionine salvage pathway), a paralog of eIF-2B alpha subunit		0.999707	0	0	0	0	0	0	0	0	0	0	0	0	0	0	0	0	0	0	0
arCOG00066			E	NifS/DndA	Cysteine sulfinate desulfinase/cysteine desulfurase or related enzyme		0.87149	0.00146787	0.00131034	0.00110142	3	0	0	0	0	0	0	1	1	1	0	0	0	0	0	0
arCOG03602			E	PepD	Dipeptidase family C69		0.913774	0	0	0	0	0	0	0	0	0	0	0	0	0	0	0	0	0	0	0
arCOG02969			E	PepN	Aminopeptidase N		0.817588	0.999855	0.999863	0.999261	4	2	1	0	0	0	1	0	0	0	0	0	1	0	0	0
arCOG01000			E	PepP	Xaa-Pro aminopeptidase		0.999707	0.999927	1	1	8	1	0	0	1	0	1	0	0	0	1	1	1	1	0	1
arCOG00255	Aromatic acids biosynthesis	9	E	PheA	Prephenate dehydratase		0.999944	0.999164	0.999483	0.999385	6	0	1	1	0	0	0	0	0	0	1	1	0	0	1	1
arCOG02098	Aromatic acids biosynthesis	8	E	PheA	Chorismate mutase		0.995034	0.999974	0.999998	0.999994	6	1	0	1	0	1	0	0	0	0	0	1	0	0	1	3
arCOG00177			E	PotA	ABC-type spermidine/putrescine transport system, ATPase component		0.949232	0.528359	0.564457	0.581072	3	0	0	0	0	0	0	0	0	0	1	1	0	1	0	0
arCOG00009			E	PotE	Amino acid transporter		0.986267	0.999988	0.999999	0.999996	5	2	0	0	1	0	1	0	0	0	0	1	3	0	0	0
arCOG00455	Proline biosynthesis	7	E	ProC	Pyrroline-5-carboxylate reductase		0.98993	0.730172	0.729512	0.72902	2	0	0	0	1	0	0	0	0	0	1	0	0	0	0	0
arCOG01035	Proline biosynthesis	6	E	ProC	Alanine dehydrogenase/(1)-pyrroline-2-carboxylate reductase ProC		0.968918	0	0	0	0	0	0	0	0	0	0	0	0	0	0	0	0	0	0	0
arCOG01316			E	PutP	Na+/proline symporter		0.983799	0.00146787	0.00131034	0.00110142	3	0	0	0	0	0	0	1	1	1	0	0	0	0	0	0
arCOG01158	Serine, glycine biosynthesis	3	E	SerB	Phosphoserine phosphatase		0.999863	0.999986	0.999997	0.999994	7	1	0	0	1	0	0	1	1	1	1	0	1	0	0	0
arCOG01700	Urea cycle	5	E	SpeB	Arginase family enzyme		0.999999	0.999999	1	0.999998	13	1	1	1	1	1	1	2	2	2	0	1	0	2	1	1
arCOG00279			E	SpeD	S-adenosylmethionine decarboxylase/arginine decarboxylase		0.999859	0.962985	0.963418	0.998918	4	1	0	0	1	0	0	0	0	0	1	1	0	0	0	0
arCOG00050			E	SpeE	Spermidine synthase		0.999315	0.383221	0.4451	0.446223	3	1	0	0	0	0	0	0	0	0	0	0	0	1	0	6
arCOG01459			E	Tdh	Threonine dehydrogenase or related Zn-dependent dehydrogenase		0.986946	0.306344	0.318939	0.322588	2	1	0	0	0	0	0	0	0	0	0	0	0	1	0	0
arCOG01351	Methionine biosynthesis	3	E	ThrA	Homoserine dehydrogenase		0.999825	0	0	0	0	0	0	0	0	0	0	0	0	0	0	0	0	0	0	0
arCOG01027	Threonine biosynthesis	4	E	ThrB	Homoserine kinase		0.999534	0.0338143	0.0343271	0.0391682	1	0	0	0	0	0	0	0	0	0	1	0	0	0	0	0
arCOG01086	Tryptophan biosynthesis	12	E	TrpA	Tryptophan synthase alpha chain		0.999531	0.528359	0.564457	0.581072	3	0	0	0	0	0	0	0	0	0	1	1	0	1	0	0
arCOG01088	Tryptophan biosynthesis	11	E	TrpC	Indole-3-glycerol phosphate synthase		0.999531	0.0698505	0.0720231	0.111746	2	0	0	0	0	0	0	0	0	0	1	1	0	0	0	0
arCOG02012	Tryptophan biosynthesis	9	E	TrpD	Anthranilate phosphoribosyltransferase		0.999531	0.0698505	0.0720231	0.111746	2	0	0	0	0	0	0	0	0	0	1	1	0	0	0	0
arCOG02014	Tryptophan biosynthesis	8	E	TrpE	Anthranilate/para-aminobenzoate synthase component I		0.999483	0.0339418	0.0344566	0.039314	1	0	0	0	0	0	0	0	0	0	0	1	0	0	0	0
arCOG01983	Tryptophan biosynthesis	10	E	TrpF	Phosphoribosylanthranilate isomerase		0.999488	0.0698505	0.0720231	0.111746	2	0	0	0	0	0	0	0	0	0	1	1	0	0	0	0
arCOG00086	Tryptophan biosynthesis	8	E	TrpG	Anthranilate/para-aminobenzoate synthase component II		0.999451	0.0698505	0.0720231	0.111746	2	0	0	0	0	0	0	0	0	0	1	1	0	0	0	0
arCOG00245	Aromatic acids biosynthesis	9	E	TyrA	Prephenate dehydrogenase		0.999977	0.984664	0.986344	0.98531	4	1	0	1	0	0	0	0	0	0	0	0	0	0	1	4
arCOG04247			E	YpwA	Zn-dependent carboxypeptidase, M32 family		0.996041	0.908283	0.907134	0.90619	5	0	0	1	0	0	0	1	1	1	0	1	0	0	0	0
arCOG00082	Serine, glycine biosynthesis	2	EF	PucG	Serine-pyruvate aminotransferase/archaeal aspartate aminotransferase		0.997626	0.0338143	0.0343271	0.0391682	1	0	0	0	0	0	0	0	0	0	1	0	0	0	0	0
arCOG01075			F	-	NUDIX family hydrolase		0.999863	0.999978	1	1	13	2	0	0	2	1	1	3	4	4	2	1	2	5	6	10
arCOG04346			F	-	5-formaminoimidazole-4-carboxamide-1-beta-D-ribofuranosyl 5'-monophosphate synthetase (purine biosynthesis)		0.999847	0	0	0	0	0	0	0	0	0	0	0	0	0	0	0	0	0	0	0
arCOG04298			F	-	Adenosine/AMP kinase		0.99555	0.0348805	0.0354687	0.0418617	1	1	0	0	0	0	0	0	0	0	0	0	0	0	0	0
arCOG01221			F	-	Inosine/xanthosine triphosphatase		0.992405	0.306344	0.318939	0.322588	2	1	0	0	0	0	0	0	0	0	0	0	0	1	0	0
arCOG04311			F	-	5'-deoxynucleotidase, HD superfamily hydrolase		0.989732	0.974362	0.974769	0.791531	4	0	0	0	1	0	0	0	0	0	0	0	1	1	1	0
arCOG01350			F	-	Predicted inorganic polyphosphate/ATP-NAD kinase		0.988843	0	0	0	0	0	0	0	0	0	0	0	0	0	0	0	0	0	0	0
arCOG03714	Thymidilate biosynthesis	1	F	-	ATP cone domain containing protein		0.865911	0.995932	0.996885	0.996873	4	0	1	0	0	0	0	0	0	0	1	2	1	0	0	0
arCOG05252			F	-	Predicted secreted endonuclease distantly related to archaeal Holliday junction resolvase		0.824685	0.871742	0.871868	0.876758	3	0	0	0	1	0	0	0	0	0	1	1	0	0	0	0
arCOG03005			F	-	Nucleoside triphosphate pyrophosphohydrolase, MazG superfamily		0.60015	0.00871169	0.00881286	0.00744484	1	0	0	0	0	0	0	0	0	0	0	0	0	1	0	0
arCOG00693			F	AdeC	Adenine deaminase		0.816305	0	0	0	0	0	0	0	0	0	0	0	0	0	0	0	0	0	0	0
arCOG01046	Pyrimidine biosynthesis	7	F	Adk	Adenylate kinase or related kinase		0.99361	0.987867	0.987668	0.987911	7	0	0	0	1	0	1	1	1	1	1	1	0	0	0	0
arCOG01039			F	AdkA	Archaeal adenylate kinase		0.99998	0.992319	0.992857	0.99203	6	1	1	1	0	0	0	0	0	0	0	0	0	1	1	1
arCOG00689	Pyrimidine biosynthesis	3	F	AllB	Dihydroorotase or related cyclic amidohydrolase		0.999707	0.871742	0.871868	0.876758	3	0	0	0	1	0	0	0	0	0	1	1	0	0	0	0
arCOG00031	Purine salvage	3	F	Apt	Adenine/guanine phosphoribosyltransferase or related PRPP-binding protein		0.891841	0	0	0	0	0	0	0	0	0	0	0	0	0	0	0	0	0	0	0
arCOG01037			F	Cmk	Cytidylate kinase		0.999707	0.999974	1	0.999996	7	1	0	0	1	0	1	0	0	0	0	1	1	1	0	1
arCOG03447			F	CodB	Purine-cytosine permease or related protein		0.598466	0	0	0	0	0	0	0	0	0	0	0	0	0	0	0	0	0	0	0
arCOG01723			F	CyaB	Adenylate cyclase, class 2 (thermophilic)		0.999717	0.957876	0.957528	0.957733	3	3	0	0	0	1	1	0	0	0	0	0	0	0	0	0
arCOG04048	Thymidilate biosynthesis	2	F	Dcd	Deoxycytidine deaminase		0.999999	0.999998	1	1	10	1	2	2	1	0	0	0	0	0	1	1	1	2	1	1
arCOG02013	Pyrimidine salvage	6	F	DeoA	Thymidine phosphorylase/AMP phosphorylase		0.891818	0.999482	0.999551	0.999451	7	0	0	0	0	1	0	1	1	1	1	1	1	0	0	0
arCOG04320			F	DeoC	Deoxyribose-phosphate aldolase		0.981573	0	0	0	0	0	0	0	0	0	0	0	0	0	0	0	0	0	0	0
arCOG01038			F	Fap7	Broad-specificity NMP kinase		0.999999	0.999999	1	1	15	1	1	1	1	1	1	1	1	1	1	1	1	1	1	1
arCOG04202			F	Gch31	Archaeal GTP cyclohydrolase III		0.916238	0	0	0	0	0	0	0	0	0	0	0	0	0	0	0	0	0	0	0
arCOG00085	Purine biosynthesis	15	F	GuaA	GMP synthase, PP-ATPase domain/subunit		0.999712	0.0698505	0.0720231	0.111746	2	0	0	0	0	0	0	0	0	0	1	1	0	0	0	0
arCOG00087	Purine biosynthesis	15	F	GuaA	GMP synthase - Glutamine amidotransferase domain		0.999712	0.783142	0.838704	0.844816	3	0	0	0	0	0	0	0	0	0	1	1	1	0	0	0
arCOG00612	Purine biosynthesis	13	F	GuaB	IMP dehydrogenase/GMP reductase		0.99986	0.999992	0.999999	0.999877	7	0	0	0	1	1	1	0	0	0	1	1	1	0	0	3
arCOG00419			F	Hit	HIT family hydrolase		0.999994	1	1	1	15	2	2	2	3	2	3	3	3	3	1	1	2	2	2	1
arCOG04221			F	NagD	Ribonucleotide monophosphatase NagD, HAD superfamily		0.973436	0.687619	0.688079	0.568369	3	0	0	0	0	1	0	0	0	0	0	0	0	1	1	0
arCOG04313	Pyrimidine biosynthesis	8	F	Ndk	Nucleoside diphosphate kinase		0.999999	0.999999	1	1	12	1	1	1	1	1	0	1	1	1	1	1	0	1	1	0
arCOG00018			F	Nnr2	NAD(P)H-hydrate repair enzyme Nnr, NAD(P)H-hydrate dehydratase domain		0.999707	0.994384	0.994742	0.994799	4	0	0	0	1	0	0	0	0	0	1	1	0	1	0	0
arCOG04276	Pyrimidine salvage	8	F	NrdA	Ribonucleotide reductase, alpha subunit		0.99978	0.999999	1	0.999998	9	1	2	0	2	1	1	0	0	0	0	3	1	0	1	2
arCOG04889	Thymidilate biosynthesis	1	F	NrdD	Oxygen-sensitive ribonucleoside-triphosphate reductase		0.999726	0.731706	0.732144	0.743075	3	0	0	1	0	0	0	0	0	0	1	2	0	0	0	0
arCOG01565			F	NrnA	nanoRNase/pAp phosphatase, hydrolyzes c-di-AMP and oligoRNAs		0.995921	0.0698505	0.0720231	0.111746	2	0	0	0	0	0	0	0	0	0	1	1	0	0	0	0
arCOG01327	Purine salvage	2	F	Pnp	Purine nucleoside phosphorylase		0.99981	0.999721	0.999719	0.998704	7	1	0	0	3	1	0	1	1	1	0	0	1	0	0	0
arCOG00067	Histidine biosynthesis	1	F	PrsA	Phosphoribosylpyrophosphate synthetase		0.999707	0.999948	0.999954	0.99986	7	0	0	0	2	0	0	3	3	3	2	2	1	0	0	0
arCOG04387	Purine biosynthesis	12	F	PurA	Adenylosuccinate synthase		0.99982	0.999876	0.999876	0.998498	4	0	0	0	1	1	0	0	0	0	0	1	1	0	0	0
arCOG01747	Purine biosynthesis	10	F	PurB	Adenylosuccinate lyase		0.99982	0.998204	0.998609	0.998525	4	0	0	0	1	0	0	0	0	0	1	1	1	0	0	0
arCOG04421	Purine biosynthesis	9	F	PurC	Phosphoribosylaminoimidazolesuccinocarboxamide (SAICAR) synthase		0.999548	0.626599	0.647701	0.647865	2	0	0	0	0	0	0	0	0	0	0	1	1	0	0	0
arCOG04415	Purine biosynthesis	3	F	PurD	Phosphoribosylamine-glycine ligase		0.999543	0.997184	0.997766	0.997772	4	0	0	0	1	0	0	0	0	0	3	2	1	0	0	0
arCOG02464	Purine biosynthesis	8	F	PurE	Phosphoribosylcarboxyaminoimidazole (NCAIR) mutase		0.999543	0.626599	0.647701	0.647865	2	0	0	0	0	0	0	0	0	0	0	1	1	0	0	0
arCOG00093	Purine biosynthesis	2	F	PurF	Glutamine phosphoribosylpyrophosphate amidotransferase		0.999523	0.99624	0.999893	0.999789	6	0	0	0	0	1	0	0	0	0	2	1	1	1	1	0
arCOG00102	Purine biosynthesis	5	F	PurL	Phosphoribosylformylglycinamidine (FGAM) synthase, glutamine amidotransferase domain		0.999548	0.783142	0.838704	0.844816	3	0	0	0	0	0	0	0	0	0	1	1	1	0	0	0
arCOG00641	Purine biosynthesis	5	F	PurL	Phosphoribosylformylglycinamidine (FGAM) synthase, synthetase domain		0.999543	0.783142	0.838704	0.844816	3	0	0	0	0	0	0	0	0	0	1	1	1	0	0	0
arCOG00639	Purine biosynthesis	6	F	PurM	Phosphoribosylaminoimidazole (AIR) synthetase		0.999543	0.783142	0.838704	0.844816	3	0	0	0	0	0	0	0	0	0	1	1	1	0	0	0
arCOG04462			F	PurS	Phosphoribosylformylglycinamidine (FGAM) synthase, PurS component		0.989569	0.0339418	0.0344566	0.039314	1	0	0	0	0	0	0	0	0	0	0	1	0	0	0	0
arCOG00911	Pyrimidine biosynthesis	2	F	PyrB	Aspartate carbamoyltransferase, catalytic chain		0.999708	0.871742	0.871868	0.876758	3	0	0	0	1	0	0	0	0	0	1	1	0	0	0	0
arCOG00603	Pyrimidine biosynthesis	4	F	PyrD	Dihydroorotate dehydrogenase		0.999706	0.996789	0.996663	0.996681	4	0	0	0	1	0	1	0	0	0	1	1	0	0	0	0
arCOG00029	Pyrimidine biosynthesis	5	F	PyrE	Orotate phosphoribosyltransferase		0.999707	0.871742	0.871868	0.876758	3	0	0	0	1	0	0	0	0	0	1	1	0	0	0	0
arCOG00081	Pyrimidine biosynthesis	6	F	PyrF	Orotidine-5'-phosphate decarboxylase		0.999707	0.871742	0.871868	0.876758	3	0	0	0	1	0	0	0	0	0	1	1	0	0	0	0
arCOG00063	Pyrimidine biosynthesis	9	F	PyrG	CTP synthase (UTP-ammonia lyase)		0.999707	0.998746	0.99996	0.999832	6	0	0	0	1	0	0	0	0	0	1	1	1	4	1	0
arCOG00858	Pyrimidine biosynthesis	7	F	PyrH	Uridylate kinase		0.999707	0.999981	1	1	11	1	0	0	1	1	0	1	1	1	1	1	1	1	1	0
arCOG04229			F	PyrI	Aspartate carbamoyltransferase, regulatory subunit		0.999707	0.871742	0.871868	0.876758	3	0	0	0	1	0	0	0	0	0	1	1	0	0	0	0
arCOG04184			F	RdgB	Inosine/xanthosine triphosphate pyrophosphatase, all-alpha NTP-PPase family		0.999707	0.999324	0.999963	0.999987	5	1	0	0	1	0	0	0	0	0	0	2	0	1	0	1
arCOG00695	Pyrimidine salvage	2	F	SsnA	Cytosine deaminase or related metal-dependent hydrolase		0.999745	0	0	0	0	0	0	0	0	0	0	0	0	0	0	0	0	0	0	0
arCOG00692	Pyrimidine salvage	2	F	SsnA	Cytosine deaminase or related metal-dependent hydrolase		0.969822	0	0	0	0	0	0	0	0	0	0	0	0	0	0	0	0	0	0	0
arCOG01034			F	THEP1	Nucleoside-triphosphatase THEP1		0.991438	0	0	0	0	0	0	0	0	0	0	0	0	0	0	0	0	0	0	0
arCOG01883	Thymidilate biosynthesis	7	F	THY1	Thymidylate synthase		0.974656	0.242655	0.241934	0.203427	2	0	0	1	0	0	0	0	0	0	0	0	0	1	0	0
arCOG01891	Thymidilate biosynthesis	9	F	Tmk	Thymidylate kinase		0.999707	0.999999	1	1	10	1	1	0	1	0	0	0	1	1	1	1	1	1	2	0
arCOG01324			F	Udp	Uridine phosphorylase		0.963175	0.0137707	0.0109944	0.00877457	4	0	0	0	0	1	0	2	2	2	0	0	0	0	0	0
arCOG04128	Pyrimidine salvage	3	F	Upp	Uracil phosphoribosyltransferase		0.560749	0	0	0	0	0	0	0	0	0	0	0	0	0	0	0	0	0	0	0
arCOG04180			G	-	Bifunctional fructose-1,6-bisphosphate aldolase/phosphatase FBPA/FBPase		0.999835	0.03296	0.030953	0.02606	1	0	1	0	0	0	0	0	0	0	0	0	0	0	0	0
arCOG00130			G	-	MFS family permease		0.999708	0.999987	0.999999	0.999994	7	1	0	0	2	1	0	0	0	0	1	0	0	3	1	2
arCOG04435			G	-	Phosphoenolpyruvate carboxylase		0.968581	0.74352	0.742997	0.625088	2	0	0	0	1	0	0	0	0	0	0	0	1	0	0	0
arCOG03278			G	-	Glycosyl hydrolase family 57		0.958617	0.25018	0.250396	0.202316	4	0	1	0	0	0	0	0	0	0	0	0	0	1	1	1
arCOG00143			G	-	MFS family permease		0.957543	0	0	0	0	0	0	0	0	0	0	0	0	0	0	0	0	0	0	0
arCOG02682			G	-	MFS family permease		0.897424	0.0348805	0.0354687	0.0418617	1	1	0	0	0	0	0	0	0	0	0	0	0	0	0	0
arCOG07957			G	-	Endo alpha-1,4 polygalactosaminidase, GH114 family		0.877402	0	0	0	0	0	0	0	0	0	0	0	0	0	0	0	0	0	0	0
arCOG03003			G	-	Cupin domain containing protein		0.796402	0.822378	0.943996	0.942913	4	0	0	0	0	0	0	0	0	0	0	1	1	1	0	1
arCOG04084			G	-	Predicted glycosylase		0.79073	0.198524	0.197955	0.16647	2	0	0	0	0	0	1	0	0	0	0	0	0	1	0	0
arCOG00131			G	-	MFS family permease		0.790387	0.0222477	0.0209024	0.0176549	1	0	0	0	0	0	1	0	0	0	0	0	0	0	0	0
arCOG00132			G	-	MFS family permease		0.763464	0.999991	0.999991	0.998926	9	1	1	0	0	2	1	2	2	2	0	0	0	3	2	0
arCOG04158			G	-	Mannosyl-3-phosphoglycerate synthase		0.753057	0	0	0	0	0	0	0	0	0	0	0	0	0	0	0	0	0	0	0
arCOG00144			G	-	MFS family permease		0.733252	0.649204	0.649314	0.654125	2	3	1	0	0	0	0	0	0	0	0	0	0	0	0	0
arCOG01393			G	-	Glycosyl transferase, related to UDP-glucuronosyltransferase		0.709813	0.596229	0.595791	0.596643	5	0	0	0	0	0	1	1	1	1	0	2	0	0	0	0
arCOG00135			G	-	MFS family permease		0.548573	0	0	0	0	0	0	0	0	0	0	0	0	0	0	0	0	0	0	0
arCOG07581			G	-	Glycosyl hydrolase family 18, contains cellulose binding domain		0.545959	0.982727	0.983076	0.981569	8	0	0	0	0	0	1	1	1	1	0	1	0	1	1	3
arCOG00767			G	{ManB}	Phosphomannomutase		0.999707	0.999988	1	0.999894	8	0	1	0	2	0	0	0	0	0	1	2	1	2	2	1
arCOG03661			G	AMS1	Alpha-mannosidase		0.819275	0	0	0	0	0	0	0	0	0	0	0	0	0	0	0	0	0	0	0
arCOG01696			G	ApgM	2,3-bisphosphoglycerate-independent phosphoglycerate mutase		0.999707	0.993103	0.993395	0.991364	3	0	2	0	0	0	0	0	0	0	0	1	1	0	0	0
arCOG04226	Pentose phosphate pathway	8	G	AraD	Ribulose-5-phosphate 4-epimerase/Fuculose-1-phosphate aldolase		0.999785	0	0	0	0	0	0	0	0	0	0	0	0	0	0	0	0	0	0	0
arCOG02876			G	CDA1	Peptidoglycan/xylan/chitin deacetylase, PgdA/CDA1 family		0.820383	0.596229	0.595791	0.596643	5	0	0	0	0	0	1	1	1	1	0	2	0	0	0	0
arCOG02878			G	CDA1	Peptidoglycan/xylan/chitin deacetylase, PgdA/CDA1 family		0.518509	0.0471136	0.0481264	0.0590962	1	0	0	0	0	0	0	0	0	0	0	3	0	0	0	0
arCOG06070			G	CelF	Alpha-galactosidase/6-phospho-beta-glucosidase, family 4 of glycosyl hydrolase		0.525882	0	0	0	0	0	0	0	0	0	0	0	0	0	0	0	0	0	0	0
arCOG01124			G	E2b2	Ribose-1,5-bisphosphate isomerase, eIF-2B alpha/beta/delta family		0.967834	0.771773	0.771058	0.625923	5	0	0	0	0	1	0	1	1	1	0	0	1	0	0	0
arCOG01169	Glycolysis/Gluconeogenesis	8	G	Eno	Enolase		0.999707	0.999999	1	0.999921	11	0	1	0	1	1	0	1	1	1	1	1	1	0	1	1
arCOG01772			G	FucI	L-fucose isomerase or related protein		0.517218	0	0	0	0	0	0	0	0	0	0	0	0	0	0	0	0	0	0	0
arCOG00493	Glycolysis/Gluconeogenesis	5	G	GapA	Glyceraldehyde-3-phosphate dehydrogenase/erythrose-4-phosphate dehydrogenase		0.999707	0.0163629	0.0173549	0.0143424	2	0	0	0	0	0	0	0	0	0	0	0	0	0	1	1
arCOG04170			G	GckA	Glycerate kinase		0.965435	0	0	0	0	0	0	0	0	0	0	0	0	0	0	0	0	0	0	0
arCOG01421			G	GlgP	Glucan phosphorylase		0.894906	0.932064	0.933009	0.754577	4	0	1	0	0	0	0	0	0	0	0	0	1	0	1	1
arCOG00068			G	GutQ	D-arabinose 5-phosphate isomerase GutQ		0.999863	0	0	0	0	0	0	0	0	0	0	0	0	0	0	0	0	0	0	0
arCOG04974			G	HpcH	2,4-dihydroxyhept-2-ene-1,7-dioic acid aldolase		0.543271	0	0	0	0	0	0	0	0	0	0	0	0	0	0	0	0	0	0	0
arCOG01895			G	IolE	Sugar phosphate isomerase/epimerase		0.999853	0.99986	0.999827	0.451004	12	0	1	1	1	1	1	1	1	1	0	0	2	1	2	1
arCOG05856			G	LacA	Beta-galactosidase		0.672941	0	0	0	0	0	0	0	0	0	0	0	0	0	0	0	0	0	0	0
arCOG00754			G	LhgO	L-2-hydroxyglutarate oxidase LhgO		0.754896	0	0	0	0	0	0	0	0	0	0	0	0	0	0	0	0	0	0	0
arCOG03460			G	LmbE	N-acetylglucosaminyl deacetylase, LmbE family		0.665021	0.910917	0.90931	0.707004	6	0	0	0	1	0	1	2	2	2	0	0	1	0	0	0
arCOG00175			G	MalK	ABC-type sugar transport system, ATPase component		0.991213	0	0	0	0	0	0	0	0	0	0	0	0	0	0	0	0	0	0	0
arCOG00180			G	MalK	ABC-type sugar transport system, ATPase component		0.634872	0	0	0	0	0	0	0	0	0	0	0	0	0	0	0	0	0	0	0
arCOG02831			G	OtsA	Trehalose-6-phosphate synthase		0.551417	0	0	0	0	0	0	0	0	0	0	0	0	0	0	0	0	0	0	0
arCOG02602			G	OxdD	Oxalate decarboxylase/archaeal phosphoglucose isomerase, cupin superfamily		0.969913	0.0339418	0.0344566	0.039314	1	0	0	0	0	0	0	0	0	0	0	1	0	0	0	0
arCOG00496	Glycolysis/Gluconeogenesis	6	G	Pgk	3-phosphoglycerate kinase		0.999707	0.992617	0.992857	0.991037	3	0	0	0	1	0	0	0	0	0	0	1	0	0	1	0
arCOG01111	Gluconeogenesis only/dicarboxylate_4-hydroxybutyrate cycle_step_2		G	PpsA	Phosphoenolpyruvate synthase/pyruvate phosphate dikinase		0.999999	0.999999	1	1	14	2	1	1	3	1	0	2	2	2	3	1	7	1	2	2
arCOG01114	Gluconeogenesis only/dicarboxylate_4-hydroxybutyrate cycle_step_2		G	PpsA	Phosphoenolpyruvate synthase/pyruvate phosphate dikinase		0.746968	0.306344	0.318939	0.322588	2	1	0	0	0	0	0	0	0	0	0	0	0	1	0	0
arCOG04120	Glycolysis	9	G	PykF	Pyruvate kinase		0.999533	0.999979	0.99998	0.998933	5	1	1	0	2	0	0	0	0	0	0	0	0	0	1	2
arCOG04443			G	RbcL	Ribulose 1,5-bisphosphate carboxylase, large subunit		0.953813	0.108117	0.108124	0.088543	4	0	0	0	0	0	0	1	1	1	0	0	1	0	0	0
arCOG00014	Glycolysis	3	G	RbsK	Sugar kinase, ribokinase family		0.999707	0.999999	1	0.999895	7	0	1	0	1	0	0	0	0	1	1	2	1	0	1	0
arCOG00016	Glycolysis	3	G	RbsK	Sugar kinase, ribokinase family		0.951739	0	0	0	0	0	0	0	0	0	0	0	0	0	0	0	0	0	0	0
arCOG00271			G	RhaT	Permease of the drug/metabolite transporter (DMT) superfamily		0.997002	0.907613	0.907625	0.910736	3	0	0	0	2	0	0	0	0	0	1	1	0	0	0	0
arCOG00272			G	RhaT	Permease of the drug/metabolite transporter (DMT) superfamily		0.982359	0.999974	0.999992	0.999122	10	1	0	0	1	0	2	1	1	1	0	0	1	2	1	1
arCOG01122	Pentose phosphate pathway	4	G	RpiA	Ribose 5-phosphate isomerase		0.999707	0.0698505	0.0720231	0.111746	2	0	0	0	0	0	0	0	0	0	1	1	0	0	0	0
arCOG03285			G	SGA1	Glycosyl hydrolase family 15		0.500994	0.00871169	0.00881286	0.00744484	1	0	0	0	0	0	0	0	0	0	0	0	0	1	0	0
arCOG00053			G	SgbH	3-hexulose-6-phosphate synthase or related protein		0.999768	0	0	0	0	0	0	0	0	0	0	0	0	0	0	0	0	0	0	0
arCOG01349			G	SuhB	Archaeal fructose-1,6-bisphosphatase or related enzyme of inositol monophosphatase family		0.999762	0.999986	0.999994	0.999865	6	0	0	0	1	2	0	0	0	0	1	1	0	2	0	2
arCOG01053			G	TktA1	Transketolase, N-terminal subunit		0.745925	0.983059	0.983162	0.981292	3	0	0	0	2	0	0	0	0	0	0	1	0	1	0	0
arCOG01051			G	TktA2	Transketolase, C-terminal subunit		0.745677	0.981021	0.981304	0.979482	3	0	0	0	1	0	0	0	0	0	0	1	0	2	0	0
arCOG01087	Glycolysis/Gluconeogenesis	4	G	TpiA	Triosephosphate isomerase		0.999707	0.998191	0.999366	0.999263	5	0	1	0	0	0	0	0	0	0	1	1	0	2	1	0
arCOG00151			G	UgpB	ABC-type sugar transport system, periplasmic component		0.674235	0	0	0	0	0	0	0	0	0	0	0	0	0	0	0	0	0	0	0
arCOG00153			G	UgpB	ABC-type trehalose transport system, periplasmic component		0.613411	0	0	0	0	0	0	0	0	0	0	0	0	0	0	0	0	0	0	0
arCOG00149			G	UgpB	ABC-type sugar transport system, periplasmic component		0.576914	0	0	0	0	0	0	0	0	0	0	0	0	0	0	0	0	0	0	0
arCOG01434	Threonine biosynthesis	5	H	-	Cysteate synthase		0.999707	0.488148	0.487874	0.489128	2	0	0	0	0	1	0	0	0	0	1	0	0	0	0	0
arCOG01904			H	-	CTP-dependent Riboflavin kinase		0.999707	0.787686	0.993984	0.994055	5	0	0	0	0	0	0	0	0	0	1	1	2	1	1	0
arCOG04309			H	-	S-adenosyl-l-methionine hydroxide adenosyltransferase		0.999861	0	0	0	0	0	0	0	0	0	0	0	0	0	0	0	0	0	0	0
arCOG00933			H	-	7,8-dihydro-6-hydroxymethylpterin dimethyltransferase, radical SAM superfamily enzyme		0.999622	0.943069	0.944362	0.943676	5	1	0	0	0	0	0	1	1	1	0	0	1	0	0	0
arCOG01871	Cobalamine/B12 biosynthesis	16	H	-	GTP:adenosylcobinamide-phosphate guanylyltransferase		0.999555	0.00146787	0.00131034	0.00110142	3	0	0	0	0	0	0	1	1	1	0	0	0	0	0	0
arCOG04262	Pantothenate and CoA biosynthesis	6	H	-	Phosphopantothenate synthetase		0.998704	0.0698505	0.0720231	0.111746	2	0	0	0	0	0	0	0	0	0	1	1	0	0	0	0
arCOG04263	Pantothenate and CoA biosynthesis	7	H	-	Pantoate kinase		0.99763	0.0698505	0.0720231	0.111746	2	0	0	0	0	0	0	0	0	0	1	1	0	0	0	0
arCOG06472			H	-	Mg-chelatase subunit ChlD		0.677821	0	0	0	0	0	0	0	0	0	0	0	0	0	0	0	0	0	0	0
arCOG04139	Pantothenate and CoA biosynthesis	5	H	ApbA	Ketopantoate reductase		0.876485	0.0339418	0.0344566	0.039314	1	0	0	0	0	0	0	0	0	0	0	1	0	0	0	0
arCOG04536			H	ArfB	Creatinine amidohydrolase/Fe(II)-dependent formamide hydrolase involved in riboflavin and F420 biosynthesis		0.999854	0	0	0	0	0	0	0	0	0	0	0	0	0	0	0	0	0	0	0
arCOG00113	Biotin biosynthesis	2	H	BioF	7-keto-8-aminopelargonate synthetase or related enzyme		0.873311	0.060021	0.0562737	0.0471893	1	0	0	0	1	0	0	0	0	0	0	0	0	0	0	0
arCOG02986			H	BioY	Biotin transporter BioY		0.859611	0	0	0	0	0	0	0	0	0	0	0	0	0	0	0	0	0	0	0
arCOG01940	Biotin biosynthesis	6	H	BirA	Biotin-(acetyl-CoA carboxylase) ligase		0.999576	0	0	0	0	0	0	0	0	0	0	0	0	0	0	0	0	0	0	0
arCOG04678	Cobalamine/B12 biosynthesis	13	H	BtuR	ATP:corrinoid adenosyltransferase		0.946827	0.0339418	0.0344566	0.039314	1	0	0	0	0	0	0	0	0	0	0	1	0	0	0	0
arCOG01223			H	CAB4	Phosphopantetheine adenylyltransferase		0.999758	0	0	0	0	0	0	0	0	0	0	0	0	0	0	0	0	0	0	0
arCOG04274	Cobalamine/B12 biosynthesis	15	H	CbiB	Cobalamin biosynthesis protein CobD/CbiB		0.999555	0	0	0	0	0	0	0	0	0	0	0	0	0	0	0	0	0	0	0
arCOG01870			H	cbiZ	Adenosylcobinamide amidohydrolase		0.947988	0	0	0	0	0	0	0	0	0	0	0	0	0	0	0	0	0	0	0
arCOG00106	F430 biosynthesis/Cobalamine/B12 biosynthesis	2_11	H	CfbB	Cobyrinic acid a,c-diamide synthase, coenzyme F430 biosynthesis enzyme		0.605401	0	0	0	0	0	0	0	0	0	0	0	0	0	0	0	0	0	0	0
arCOG04238			H	CitG	Triphosphoribosyl-dephospho-CoA synthetase		0.99806	0	0	0	0	0	0	0	0	0	0	0	0	0	0	0	0	0	0	0
arCOG01045	Pantothenate and CoA biosynthesis	10	H	CoaE	Dephospho-CoA kinase		0.999706	0.99774	0.999998	1	7	2	0	0	2	0	0	0	0	0	2	3	1	1	1	0
arCOG00650	Cobalamine/B12 biosynthesis	9	H	CobL	Precorrin-6B methylase 1		0.7082	0	0	0	0	0	0	0	0	0	0	0	0	0	0	0	0	0	0	0
arCOG00105	Cobalamine/B12 biosynthesis	14	H	CobQ	Cobyric acid synthase		0.733536	0	0	0	0	0	0	0	0	0	0	0	0	0	0	0	0	0	0	0
arCOG04338	Cobalamine/B12 biosynthesis	17	H	CobS	Cobalamin-5-phosphate synthase		0.999553	0	0	0	0	0	0	0	0	0	0	0	0	0	0	0	0	0	0	0
arCOG04272	Cobalamine/B12 biosynthesis	1	H	CobT	NaMN:DMB phosphoribosyltransferase		0.999551	0	0	0	0	0	0	0	0	0	0	0	0	0	0	0	0	0	0	0
arCOG02714	F420 biosynthesis	5	H	CofE	F(420)-0:gamma-glutamyl ligase, F420 coenzyme biosynthesis enzyme		0.945168	0	0	0	0	0	0	0	0	0	0	0	0	0	0	0	0	0	0	0
arCOG00656	Thiamine (B1) biosynthesis	4	H	CofG	FO synthase or thiamine biosynthesis enzyme ThiH		0.952558	0	0	0	0	0	0	0	0	0	0	0	0	0	0	0	0	0	0	0
arCOG01044	Heme biosynthesis	7	H	CysG	Siroheme synthase (precorrin-2 oxidase/ferrochelatase domain)		0.974513	0	0	0	0	0	0	0	0	0	0	0	0	0	0	0	0	0	0	0
arCOG00644	Cobalamine/B12 biosynthesis	2	H	CysG	Uroporphyrinogen-III methylase		0.965828	0	0	0	0	0	0	0	0	0	0	0	0	0	0	0	0	0	0	0
arCOG01704	Pantothenate and CoA biosynthesis	8	H	Dfp	Phosphopantothenoylcysteine synthetase/decarboxylase		0.996789	0.0698505	0.0720231	0.111746	2	0	0	0	0	0	0	0	0	0	1	1	0	0	0	0
arCOG01705			H	DmrX	Dihydromethanopterin reductase, flavoprotein		0.681126	0	0	0	0	0	0	0	0	0	0	0	0	0	0	0	0	0	0	0
arCOG02250			H	EcfT	Energy-coupling factor transporter transmembrane protein EcfT		0.999855	0	0	0	0	0	0	0	0	0	0	0	0	0	0	0	0	0	0	0
arCOG00474			H	FAU1	5-formyltetrahydrofolate cyclo-ligase		0.984189	0.783142	0.838704	0.844816	3	0	0	0	0	0	0	0	0	0	1	1	1	0	0	0
arCOG03794			H	FmnP	Riboflavin transporter FmnP		0.518921	0	0	0	0	0	0	0	0	0	0	0	0	0	0	0	0	0	0	0
arCOG04705			H	FolB	Dihydroneopterin aldolase		0.682932	0	0	0	0	0	0	0	0	0	0	0	0	0	0	0	0	0	0	0
arCOG02817	Folate biosynthesis	6	H	FolC	Folylpolyglutamate synthase and Dihydropteroate synthase		0.947645	0	0	0	0	0	0	0	0	0	0	0	0	0	0	0	0	0	0	0
arCOG04303			H	FolK	7,8-Dihydro-6-hydroxymethylpterin-pyrophosphokinase, HPPK, Rossmann fold enzyme		0.999711	0.0339418	0.0344566	0.039314	1	0	0	0	0	0	0	0	0	0	0	1	0	0	0	0
arCOG01978	Folate biosynthesis	5	H	FolP	Dihydropteroate synthase or related enzyme		0.99952	0.910694	0.804514	0.669087	3	0	1	0	1	1	0	0	0	0	0	0	0	0	0	0
arCOG01036	Heme biosynthesis	2	H	HemA	Glutamyl-tRNA reductase		0.943505	0	0	0	0	0	0	0	0	0	0	0	0	0	0	0	0	0	0	0
arCOG04300	Heme biosynthesis	4	H	HemB	Delta-aminolevulinic acid dehydratase		0.943505	0	0	0	0	0	0	0	0	0	0	0	0	0	0	0	0	0	0	0
arCOG04299	Heme biosynthesis	5	H	HemC	Porphobilinogen deaminase		0.943505	0	0	0	0	0	0	0	0	0	0	0	0	0	0	0	0	0	0	0
arCOG02048	Heme biosynthesis	6	H	HemD	Uroporphyrinogen-III synthase		0.974134	0	0	0	0	0	0	0	0	0	0	0	0	0	0	0	0	0	0	0
arCOG00918	Heme biosynthesis	3	H	HemL	Glutamate-1-semialdehyde aminotransferase		0.954983	0.0222477	0.0209024	0.0176549	1	0	0	0	0	0	1	0	0	0	0	0	0	0	0	0
arCOG00040			H	Hpt1	Hypoxanthine phosphoribosyltransferase		0.999711	0.988646	0.987763	0.818643	3	0	0	0	1	0	1	0	0	0	0	0	1	0	0	0
arCOG01726	Isoprenoid deoxyxylylose/non-mevalonate pathway of terpenoid biosynthesis	2	H	IspA	Geranylgeranyl pyrophosphate synthase		0.999707	0.999974	0.999993	1	8	2	0	0	1	0	0	1	2	2	2	1	1	0	0	0
arCOG00613	Isoprenoid deoxyxylylose/non-mevalonate pathway of terpenoid biosynthesis	1	H	LldD/Idi	FMN-dependent dehydrogenase, includes L-lactate dehydrogenase and type II isopentenyl diphosphate isomerase		0.999846	0.0348805	0.0354687	0.0418617	1	1	0	0	0	0	0	0	0	0	0	0	0	0	0	0
arCOG01939	Lipoic acid/protein (protein lipoylation) biosynthesis	2	H	LplA	Lipoate-protein ligase A		0.821355	0.999233	0.999962	0.999983	5	2	0	0	1	0	0	0	0	0	0	1	0	0	2	3
arCOG02199			H	Mcr1	NAD(P)H-flavin reductase		0.99963	0.0698505	0.0720231	0.111746	2	0	0	0	0	0	0	0	0	0	1	1	0	0	0	0
arCOG01678			H	MetK	Archaeal S-adenosylmethionine synthetase		0.999522	0.0292777	0.0328521	0.0354695	2	1	0	0	0	0	0	0	0	0	0	0	0	0	0	5
arCOG00930	Mo Factor biosynthesis	1	H	MoaA	Molybdenum cofactor biosynthesis enzyme		0.999708	0	0	0	0	0	0	0	0	0	0	0	0	0	0	0	0	0	0	0
arCOG00954	Mo Factor biosynthesis	1	H	MoaA	Molybdenum cofactor biosynthesis enzyme		0.903798	0	0	0	0	0	0	0	0	0	0	0	0	0	0	0	0	0	0	0
arCOG00214	Molibdopterin biosynthesis	1	H	MoaB	Molybdopterin biosynthesis enzyme		0.999708	0	0	0	0	0	0	0	0	0	0	0	0	0	0	0	0	0	0	0
arCOG01530	Molibdopterin biosynthesis	1	H	MoaC	Molybdenum cofactor biosynthesis enzyme		0.999708	0	0	0	0	0	0	0	0	0	0	0	0	0	0	0	0	0	0	0
arCOG00536	Molibdopterin biosynthesis	2	H	MoaD	Molybdopterin converting factor, small subunit		0.999689	0.00871169	0.00881286	0.00744484	1	0	0	0	0	0	0	0	0	0	0	0	0	1	0	0
arCOG00534	Molibdopterin biosynthesis	2	H	MoaE	Molybdopterin converting factor, large subunit		0.999845	0	0	0	0	0	0	0	0	0	0	0	0	0	0	0	0	0	0	0
arCOG01872	Molibdopterin biosynthesis	3	H	MobA	Molybdopterin-guanine dinucleotide biosynthesis protein A		0.999849	0	0	0	0	0	0	0	0	0	0	0	0	0	0	0	0	0	0	0
arCOG00532	Molibdopterin biosynthesis	3	H	MobB	Molybdopterin-guanine dinucleotide biosynthesis protein		0.981777	0	0	0	0	0	0	0	0	0	0	0	0	0	0	0	0	0	0	0
arCOG00217	Molibdopterin biosynthesis	5	H	MoeA	Molybdopterin biosynthesis enzyme		0.99986	0	0	0	0	0	0	0	0	0	0	0	0	0	0	0	0	0	0	0
arCOG00216	Molibdopterin biosynthesis	5	H	MoeA	Molybdopterin biosynthesis enzyme		0.999775	0	0	0	0	0	0	0	0	0	0	0	0	0	0	0	0	0	0	0
arCOG00228			H	MopI	Molybdopterin-binding protein		0.673365	0	0	0	0	0	0	0	0	0	0	0	0	0	0	0	0	0	0	0
arCOG04301			H	MptA	Fe(2+)-dependent GTP cyclohydrolase		0.999861	0	0	0	0	0	0	0	0	0	0	0	0	0	0	0	0	0	0	0
arCOG02028			H	MtbC1	Methanogenic corrinoid protein MtbC1		0.774431	0	0	0	0	0	0	0	0	0	0	0	0	0	0	0	0	0	0	0
arCOG04336			H	MtrH	Tetrahydromethanopterin S-methyltransferase, subunit H		0.901908	0	0	0	0	0	0	0	0	0	0	0	0	0	0	0	0	0	0	0
arCOG04459	NAD biosynthesis	2	H	NadA	Quinolinate synthase		0.982621	0.0698505	0.0720231	0.111746	2	0	0	0	0	0	0	0	0	0	1	1	0	0	0	0
arCOG01482	Molibdopterin biosynthesis	5	H	NadC	Nicotinate-nucleotide pyrophosphorylase		0.995766	0.0698505	0.0720231	0.111746	2	0	0	0	0	0	0	0	0	0	1	1	0	0	0	0
arCOG01483	Molibdopterin biosynthesis	5	H	NadC	Nicotinate-nucleotide pyrophosphorylase		0.627822	0	0	0	0	0	0	0	0	0	0	0	0	0	0	0	0	0	0	0
arCOG00069	NAD biosynthesis	6	H	NadE	NH3-dependent NAD+ synthetase		0.999707	0.967454	0.967822	0.968771	4	0	0	0	1	0	0	0	0	0	1	1	0	0	0	1
arCOG01348			H	nadF	NAD kinase		0.999707	0.999328	0.999844	0.999994	5	1	0	0	2	0	0	0	0	0	1	1	1	0	0	0
arCOG00972	NAD biosynthesis	5?	H	NadR	Nicotinamide mononucleotide adenylyltransferase		0.999999	0.99997	0.999983	0.999881	7	0	0	1	1	0	0	0	0	0	1	2	0	1	1	1
arCOG00584	Pantothenate and CoA biosynthesis	4	H	PanB	Ketopantoate hydroxymethyltransferase		0.629252	0.0339418	0.0344566	0.039314	1	0	0	0	0	0	0	0	0	0	0	1	0	0	0	0
arCOG00489			H	PduO	Cob(I)alamin adenosyltransferase		0.99551	0.998652	0.999699	0.998739	5	1	0	0	1	0	0	0	0	0	0	0	1	0	1	2
arCOG00034	Pyridoxal phosphate/B6 biosynthesis, PsxST pathway	2	H	PDX2	Predicted glutamine amidotransferase involved in pyridoxine biosynthesis		0.999859	0.0698505	0.0720231	0.111746	2	0	0	0	0	0	0	0	0	0	1	1	0	0	0	0
arCOG01481	NAD biosynthesis	4	H	PncB	Nicotinic acid phosphoribosyltransferase		0.999863	0.060021	0.0562737	0.0471893	1	0	0	0	1	0	0	0	0	0	0	0	0	0	0	0
arCOG03838			H	PqqD	Coenzyme PQQ synthesis protein D		0.74534	0	0	0	0	0	0	0	0	0	0	0	0	0	0	0	0	0	0	0
arCOG02172			H	QueD	6-pyruvoyl-tetrahydropterin synthase		0.999445	0	0	0	0	0	0	0	0	0	0	0	0	0	0	0	0	0	0	0
arCOG01320	Riboflavin biosynthesis	3	H	RibB	3,4-dihydroxy-2-butanone 4-phosphate synthase		0.974622	0	0	0	0	0	0	0	0	0	0	0	0	0	0	0	0	0	0	0
arCOG01322	Riboflavin biosynthesis	4	H	RibC2	Archaeal riboflavin synthase		0.792604	0.528359	0.564457	0.581072	3	0	0	0	0	0	0	0	0	0	1	1	0	1	0	0
arCOG01484	Riboflavin biosynthesis	2	H	RibD	Pyrimidine reductase, riboflavin biosynthesis		0.939063	0.00871169	0.00881286	0.00744484	1	0	0	0	0	0	0	0	0	0	0	0	0	1	0	0
arCOG01323	Riboflavin biosynthesis	4	H	RibH	Riboflavin synthase beta-chain		0.999864	0.888891	0.993273	0.993416	4	0	0	0	0	0	0	0	0	0	1	1	1	1	0	0
arCOG01589	Lysine biosynthesis – alpha aminoadipate pathway	5	H	RimK	Glutathione synthase/glutaminyl transferase/alpha-L-glutamate ligase		0.999643	0.999997	0.999998	0.999432	9	0	1	0	1	0	0	3	3	3	0	3	0	3	2	2
arCOG04137			H	SAM1	S-adenosylhomocysteine hydrolase		0.999707	0.871742	0.871868	0.876758	3	0	0	0	1	0	0	0	0	0	1	1	0	0	0	0
arCOG01754	Serine, glycine biosynthesis	1	H	SerA	Phosphoglycerate dehydrogenase or related dehydrogenase		0.999712	0.997546	0.997996	0.997274	4	0	0	0	1	0	0	0	0	0	2	0	0	0	1	1
arCOG04075	Pyridoxal phosphate/B6 biosynthesis, PsxST pathway	1	H	SNZ1	Pyridoxine biosynthesis enzyme		0.999847	0.0698505	0.0720231	0.111746	2	0	0	0	0	0	0	0	0	0	1	1	0	0	0	0
arCOG00574			H	THI4	Archaeal ribulose 1,5-bisphosphate synthetase/yeast thiazole synthase		0.999822	0	0	0	0	0	0	0	0	0	0	0	0	0	0	0	0	0	0	0
arCOG02741	Thiamine (B1) biosynthesis	1	H	ThiC	Thiamine biosynthesis protein ThiC		0.974676	0	0	0	0	0	0	0	0	0	0	0	0	0	0	0	0	0	0	0
arCOG00020	Thiamine (B1) biosynthesis	2	H	ThiD	Hydroxymethylpyrimidine/phosphomethylpyrimidine kinase		0.999724	0	0	0	0	0	0	0	0	0	0	0	0	0	0	0	0	0	0	0
arCOG01089	Thiamine (B1) biosynthesis	5	H	ThiE	Thiamine monophosphate synthase		0.786784	0	0	0	0	0	0	0	0	0	0	0	0	0	0	0	0	0	0	0
arCOG01676	Thiamine (B1) biosynthesis	3	H	ThiF	Dinucleotide-utilizing enzyme involved in molybdopterin and thiamine biosynthesis		0.999997	0.999864	0.999829	0.478203	11	0	1	1	5	0	1	1	2	2	0	0	1	1	1	1
arCOG00638	Thiamine (B1) biosynthesis	6	H	ThiL	Thiamine monophosphate kinase		0.999707	0	0	0	0	0	0	0	0	0	0	0	0	0	0	0	0	0	0	0
arCOG00021			H	ThiN	Phosphomethylpyrimidine kinase and aldolase, involved in the thiamin biosynthesis		0.988291	0	0	0	0	0	0	0	0	0	0	0	0	0	0	0	0	0	0	0
arCOG00535	Thiamine (B1) biosynthesis	2	H	ThiS	Sulfur transfer protein involved in thiamine biosynthesis		0.998946	0.999632	0.999503	0.772514	8	0	1	0	1	0	1	1	1	1	0	0	1	0	0	1
arCOG04317			H	ThiW	Thiamine-precursor transporter protein		0.64128	0	0	0	0	0	0	0	0	0	0	0	0	0	0	0	0	0	0	0
arCOG00229			H	TupB	ABC-type tungstate transport system, permease component		0.640126	0	0	0	0	0	0	0	0	0	0	0	0	0	0	0	0	0	0	0
arCOG00476			H	UbiA	4-hydroxybenzoate polyprenyltransferase or related prenyltransferase		0.999541	0.99571	0.998995	0.999967	5	1	0	0	0	1	0	0	0	0	1	3	1	0	0	0
arCOG01671			H	UbiD	3-polyprenyl-4-hydroxybenzoate decarboxylase or related decarboxylase		0.999711	0.0348805	0.0354687	0.0418617	1	1	0	0	0	0	0	0	0	0	0	0	0	0	0	0
arCOG01703			H	UbiX	3-polyprenyl-4-hydroxybenzoate decarboxylase		0.995699	0	0	0	0	0	0	0	0	0	0	0	0	0	0	0	0	0	0	0
arCOG00570			I	-	Geranylgeranyl reductase, flavoprotein		0.999707	0.99998	1	1	11	2	0	0	1	1	1	1	1	1	4	4	2	2	0	0
arCOG02245			I	-	Cytidylyltransferase family enzyme		0.999784	0.150826	0.16276	0.974837	3	1	0	0	0	0	0	0	0	0	1	1	0	0	0	0
arCOG00860	Isoprenoid mevalonate biosynthesis, Alternative route	4	I	-	Isopentenyl phosphate kinase, enzyme of modified mevalonate pathway		0.999707	0.0348805	0.0354687	0.0418617	1	1	0	0	0	0	0	0	0	0	0	0	0	0	0	0
arCOG04351			I	-	Predicted membrane associated lipid hydrolase, neutral ceramidase superfamily		0.989745	0.0415416	0.0424394	0.0535919	1	2	0	0	0	0	0	0	0	0	0	0	0	0	0	0
arCOG02705			I	-	Acetyl-CoA carboxylase, carboxyltransferase component		0.98458	0	0	0	0	0	0	0	0	0	0	0	0	0	0	0	0	0	0	0
arCOG00673			I	-	Choline kinase		0.952859	0.0338143	0.0343271	0.0391682	1	0	0	0	0	0	0	0	0	0	1	0	0	0	0	0
arCOG02678			I	-	Activator of 2-hydroxyglutaryl-CoA dehydratase (HSP70-class ATPase domain)		0.711424	0	0	0	0	0	0	0	0	0	0	0	0	0	0	0	0	0	0	0
arCOG01986			I	-	Acyl CoA:acetate/3-ketoacid CoA transferase		0.66015	0	0	0	0	0	0	0	0	0	0	0	0	0	0	0	0	0	0	0
arCOG01879			I	-	Dolichol kinase family protein		0.506441	0	0	0	0	0	0	0	0	0	0	0	0	0	0	0	0	0	0	0
arCOG04438			I	-	Class II terpene cyclase family protein		0.505695	0.0339418	0.0344566	0.039314	1	0	0	0	0	0	0	0	0	0	0	1	0	0	0	0
arCOG01842			I	-	Sterol carrier protein		0.505467	0	0	0	0	0	0	0	0	0	0	0	0	0	0	0	0	0	0	0
arCOG01590	Fatty acids biosynthesis	1	I	AccC	Biotin carboxylase		0.967434	0	0	0	0	0	0	0	0	0	0	0	0	0	0	0	0	0	0	0
arCOG01529			I	Acs	Acyl-coenzyme A synthetase/AMP-(fatty) acid ligase		0.587014	0	0	0	0	0	0	0	0	0	0	0	0	0	0	0	0	0	0	0
arCOG00856			I	CaiC	Acyl-CoA synthetase (AMP-forming)/AMP-acid ligase II		0.651466	0	0	0	0	0	0	0	0	0	0	0	0	0	0	0	0	0	0	0
arCOG04106	Phospholipid biosynthesis	3	I	CdsA	CDP-diglyceride synthetase		0.999707	0.809264	0.962294	0.998889	4	1	0	0	0	0	0	0	0	0	1	1	1	0	0	0
arCOG02039	Phospholipid biosynthesis	4	I	Cls	Phosphatidylserine/phosphatidylglycerophosphate/cardiolipin synthase or related enzyme		0.924542	0	0	0	0	0	0	0	0	0	0	0	0	0	0	0	0	0	0	0
arCOG02041	Phospholipid biosynthesis	4	I	Cls	Phosphatidylserine/phosphatidylglycerophosphate/cardiolipin synthase or related enzyme		0.772522	0.991093	0.989649	0.988021	4	0	0	0	2	1	0	1	0	0	1	0	0	0	0	0
arCOG01028	Isoprenoid mevalonate biosynthesis	3	I	ERG12	Mevalonate kinase		0.999707	0.99794	0.998573	0.998541	4	0	0	0	1	0	0	0	0	0	3	2	2	0	0	0
arCOG01259	Fatty acids biosynthesis	4	I	FabG	Short-chain alcohol dehydrogenase		0.999977	0.999217	0.998853	0.759064	8	0	0	1	1	2	0	1	1	1	0	0	0	0	2	2
arCOG02228			I	GtrA	GtrA-like flippase		0.973389	0.0233056	0.0231611	0.0183591	2	0	1	0	0	0	0	0	0	0	0	0	0	0	0	4
arCOG04260	Isoprenoid mevalonate biosynthesis	2	I	HMG1	Hydroxymethylglutaryl-CoA reductase		0.999707	0.998786	0.99973	0.999991	5	1	0	0	1	0	0	0	0	0	2	1	1	0	0	0
arCOG04213			I	INO1	Myo-inositol-1-phosphate synthase		0.99671	0.0339418	0.0344566	0.039314	1	0	0	0	0	0	0	0	0	0	0	1	0	0	0	0
arCOG00247			I	MmsB	3-hydroxyisobutyrate dehydrogenase or related beta-hydroxyacid dehydrogenase		0.934126	0	0	0	0	0	0	0	0	0	0	0	0	0	0	0	0	0	0	0
arCOG01278	Fatty acids metabolismdicarboxylate/4-hydroxybutyrate cycle_steps_14	1	I	PaaJ	Acetyl-CoA acetyltransferase		0.999707	0.998618	0.999994	0.999999	6	1	0	0	1	0	0	0	0	0	1	1	1	1	0	0
arCOG01085	Isoprenoid (branch) mevalonate biosynthesis (start: 3-hydroxy-3-methylglutaril-CoA) (biosynthesis of steroids) ARCHAEA, EU & some bacteria	3	I	PcrB	(S)-3-O-geranylgeranylglyceryl phosphate synthase, TIM-barrel fold		0.999707	0.809264	0.962294	0.998889	4	1	0	0	0	0	0	0	0	0	1	1	1	0	0	0
arCOG01869	Phospholipid biosynthesis	5'	I	PgpA	Phosphatidylglycerophosphatase A fused to adenosylcobinamide amidohydrolase, CbiZ		0.809192	0	0	0	0	0	0	0	0	0	0	0	0	0	0	0	0	0	0	0
arCOG03056	Phospholipid biosynthesis	7'	I	PgpB	Membrane-associated phospholipid phosphatase		0.972593	0.99731	0.999997	1	10	1	0	0	0	0	1	1	1	1	1	1	1	2	0	1
arCOG00670	Phospholipid biosynthesis	4'	I	PgsA	Phosphatidylglycerophosphate synthase		0.999715	0.99999	0.999999	0.999885	6	0	0	0	1	0	1	0	0	0	1	1	1	1	0	0
arCOG00674	Phospholipid biosynthesis	4'	I	PgsA	Phosphatidylglycerophosphate synthase		0.905154	0	0	0	0	0	0	0	0	0	0	0	0	0	0	0	0	0	0	0
arCOG01767	Isoprenoid mevalonate biosynthesis	1	I	PksG	3-hydroxy-3-methylglutaryl CoA synthase		0.999707	0.998435	0.999612	0.999995	5	3	0	0	1	0	0	0	0	0	1	1	1	0	0	0
arCOG01650			I	PldB	Lysophospholipase, alpha-beta hydrolase superfamily		0.787143	0.00827969	0.00700415	0.0057437	4	0	0	0	0	0	1	1	1	1	0	0	0	0	0	0
arCOG01710			I	Sbm	Methylmalonyl-CoA mutase, C-terminal domain/subunit (cobalamin-binding)		0.914831	0	0	0	0	0	0	0	0	0	0	0	0	0	0	0	0	0	0	0
arCOG04232			I	Sbm	Methylmalonyl-CoA mutase		0.914831	0	0	0	0	0	0	0	0	0	0	0	0	0	0	0	0	0	0	0
arCOG07147			I	SqhC	Squalene cyclase		0.533498	0	0	0	0	0	0	0	0	0	0	0	0	0	0	0	0	0	0	0
arCOG00701			I	UgpQ	Glycerophosphoryl diester phosphodiesterase		0.85028	0.0222477	0.0209024	0.0176549	1	0	0	0	0	0	1	0	0	0	0	0	0	0	0	0
arCOG04761			I	UppP	Undecaprenyl pyrophosphate phosphatase		0.982483	0.278842	0.277992	0.233808	2	0	1	0	0	0	0	0	0	0	0	0	0	1	0	0
arCOG01532			I	UppS	Undecaprenyl pyrophosphate synthase		0.999707	0.999985	0.999996	1	9	1	0	0	2	0	1	1	1	1	1	3	1	0	0	0
arCOG04130			J	-	Predicted RNA-binding protein		0.999999	0.999999	1	1	14	1	1	1	1	1	1	1	1	1	1	1	1	1	1	0
arCOG01695			J	-	Predicted component of the ribosome quality control (RQC) complex, YloA/Tae2 family, contains fibronectin-binding (FbpA) and DUF814 domains		0.999999	1	1	1	13	2	2	2	2	1	0	1	1	1	2	2	0	2	1	3
arCOG04055			J	-	Archease, SHS2 domain containing protein involved in activation of tRNA ligase RtcB		0.999999	0.999999	1	1	13	1	1	1	1	0	1	1	1	1	1	1	1	1	0	1
arCOG01042			J	-	Exosome subunit, RNA binding protein with dsRBD fold		0.999999	0.746545	0.659996	0.549713	3	0	1	1	1	0	0	0	0	0	0	0	0	0	0	0
arCOG01989			J	-	Zn-ribbon RNA-binding protein with a function in translation		0.999999	0.999945	0.999942	0.998868	4	1	1	0	1	0	0	0	0	0	0	0	1	0	0	0
arCOG00991			J	-	tRNA modification protein, contains pre-PUA and PUA domains		0.999998	0.0414331	0.0383449	0.0323698	2	0	1	1	0	0	0	0	0	0	0	0	0	0	0	0
arCOG00910			J	-	Predicted RNA methylase		0.999994	0.999804	0.999618	0.810991	5	0	0	1	1	1	0	0	0	0	0	0	0	1	1	0
arCOG04318			J	-	Predicted RNA-binding protein of the translin family		0.99998	0.986131	0.98223	0.981461	8	1	1	1	1	1	0	1	1	1	0	0	0	0	0	0
arCOG01346			J	-	RNA-binding protein containing KH domain, possibly ribosomal protein		0.999967	0.687474	0.634863	0.535472	2	0	0	1	1	0	0	0	0	0	0	0	0	0	0	0
arCOG00990			J	-	Queuine tRNA-ribosyltransferase, contain PUA domain		0.999692	0	0	0	0	0	0	0	0	0	0	0	0	0	0	0	0	0	0	0
arCOG00398			J	-	ASCH domain, predicted RNA-binding domain		0.999587	0.697972	0.697418	0.579211	3	0	1	1	0	0	0	0	0	0	0	0	1	0	0	0
arCOG00967			J	-	tRNA m(1)G methyltransferase		0.999241	0.0414331	0.0383449	0.0323698	2	0	1	1	0	0	0	0	0	0	0	0	0	0	0	0
arCOG04124			J	-	Trm112 RNA methyltransferase activating protein		0.991165	0.0339418	0.0344566	0.039314	1	0	0	0	0	0	0	0	0	0	0	1	0	0	0	0
arCOG00953			J	-	Homolog of Wybutosine (yW) biosynthesis enzyme, Fe-S oxidoreductase		0.95941	0	0	0	0	0	0	0	0	0	0	0	0	0	0	0	0	0	0	0
arCOG04304			J	-	Ribosomal protein L35AE/L33A		0.939186	0.928998	0.911558	0.910172	9	0	1	1	1	1	1	1	1	1	0	1	0	0	0	0
arCOG00986			J	-	RNA methylase associated PUA domain		0.747186	0	0	0	0	0	0	0	0	0	0	0	0	0	0	0	0	0	0	0
arCOG01734			J	-	ASCH domain, predicted RNA-binding domain		0.639587	0	0	0	0	0	0	0	0	0	0	0	0	0	0	0	0	0	0	0
arCOG01255			J	AlaS	Alanyl-tRNA synthetase		0.999999	0.999999	1	1	15	1	1	2	2	1	2	1	1	1	1	2	1	1	1	2
arCOG01254			J	AlaX	Ser-tRNA(Ala) deacylase AlaX (editing enzyme)		0.987711	0.999999	1	0.999999	13	1	1	0	1	1	1	1	1	1	1	0	1	1	1	1
arCOG00487			J	ArgS	Arginyl-tRNA synthetase		0.999999	0.999999	1	1	15	1	1	1	1	1	1	1	1	1	1	1	1	2	1	5
arCOG00406			J	AsnS	Aspartyl/asparaginyl-tRNA synthetase		0.999999	0.999999	1	1	14	1	1	1	1	2	1	3	3	3	1	2	1	1	1	0
arCOG00409			J	AsnS	Aspartyl/asparaginyl-tRNA synthetase		0.612364	0.612709	0.612402	0.613853	2	1	1	0	0	0	0	0	0	0	0	0	0	0	0	0
arCOG00407			J	AsnS	Aspartyl/asparaginyl-tRNA synthetase		0.585102	0.999969	0.999962	0.999535	9	2	1	0	1	1	1	1	1	1	0	0	1	0	0	0
arCOG01185			J	Bud32	tRNA A-37 threonylcarbamoyl transferase component Bud32		0.999999	0.999999	1	1	14	1	1	1	1	1	1	1	1	1	1	1	1	1	1	0
arCOG04307			J	CafA	Ribonuclease G and E		0.938795	0	0	0	0	0	0	0	0	0	0	0	0	0	0	0	0	0	0	0
arCOG04249			J	CCA1	tRNA nucleotidyltransferase (CCA-adding enzyme)		0.999999	0.999999	1	1	15	1	1	1	1	1	1	1	1	1	1	1	1	1	1	2
arCOG02197			J	Cgi121	Subunit of KEOPS complex (Cgi121BUD32KAE1)		0.999753	0.453114	0.468849	0.782865	2	1	0	0	0	0	0	0	0	0	0	1	0	0	0	0
arCOG00676			J	Csl4	Exosome complex RNA-binding protein Csl4, contains S1 and Zn-ribbon domains		0.999823	0.150826	0.16276	0.974837	3	1	0	0	0	0	0	0	0	0	1	1	0	0	0	0
arCOG00486			J	CysS	Cysteinyl-tRNA synthetase		0.999978	0.999999	1	1	14	1	1	1	1	0	1	1	1	1	1	1	1	3	1	3
arCOG04112			J	DPH2	Diphthamide synthase subunit DPH2		0.999998	0.999999	1	1	15	1	2	1	2	1	1	2	2	2	1	1	1	2	1	2
arCOG04161			J	DPH5	Diphthamide biosynthesis methyltransferase		0.999998	0.999999	1	1	14	1	1	1	1	0	1	1	2	2	1	1	1	1	1	1
arCOG00035			J	Dph6	Diphthamide synthase (EF-2-diphthine--ammonia ligase)		0.999998	0.999999	1	1	14	1	1	1	1	1	1	1	1	1	1	1	1	1	1	0
arCOG00036			J	Dph6	Diphthamide synthase (EF-2-diphthine--ammonia ligase)		0.659196	0	0	0	0	0	0	0	0	0	0	0	0	0	0	0	0	0	0	0
arCOG00358			J	DRG	Ribosome-interacting GTPase 1		0.999999	0.999999	1	1	15	1	1	1	1	1	1	2	2	3	1	1	1	1	1	2
arCOG04332			J	EbsC	Cys-tRNA(Pro)/Cys-tRNA(Cys) deacylase, ybaK family		0.543045	0.999998	1	0.999892	9	0	1	0	0	2	1	0	0	0	2	1	1	2	2	3
arCOG01988			J	EFB1	Translation elongation factor EF-1beta		0.999999	0.999999	1	1	14	1	1	1	1	0	1	1	1	1	1	1	1	1	1	3
arCOG04277			J	Efp	Translation elongation factor P (EF-P)/translation initiation factor 5A (eIF-5A)		0.999999	0.999999	1	1	13	1	0	1	1	0	1	1	1	1	1	1	1	1	1	1
arCOG04122			J	Emg1	rRNA pseudouridine-1189 N-methylase Emg1, Nep1/Mra1 family		0.999623	0	0	0	0	0	0	0	0	0	0	0	0	0	0	0	0	0	0	0
arCOG01742			J	eRF1	Peptide chain release factor eRF1		0.999999	0.999999	1	1	15	1	1	1	1	2	2	2	2	2	1	1	1	2	1	2
arCOG04312			J	Fcf1	rRNA-processing protein FCF1, contains PIN domain		0.999999	0.999999	1	1	15	1	1	1	1	1	1	1	1	1	1	1	1	1	1	1
arCOG01559			J	FusA	Translation elongation factor G, EF-G (GTPase)		0.999999	0.999999	1	1	13	1	1	1	1	0	1	2	1	1	1	1	0	2	1	1
arCOG02466			J	GAR1	RNA-binding protein involved in rRNA processing		0.999526	0	0	0	0	0	0	0	0	0	0	0	0	0	0	0	0	0	0	0
arCOG01717			J	GatA	Asp-tRNAAsn/Glu-tRNAGln amidotransferase A subunit or related amidase		0.999891	0.999999	1	0.999901	11	0	0	1	1	0	0	2	3	3	1	1	1	2	1	1
arCOG01718			J	GatB	Asp-tRNAAsn/Glu-tRNAGln amidotransferase B subunit		0.992373	0.999999	1	0.999919	11	0	0	1	1	0	0	1	1	1	1	1	1	2	2	2
arCOG02726			J	GatC	Asp-tRNAAsn/Glu-tRNAGln amidotransferase C subunit		0.998536	0.999999	1	0.999921	11	0	0	1	1	0	0	1	1	1	1	1	1	1	1	1
arCOG01719			J	GatE	Archaeal Glu-tRNAGln amidotransferase subunit E (contains GAD domain)		0.999999	1	1	1	15	1	2	2	1	2	2	2	2	2	1	1	1	2	1	1
arCOG01563			J	GCD11	Translation initiation factor 2, gamma subunit eIF-2 gamma, GTPase		0.999999	0.999999	1	1	13	1	1	1	1	0	1	2	2	2	1	1	0	1	1	1
arCOG00978			J	GCD14	tRNA(1-methyladenosine) methyltransferase		0.999999	0.999951	0.999939	0.999125	9	1	1	1	1	0	1	1	1	1	0	0	1	0	0	0
arCOG01125			J	GCD2	Translation initiation factor 2B subunit, eIF-2B alpha/beta/delta family		0.687499	0.060021	0.0562737	0.0471893	1	0	0	0	1	0	0	0	0	0	0	0	0	0	0	0
arCOG01640			J	GCD7	Translation initiation factor 2, beta subunit (eIF-2beta)/eIF-5 N-terminal domain		0.999999	0.999999	1	1	15	1	1	1	1	1	1	1	1	1	1	1	1	1	1	1
arCOG01616			J	GEK1	D-aminoacyl-tRNA deacylase, involved in ethanol tolerance		0.999715	0.441379	0.392116	0.326438	3	0	0	0	1	0	0	0	1	1	0	0	0	0	0	0
arCOG04302	Heme biosynthesis	1	J	GlnS	Glutamyl- or glutaminyl-tRNA synthetase		0.999999	0.999999	1	1	14	1	1	1	1	1	1	1	1	1	1	1	1	2	1	0
arCOG04127			J	Grc3	Polynucleotide 5'-kinase, involved in rRNA processing		0.998353	0	0	0	0	0	0	0	0	0	0	0	0	0	0	0	0	0	0	0
arCOG00405			J	GRS1	Glycyl-tRNA synthetase (class II)		0.999999	0.999999	1	1	13	1	2	1	1	0	1	1	1	1	1	1	1	2	1	0
arCOG00357			J	GTP1	Ribosome-binding ATPase YchF, GTP1/OBG family		0.999999	0.999999	1	1	15	1	1	1	2	2	2	2	3	3	2	2	1	1	1	3
arCOG00109			J	HemK	Methylase of polypeptide chain release factors		0.999999	0.999999	1	1	13	1	1	1	1	0	1	2	3	3	1	1	1	2	1	0
arCOG00353			J	HflX	50S ribosomal subunit-associated GTPase HflX		0.999861	0	0	0	0	0	0	0	0	0	0	0	0	0	0	0	0	0	0	0
arCOG00404			J	HisS	Histidyl-tRNA synthetase		0.999999	0.999999	1	1	14	1	1	1	1	0	1	1	1	1	1	1	1	1	1	1
arCOG00807			J	IleS	Isoleucyl-tRNA synthetase		0.999999	0.999999	1	1	15	1	2	2	1	1	1	1	1	1	1	1	1	2	1	1
arCOG03247			J	IMP4	Predicted exosome subunit/U3 small nucleolar ribonucleoprotein (snoRNP) component, contains IMP4 domain		0.999864	0	0	0	0	0	0	0	0	0	0	0	0	0	0	0	0	0	0	0
arCOG01179			J	InfA	Translation initiation factor 1 (IF-1)		0.999999	0.999999	1	1	14	1	0	1	1	2	1	1	1	1	1	1	1	1	1	4
arCOG01560			J	InfB	Translation initiation factor 2 (IF-2; GTPase)		0.999999	0.999999	1	1	13	1	1	1	1	0	1	1	1	1	1	1	0	1	1	1
arCOG01183			J	Kae1p/TsaD	Subunit of KEOPS complex, tRNA A37 threonylcarbamoyltransferase, contains a domain with ASKHA fold and RIO-type kinase (AP-endonuclease activity)		0.999999	0.999999	1	1	15	1	2	1	1	1	1	1	1	1	1	1	1	1	1	1
arCOG04063			J	KptA	RNA:NAD 2'-phosphotransferase		0.943663	0	0	0	0	0	0	0	0	0	0	0	0	0	0	0	0	0	0	0
arCOG04150			J	Krr1	rRNA processing protein Krr1/Pno1, contains KH domain		0.999999	0.999999	1	1	15	1	1	1	1	1	1	1	1	1	1	1	1	2	1	10
arCOG00809			J	LeuS	Leucyl-tRNA synthetase		0.999999	0.999998	0.999999	0.999053	6	1	1	2	1	0	0	0	0	0	0	0	1	1	0	0
arCOG01736			J	LigT	2'-5' RNA ligase		0.999999	0.999999	1	1	15	1	1	1	1	1	1	1	1	1	1	1	1	2	1	1
arCOG00485			J	LysS	Lysyl-tRNA synthetase, class I		0.999979	0.999999	1	0.99989	9	0	0	1	1	0	0	1	1	1	1	1	1	0	1	0
arCOG01001			J	Map	Methionine aminopeptidase		0.999999	0.999999	1	1	15	1	1	1	1	1	1	1	1	1	1	1	1	1	1	1
arCOG01863			J	MBF1	Ribosome-binding protein aMBF1, translation factor, contains Zn-ribbon and HTH domains		0.999999	0.999999	1	0.999112	10	1	1	1	1	1	1	0	0	0	0	0	1	2	3	1
arCOG00810			J	MetG	Methionyl-tRNA synthetase		0.999999	0.999999	1	1	12	2	3	1	1	1	2	0	0	0	1	1	1	1	1	2
arCOG01358			J	MiaB	2-methylthioadenine synthetase		0.999999	0.999936	0.99992	0.999963	5	1	1	1	1	0	0	0	0	0	1	0	0	0	0	0
arCOG02285			J	Ncl1	Ribosome biogenesis protein, NOL1/NOP2/fmu family		0.947702	0.243829	0.0556237	0.0388338	8	0	1	1	1	1	1	1	1	1	0	0	0	0	0	0
arCOG00993			J	NIP7	Protein involved in ribosomal biogenesis, contains PUA domain		0.998835	0.0275278	0.02585	0.0217797	1	0	0	1	0	0	0	0	0	0	0	0	0	0	0	0
arCOG04149			J	NMD3	NMD protein affecting ribosome stability and mRNA decay		0.999902	0.999999	1	0.999998	14	1	1	1	1	1	1	1	1	1	0	1	1	2	1	4
arCOG00721			J	Nob1	Endonuclease Nob1, consists of a PIN domain and a Zn-ribbon module		0.999998	0.990536	0.994486	0.994517	6	0	0	1	0	0	0	0	0	0	1	1	0	1	1	1
arCOG00078			J	NOP1	Fibrillarin-like rRNA methylase		0.999999	0.999999	1	1	13	1	1	1	1	0	0	1	2	2	1	1	2	1	1	1
arCOG00906			J	Nop10	rRNA maturation protein Nop10, contains Zn-ribbon domain		0.999997	0.999964	0.999937	0.805187	6	0	1	0	1	1	1	0	0	0	0	0	1	1	0	0
arCOG01354			J	Pcc1	Subunit of KEOPS complex (Cgi121BUD32KAE1)		0.999584	0	0	0	0	0	0	0	0	0	0	0	0	0	0	0	0	0	0	0
arCOG04414			J	Pcc1	Subunit of KEOPS complex (Cgi121BUD32KAE1)		0.998258	0.962985	0.963418	0.998918	4	1	0	0	1	0	0	0	0	0	1	1	0	0	0	0
arCOG01741			J	PelA	Release factor eRF1		0.999999	0.999999	1	1	10	1	1	1	1	1	0	0	0	0	1	1	0	1	1	1
arCOG00410			J	PheS	Phenylalanyl-tRNA synthetase alpha subunit		0.999999	0.999999	1	1	14	1	1	1	1	1	1	1	2	2	1	1	1	1	1	0
arCOG00412			J	PheT	Phenylalanyl-tRNA synthetase beta subunit		0.999999	0.999999	1	1	14	1	1	1	1	1	1	1	1	1	1	1	1	2	1	0
arCOG00784			J	POP4	RNase P/RNase MRP subunit p29		0.999755	0.999999	1	1	11	1	1	0	1	1	0	1	1	1	1	1	1	0	0	1
arCOG01365			J	POP5	RNase P/RNase MRP subunit POP5		0.995896	0.999981	1	1	11	1	0	0	1	1	1	1	1	1	1	1	1	0	0	1
arCOG00402			J	ProS	Prolyl-tRNA synthetase		0.999999	0.999999	1	1	12	1	0	1	1	0	1	1	1	1	1	1	1	3	1	0
arCOG04228			J	Pth2	Peptidyl-tRNA hydrolase		0.999999	0.999999	1	1	11	1	1	1	1	1	1	0	0	0	1	1	1	1	1	0
arCOG01015			J	Pus10	tRNA U54 and U55 pseudouridine synthase Pus10		0.999707	0.183145	0.198646	0.161991	3	0	0	0	0	0	0	0	0	0	0	0	1	1	1	0
arCOG00039			J	QueC	7-cyano-7-deazaguanine synthase (queuosine biosynthesis)		0.999426	0.0118524	0.0109895	0.0093107	2	0	0	0	0	0	0	0	1	1	0	0	0	0	0	0
arCOG02740			J	QueG	Epoxyqueuosine reductase QueG (queuosine biosynthesis)		0.894491	0	0	0	0	0	0	0	0	0	0	0	0	0	0	0	0	0	0	0
arCOG00350			J	RbgA	Ribosome biogenesis GTPase A		0.999892	0.999006	0.998843	0.998768	5	0	1	1	1	0	0	0	0	0	1	1	0	0	0	0
arCOG04125			J	RCL1	RNA 3'-terminal phosphate cyclase		0.999861	0.999489	0.999887	0.998314	4	0	0	0	1	0	0	0	0	0	0	1	2	0	1	0
arCOG00187			J	Rli1	Translation initiation factor RLI1, contains Fe-S and AAA+ ATPase domains		0.999999	0.999974	0.999969	0.997891	11	0	1	1	1	1	0	1	1	1	1	0	0	1	1	1
arCOG00032			J	RlmK	23S rRNA G2069 N7-methylase RlmK or C1962 C5-methylase RlmI		0.988559	0.03296	0.030953	0.02606	1	0	1	0	0	0	0	0	0	0	0	0	0	0	0	0
arCOG00048			J	RlmL	23S rRNA G2445 N2-methylase RlmL		0.995237	0.987352	0.976557	0.778413	4	0	0	1	1	1	0	0	0	0	0	0	0	0	0	2
arCOG00546			J	RnjA	mRNA degradation ribonuclease J1/J2		0.993409	0.994534	0.993198	0.539338	10	0	1	1	1	1	1	1	1	1	0	0	0	1	1	0
arCOG00547			J	RnjA	mRNA degradation ribonuclease J1/J2		0.777131	0	0	0	0	0	0	0	0	0	0	0	0	0	0	0	0	0	0	0
arCOG01486			J	RnmV	5S rRNA maturation endonuclease (Ribonuclease M5), contains TOPRIM domain		0.994033	0.998758	0.997334	0.817517	4	0	1	0	1	0	1	0	0	0	0	0	0	0	1	0
arCOG00501			J	Rnz	Ribonuclease Z, beta-lactamase superfamily hydrolase		0.999999	0.999999	1	1	13	1	1	1	1	0	1	1	1	1	1	1	1	1	0	3
arCOG01575			J	Rph/Rrp42	Ribonuclease PH		0.999997	0.999999	1	1	14	1	1	1	1	1	1	1	1	1	1	1	1	1	1	0
arCOG04167			J	RPL14A	Ribosomal protein L14E/L6E/L27E		0.999999	0.999851	0.999816	0.999995	11	1	1	1	1	1	1	1	1	1	1	1	0	0	0	0
arCOG04209			J	RPL15A	Ribosomal protein L15E		0.999999	0.999999	1	1	14	1	0	1	1	1	1	1	1	1	1	1	1	1	1	1
arCOG00780			J	RPL18A	Ribosomal protein L18E		0.999999	0.999999	1	1	15	1	1	1	1	1	1	1	1	1	1	1	1	1	1	1
arCOG04089			J	RPL19A	Ribosomal protein L19E		0.999999	0.999999	1	1	15	1	1	1	1	1	1	1	1	1	1	1	1	1	1	8
arCOG04175			J	RPL20A	Ribosomal protein L20A (L18A)		0.999966	0.998027	0.999916	0.999997	8	1	1	1	0	0	0	0	0	0	1	1	0	1	1	2
arCOG04129			J	RPL21A	Ribosomal protein L21E		0.999999	0.999999	1	1	14	1	1	1	1	1	1	1	1	1	1	1	1	1	1	0
arCOG01950			J	RPL24A	Ribosomal protein L24E		0.999999	0.999999	1	1	14	1	1	0	1	1	1	1	1	1	1	1	1	1	1	1
arCOG01752			J	RPL30	Ribosomal protein L30E		0.999999	0.999851	0.999816	0.999995	11	1	1	1	1	1	1	1	1	1	1	1	0	0	0	0
arCOG04473			J	RPL31A	Ribosomal protein L31E		0.999999	0.999999	1	1	13	1	1	1	1	1	1	1	1	1	1	1	1	0	0	1
arCOG00781			J	RPL32	Ribosomal protein L32E		0.999999	0.999999	1	1	15	1	1	1	1	1	1	1	1	1	1	1	1	1	1	4
arCOG04168			J	RPL34A	Ribosomal protein L34E		0.999983	0.999851	0.999816	0.999995	11	1	1	1	1	1	1	1	1	1	1	1	0	0	0	0
arCOG04126			J	RPL37A	Ribosomal protein L37E		0.999858	0.999947	0.999931	0.751709	7	0	1	0	1	0	1	0	0	0	0	0	1	1	1	1
arCOG04177			J	RPL39	Ribosomal protein L39E		0.999177	0.989302	0.990636	0.989779	4	1	0	0	0	1	0	0	0	0	0	0	0	1	0	1
arCOG04049			J	RPL40A	Ribosomal protein L40E		0.999999	0.98024	0.982	0.981194	5	1	1	0	0	0	0	0	0	0	0	0	0	1	1	1
arCOG04109			J	RPL42A	Ribosomal protein L44E		0.999999	0.999999	1	1	11	1	1	1	1	1	1	0	0	0	1	1	1	1	1	0
arCOG04208			J	RPL43A	Ribosomal protein L37AE/L43A		0.999999	0.999999	1	1	14	1	1	1	1	0	1	1	1	1	1	1	1	1	1	1
arCOG01751			J	Rpl7Ae	Ribosomal protein L7AE		0.999999	0.999999	1	1	15	1	1	1	1	1	1	1	1	1	1	1	1	1	1	1
arCOG04289			J	RplA	Ribosomal protein L1		0.999999	0.999999	1	1	15	1	1	1	1	1	1	1	1	1	1	1	1	2	1	1
arCOG04067			J	RplB	Ribosomal protein L2		0.999999	0.999999	1	1	15	1	1	1	1	1	1	1	1	1	1	1	1	1	1	2
arCOG04070			J	RplC	Ribosomal protein L3		0.999999	0.999999	1	1	15	1	1	1	1	1	1	1	1	1	1	1	1	1	1	2
arCOG04071			J	RplD	Ribosomal protein L4		0.999999	0.999999	1	1	15	1	1	1	1	1	1	1	1	1	1	1	1	1	1	1
arCOG04092			J	RplE	Ribosomal protein L5		0.999999	0.999999	1	1	15	1	1	1	1	1	1	1	1	1	1	1	1	1	1	3
arCOG04090			J	RplF	Ribosomal protein L6P		0.999999	0.999999	1	1	15	1	1	1	1	1	1	1	1	1	1	1	1	1	1	2
arCOG04288			J	RplJ	Ribosomal protein L10		0.999999	0.999999	1	1	15	1	1	1	1	1	1	1	1	1	1	1	1	1	1	1
arCOG04372			J	RplK	Ribosomal protein L11		0.999999	0.999999	1	1	13	1	1	1	1	0	1	1	1	1	1	1	1	2	1	0
arCOG04242			J	RplM	Ribosomal protein L13		0.999999	0.999999	1	1	15	1	1	1	1	1	1	1	1	1	1	1	1	1	1	1
arCOG04095			J	RplN	Ribosomal protein L14		0.999999	0.999999	1	1	15	1	1	1	1	1	1	1	1	1	1	1	1	1	1	4
arCOG00779			J	RplO	Ribosomal protein L15		0.999999	0.999999	1	1	15	1	1	1	1	1	1	1	1	1	1	1	1	1	1	5
arCOG04113			J	RplP	Ribosomal protein L10AE/L16		0.999999	0.999999	1	1	15	1	1	1	1	1	1	1	1	1	1	1	1	1	1	1
arCOG04088			J	RplR	Ribosomal protein L18		0.999999	0.999999	1	1	15	1	1	1	1	1	1	1	1	1	1	1	1	1	1	5
arCOG04098			J	RplV	Ribosomal protein L22		0.999999	0.999999	1	1	15	1	1	1	1	1	1	1	1	1	1	1	1	1	1	1
arCOG04072			J	RplW	Ribosomal protein L23		0.999999	0.999999	1	1	15	1	1	1	1	1	1	1	1	1	1	1	1	1	1	1
arCOG04094			J	RplX	Ribosomal protein L24		0.999999	0.999999	1	1	15	1	1	1	1	1	1	1	1	1	1	1	1	1	1	3
arCOG00785			J	RpmC	Ribosomal protein L29		0.999999	0.999997	1	1	13	1	0	1	0	1	1	1	1	1	1	1	1	1	1	2
arCOG04086			J	RpmD	Ribosomal protein L30		0.999999	0.999999	1	1	15	1	1	1	1	1	1	1	1	1	1	1	1	1	1	6
arCOG00307			J	RPP1	RNase P/RNase MRP subunit p30		0.999863	0.999999	1	0.999908	10	0	1	0	1	0	1	1	1	1	1	1	1	0	0	1
arCOG04287			J	RPP1A	Ribosomal protein L12E/L44/L45/RPP1/RPP2		0.999999	0.999999	1	1	14	1	1	1	1	1	1	1	1	1	1	1	1	0	1	1
arCOG04345			J	RPR2	RNase P subunit RPR2		0.999775	0.999999	1	1	12	1	1	0	1	1	1	1	1	1	1	1	1	0	0	1
arCOG01885			J	RPS17A	Ribosomal protein S17E		0.999999	0.999999	1	0.999924	14	0	1	1	1	1	1	1	1	1	1	1	1	1	1	1
arCOG01344			J	RPS19A	Ribosomal protein S19E (S16A)		0.999999	0.999999	1	1	14	1	1	1	1	1	1	1	1	1	1	1	1	2	0	1
arCOG04186			J	RPS1A	Ribosomal protein S3AE		0.999999	0.999999	1	1	14	1	1	1	1	1	1	1	1	1	1	1	1	1	1	0
arCOG04182			J	RPS24A	Ribosomal protein S24E		0.999999	0.999999	1	1	15	1	1	1	1	1	1	1	1	1	1	1	1	1	1	2
arCOG04305			J	RPS26B	Ribosomal protein S26		0.882815	0.995612	0.995778	0.994701	4	1	1	1	0	0	0	0	0	0	0	0	1	0	0	0
arCOG04108			J	RPS27A	Ribosomal protein S27E		0.999999	0.999999	1	0.999908	9	0	0	1	1	1	1	0	0	0	1	1	1	1	1	0
arCOG04183			J	RPS27AE	Ribosomal protein S27AE		0.999999	0.999999	1	1	14	1	1	1	1	1	1	1	1	1	1	1	1	1	1	0
arCOG04314			J	RPS28A	Ribosomal protein S28E/S33		0.999999	0.999999	1	1	15	1	1	1	1	1	1	1	1	1	1	1	1	1	1	1
arCOG04093			J	RPS4A	Ribosomal protein S4E		0.999999	0.999999	1	1	15	1	1	1	1	1	1	1	1	1	1	1	1	1	1	6
arCOG01946			J	RPS6A	Ribosomal protein S6E/S10		0.999999	0.999999	1	1	13	1	1	1	1	0	1	1	1	1	1	1	0	1	1	1
arCOG04154			J	RPS8A	Ribosomal protein S8E		0.999999	0.999999	1	0.999999	12	1	0	1	1	0	1	1	1	1	0	1	1	1	1	1
arCOG04245			J	RpsB	Ribosomal protein S2		0.999999	0.999999	1	1	15	1	1	1	1	1	1	1	1	1	1	1	1	1	1	1
arCOG04097			J	RpsC	Ribosomal protein S3		0.999999	0.999999	1	1	15	1	1	1	1	1	1	1	1	1	1	1	1	1	1	3
arCOG04239			J	RpsD	Ribosomal protein S4 or related protein		0.999999	0.999999	1	1	15	1	1	1	1	1	1	1	2	2	1	1	1	1	1	1
arCOG04087			J	RpsE	Ribosomal protein S5		0.999999	0.999999	1	1	15	1	1	1	1	1	1	1	1	1	1	1	1	1	1	6
arCOG04254			J	RpsG	Ribosomal protein S7		0.999999	0.999999	1	1	14	1	1	1	1	1	1	1	1	1	1	1	0	1	1	1
arCOG04091			J	RpsH	Ribosomal protein S8		0.999999	0.999999	1	1	15	1	1	1	1	1	1	1	1	1	1	1	1	1	1	2
arCOG04243			J	RpsI	Ribosomal protein S9		0.999999	0.999999	1	1	15	1	1	1	1	1	1	1	1	1	1	1	1	1	1	1
arCOG01758			J	RpsJ	Ribosomal protein S10		0.999999	0.999999	1	1	13	1	1	1	1	1	1	1	1	1	1	1	0	1	0	1
arCOG04240			J	RpsK	Ribosomal protein S11		0.999999	0.999999	1	1	14	1	0	1	1	1	1	1	1	2	1	1	1	1	1	1
arCOG04255			J	RpsL	Ribosomal protein S12		0.999999	0.999999	1	1	14	1	1	1	1	1	1	1	2	2	1	1	0	2	1	1
arCOG01722			J	RpsM	Ribosomal protein S13		0.999999	0.999999	1	1	15	1	1	1	1	1	1	1	1	1	1	1	1	1	1	1
arCOG00782			J	RpsN	Ribosomal protein S14		0.999999	0.999999	1	1	15	1	1	1	1	1	1	1	1	1	1	1	1	1	1	2
arCOG04185			J	RpsO	Ribosomal protein S15P		0.999999	0.999999	1	1	14	1	1	1	1	1	1	1	1	1	1	1	1	1	1	0
arCOG04096			J	RpsQ	Ribosomal protein S17		0.999999	0.999999	1	1	15	1	1	1	1	1	1	1	1	1	1	1	1	1	1	1
arCOG04099			J	RpsS	Ribosomal protein S19		0.999999	0.999999	1	1	15	1	1	1	1	1	1	2	1	1	1	1	1	1	1	1
arCOG00678			J	Rrp4	Exosome complex RNA-binding protein Rrp4, contains S1 and KH domains		0.999985	0.999999	1	1	14	1	1	1	1	1	1	1	1	1	1	1	1	1	1	0
arCOG01574			J	Rrp42	Exosome complex RNA-binding protein Rrp42, RNase PH superfamily		0.999998	0.999999	1	1	14	1	1	1	1	1	1	1	1	1	1	1	1	1	1	0
arCOG04131			J	RsmA	16S rRNA A1518 and A1519 N6-dimethyltransferase RsmA/KsgA/DIM1		0.999707	0.999636	1	1	8	1	0	0	0	1	1	0	0	0	1	1	1	1	1	0
arCOG00973			J	RsmB	16S rRNA C967 or C1407 C5-methylase, RsmB/RsmF family		0.999983	0.998476	0.998104	0.99648	10	0	1	2	1	1	1	1	1	1	1	0	0	1	0	0
arCOG00975			J	RsmB	16S rRNA C967 or C1407 C5-methylase, RsmB/RsmF family		0.850992	0	0	0	0	0	0	0	0	0	0	0	0	0	0	0	0	0	0	0
arCOG00110			J	RsmC	16S RNA G1207 methylase RsmC		0.96964	0.955054	0.951801	0.786174	3	0	0	0	1	1	0	0	0	0	0	0	0	1	0	0
arCOG01239			J	RsmE	RNA base methyltransferase family enzyme		0.995045	0.561003	0.515836	0.431758	2	0	1	0	0	0	2	0	0	0	0	0	0	0	0	0
arCOG04246			J	RtcB	RNA 3'-P ligase, RtcB family protein		0.999999	0.999999	1	1	14	1	1	1	1	0	2	1	1	1	2	2	2	1	1	1
arCOG04187			J	Sdo1	Ribosome maturation protein Sdo1		0.999999	0.999999	1	1	14	1	1	1	1	1	1	1	1	1	1	1	1	1	1	0
arCOG01564			J	SelB	Selenocysteine-specific translation elongation factor or SelB-II domain		0.659104	0.635843	0.660562	0.661454	2	1	0	0	0	0	0	0	0	0	0	0	1	0	0	0
arCOG01701			J	SEN2	tRNA splicing endonuclease		0.999999	0.999999	1	1	13	2	1	2	1	0	1	1	1	1	1	1	1	2	1	0
arCOG00403			J	SerS	Seryl-tRNA synthetase		0.999999	0.999999	1	1	13	1	0	1	1	0	1	1	1	1	1	1	1	1	2	4
arCOG00968			J	Sfm1	Rps3 or RNA methylase involved in ribosome biogenesis, SPOUT family,		0.765654	0	0	0	0	0	0	0	0	0	0	0	0	0	0	0	0	0	0	0
arCOG01923			J	SIK1	RNA processing factor Prp31, contains Nop domain		0.999999	0.999999	1	1	13	1	1	1	1	0	0	1	2	2	1	1	1	1	1	1
arCOG01952			J	SUA5	tRNA A37 threonylcarbamoyladenosine synthetase subunit TsaC/SUA5/YrdC		0.999707	0.989275	0.99999	1	8	1	0	0	1	0	0	0	0	0	1	1	1	1	1	1
arCOG04223			J	SUI1	Translation initiation factor 1 (eIF-1/SUI1)		0.999999	0.999999	1	1	15	1	1	1	1	1	1	1	1	1	1	1	1	1	1	2
arCOG04107			J	SUI2	Translation initiation factor 2, alpha subunit (eIF-2alpha)		0.999999	0.999999	1	1	11	1	1	1	1	1	1	0	0	0	1	1	1	1	1	0
arCOG00084			J	Tan1	tRNA(Ser,Leu) C12 N-acetylase TAN1, contains THUMP domain		0.986578	0	0	0	0	0	0	0	0	0	0	0	0	0	0	0	0	0	0	0
arCOG00056			J	Tan1	tRNA(Ser,Leu) C12 N-acetylase TAN1, contains THUMP domain		0.955521	0	0	0	0	0	0	0	0	0	0	0	0	0	0	0	0	0	0	0
arCOG01561			J	TEF1	Translation elongation factor EF-1 alpha, GTPase		0.999999	0.999999	1	1	13	1	1	1	1	1	2	1	1	1	1	1	0	1	0	1
arCOG00989			J	Tgt	Queuine/archaeosine tRNA-ribosyltransferase		0.999999	0.989553	0.98832	0.986866	4	0	1	1	0	1	0	0	0	0	1	0	0	0	0	0
arCOG03218			J	Thg1	tRNAHis guanylyltransferase		0.866378	0	0	0	0	0	0	0	0	0	0	0	0	0	0	0	0	0	0	0
arCOG00038			J	ThiI	tRNA S(4)U 4-thiouridine synthase		0.999999	0.999996	0.999999	0.999997	6	1	1	1	0	1	0	0	0	0	0	2	1	0	0	0
arCOG00401			J	ThrS	Threonyl-tRNA synthetase		0.999999	0.999999	1	1	13	2	1	1	1	0	1	1	1	1	1	1	1	3	0	1
arCOG01115			J	TiaS	tRNA(Ile2) 2-agmatinylcytidine synthetase; containing Zn-ribbon domain and OB-fold domain		0.997613	0	0	0	0	0	0	0	0	0	0	0	0	0	0	0	0	0	0	0
arCOG04176			J	TIF6	Translation initiation factor 6 (eIF-6)		0.999999	0.999999	1	1	13	1	1	1	1	0	0	1	1	1	1	1	1	1	1	1
arCOG00042			J	TilS	tRNA(Ile)-lysidine synthase TilS/MesJ		0.999999	0.999993	0.999992	0.999893	10	0	1	2	2	0	1	1	1	1	1	1	1	0	0	0
arCOG00985			J	Tma20	Predicted RNA-binding protein, contains PUA domain		0.999999	0.832955	0.693235	0.567503	4	0	1	1	1	1	0	0	0	0	0	0	0	0	0	0
arCOG01951			J	TmcA	tRNA(Met) C34 N-acetyltransferase TmcA		0.999936	0.0404875	0.0371616	0.0310937	2	0	1	2	0	0	0	0	0	0	0	0	0	0	0	0
arCOG01219			J	TRM1	N2,N2-dimethylguanosine tRNA methyltransferase		0.999999	0.999966	0.999967	0.999071	7	1	1	1	1	0	0	0	0	0	0	0	0	1	1	2
arCOG00047			J	Trm11	tRNA G10 N-methylase Trm11		0.999999	0.999223	0.998866	0.750835	6	0	0	1	1	1	1	0	0	0	0	0	0	1	0	8
arCOG00033			J	Trm5	Wybutosine (yW) biosynthesis enzyme Trm5, tRNA (guanine) methyltransferase		0.999999	0.999999	1	1	15	1	1	1	1	1	1	1	1	1	1	1	1	1	1	1
arCOG01018			J	TrmJ	tRNA C32,U32 (ribose-2'-O)-methylase TrmJ or a related methyltransferase		0.999998	0.999966	0.999953	0.999098	7	1	1	1	1	1	1	0	0	0	0	0	0	0	1	0
arCOG01887			J	TrpS	Tryptophanyl-tRNA synthetase		0.999999	0.999999	1	1	14	1	1	1	1	1	1	1	1	1	1	1	1	2	1	0
arCOG04449			J	TruA	Pseudouridylate synthase		0.999988	0.0414331	0.0383449	0.0323698	2	0	1	1	0	0	0	0	0	0	0	0	0	0	0	0
arCOG00987			J	TruB	Pseudouridine synthase		0.999998	0.999851	0.999816	0.45706	12	0	1	1	1	1	1	2	2	2	0	0	1	1	1	1
arCOG04252			J	TruD	tRNA(Glu) U13 pseudouridine synthase TruD		0.999999	0.999999	1	1	10	1	1	1	1	2	0	0	0	0	1	1	1	2	1	0
arCOG00761			J	TsaA	tRNA (Thr-GGU) A37 N-methylase		0.996256	0	0	0	0	0	0	0	0	0	0	0	0	0	0	0	0	0	0	0
arCOG04733			J	Tsr3	Ribosome biogenesis protein Tsr3, contains Fer4-like metal-binding domain ortholog of eukaryotic RNase L inhibitor RLI N-terminal domain		0.992199	0	0	0	0	0	0	0	0	0	0	0	0	0	0	0	0	0	0	0
arCOG01886			J	TyrS	Tyrosyl-tRNA synthetase		0.999999	0.999999	1	1	15	1	1	1	1	1	1	1	1	1	1	1	1	1	1	3
arCOG04174			J	TYW1	Wybutosine (yW) biosynthesis enzyme, Fe-S oxidoreductase		0.999999	0.999999	1	1	8	1	1	1	1	1	0	0	0	0	1	1	1	0	0	0
arCOG04156			J	TYW3	Wybutosine (yW) biosynthesis enzyme		0.999979	0.999006	0.998843	0.998768	5	0	1	1	1	0	0	0	0	0	1	1	0	0	0	0
arCOG00808			J	ValS	Valyl-tRNA synthetase		0.999999	0.999999	1	1	15	1	1	1	1	1	2	2	2	2	2	2	1	3	3	1
arCOG04225			J	YmdB	O-acetyl-ADP-ribose deacetylase (regulator of RNase III), contains Macro domain		0.992922	0	0	0	0	0	0	0	0	0	0	0	0	0	0	0	0	0	0	0
arCOG00545			J	YSH1	Predicted exonuclease of the beta-lactamase fold involved in RNA processing		0.997706	0.429925	0.977063	0.999383	6	1	0	0	0	0	0	0	0	0	1	1	0	1	1	1
arCOG00541			J	YSH1	5'-3' Exoribonuclease of the beta-lactamase fold involved in RNA processing		0.988756	0.809264	0.962294	0.998889	4	1	0	0	0	0	0	0	0	0	1	1	1	0	0	0
arCOG01580			K	-	DNA-binding transcriptional regulator, Lrp family		0.999999	0.999997	0.999998	1	12	6	1	1	5	5	3	6	5	5	6	11	0	0	1	0
arCOG01117			K	-	Lrp/AsnC family C-terminal domain		0.999975	0.913288	0.809143	0.673486	3	0	0	1	1	0	1	0	0	0	0	0	0	0	0	0
arCOG02037			K	-	Sugar-specific transcriptional regulator TrmB		0.999971	0.999993	0.999992	0.999898	11	0	1	1	1	2	2	3	3	3	2	1	2	0	0	0
arCOG04060			K	-	Predicted transcriptional regulator		0.999719	0.453114	0.468849	0.782865	2	1	0	0	0	0	0	0	0	0	0	1	0	0	0	0
arCOG04479			K	-	Transcriptional regulator containing an HTH domain fused to a Zn-ribbon		0.999512	0.242655	0.241934	0.203427	2	0	0	1	0	0	0	0	0	0	0	0	0	1	0	0
arCOG01009			K	-	Transcriptional regulator, contains N-terminal RHH domain		0.999456	0.833556	0.951416	0.950105	4	0	0	0	0	0	0	0	0	0	1	0	2	0	1	1
arCOG02613			K	-	Chromosome segregation and condensation protein B		0.999257	0.999981	1	0.999998	11	1	0	0	1	1	1	1	1	1	0	1	1	2	1	0
arCOG00921			K	-	Predicted transcriptional regulator		0.999038	0.0414331	0.0383449	0.0323698	2	0	1	1	0	0	0	0	0	0	0	0	0	0	0	0
arCOG01684			K	-	Transcriptional regulator, ArsR family		0.99734	0.0339418	0.0344566	0.039314	1	0	0	0	0	0	0	0	0	0	0	1	0	0	0	0
arCOG00002			K	-	Transcriptional regulator, PadR family		0.986076	0.998836	0.998825	0.999964	8	1	0	0	1	0	2	1	1	1	1	2	0	0	0	0
arCOG00001			K	-	Transcriptional regulator, PadR family		0.984497	0.915037	0.986075	0.994336	3	1	0	0	0	0	0	0	0	0	0	1	1	0	0	0
arCOG00608			K	-	Predicted transcriptional regulator with C-terminal CBS domains		0.981681	0.999911	0.999922	0.999997	9	1	0	0	1	0	1	1	1	1	1	1	0	0	0	8
arCOG02611			K	-	Predicted transcriptional regulator, containd two HTH domains		0.979102	0.857901	0.978438	0.979004	4	0	0	0	0	0	0	0	0	0	1	1	2	0	0	1
arCOG04362			K	-	Transcriptional regulator, contains HTH domain		0.97462	0	0	0	0	0	0	0	0	0	0	0	0	0	0	0	0	0	0	0
arCOG02271			K	-	Transcriptional regulator, contains HTH domain		0.960794	0	0	0	0	0	0	0	0	0	0	0	0	0	0	0	0	0	0	0
arCOG02038			K	-	Sugar-specific transcriptional regulator TrmB		0.950179	0.999976	0.999999	1	12	1	0	0	1	2	1	13	15	16	3	2	0	1	1	1
arCOG04152			K	-	Predicted transcriptional regulator		0.877967	0.783142	0.838704	0.844816	3	0	0	0	0	0	0	0	0	0	1	1	1	0	0	0
arCOG01585			K	-	DNA-binding transcriptional regulator, Lrp family		0.86663	0.0415416	0.0424394	0.0535919	1	2	0	0	0	0	0	0	0	0	0	0	0	0	0	0
arCOG02103			K	-	Transcriptional regulator, contains wHTH domain		0.844621	0.0275552	0.0279747	0.0236037	1	0	0	0	0	0	0	0	0	0	0	0	0	0	1	0
arCOG02242			K	-	Transcriptional regulator, contains HTH domain		0.832526	0.92704	0.926871	0.710846	5	0	0	1	0	1	0	0	0	0	0	0	0	3	1	3
arCOG00724			K	-	Transcriptional regulator, PadR family		0.761814	0	0	0	0	0	0	0	0	0	0	0	0	0	0	0	0	0	0	0
arCOG07561			K	-	Predicted membrane-associated trancriptional regulator		0.722798	0.94503	0.943516	0.942524	6	0	0	0	1	0	1	1	1	1	0	1	0	0	0	0
arCOG00610			K	-	Predicted transcriptional regulator, contains C-terminal CBS domains		0.714948	0	0	0	0	0	0	0	0	0	0	0	0	0	0	0	0	0	0	0
arCOG00374			K	-	Predicted membrane-associated or secreted trancriptional regulator		0.696399	0.999486	0.999908	0.999954	4	1	0	0	1	0	0	0	0	0	1	0	1	0	0	0
arCOG04518			K	-	Transcriptional regulator, contains HTH domain		0.665193	0.00146787	0.00131034	0.00110142	3	0	0	0	0	0	0	1	1	1	0	0	0	0	0	0
arCOG01055			K	-	Transcriptional regulator, contains HTH domain		0.637418	0.0137707	0.0109944	0.00877457	4	0	0	0	0	1	0	2	2	2	0	0	0	0	0	0
arCOG07495			K	-	Predicted transcriptional regulator		0.584087	0	0	0	0	0	0	0	0	0	0	0	0	0	0	0	0	0	0	0
arCOG01804			K	-	Transcriptional regulator, contains HTH domain		0.52833	0	0	0	0	0	0	0	0	0	0	0	0	0	0	0	0	0	0	0
arCOG03936			K	AbrB	AbrB family transcriptional regulator		0.674593	0.00146787	0.00131034	0.00110142	3	0	0	0	0	0	0	1	1	1	0	0	0	0	0	0
arCOG00492			K	ARO8	Transcriptional regulators containing a DNA-binding HTH domain and an aminotransferase domain (MocR family)		0.923659	0	0	0	0	0	0	0	0	0	0	0	0	0	0	0	0	0	0	0
arCOG01681			K	ArsR	Transcriptional regulator containing HTH domain, ArsR family		0.97038	0.998991	0.998983	0.999965	7	1	0	0	2	0	0	3	3	3	3	1	0	0	0	0
arCOG01680			K	ArsR	Transcriptional regulator containing HTH domain, ArsR family		0.957958	0.447234	0.463263	0.388696	2	0	0	0	0	0	0	0	0	0	0	0	1	0	1	0
arCOG00394			K	ArsR	Transcriptional regulator containing HTH domain, ArsR family		0.943334	0	0	0	0	0	0	0	0	0	0	0	0	0	0	0	0	0	0	0
arCOG01679			K	ArsR	Transcriptional regulator containing HTH domain, ArsR family		0.805014	0.00871169	0.00881286	0.00744484	1	0	0	0	0	0	0	0	0	0	0	0	0	1	0	0
arCOG01686			K	ArsR	Transcriptional regulator containing HTH domain, ArsR family		0.761339	0.98345	0.983221	0.981887	7	0	0	0	1	1	0	2	2	2	1	0	0	0	0	1
arCOG01683			K	ArsR	Transcriptional regulator containing HTH domain, ArsR family		0.72711	0.719532	0.996005	0.999885	5	1	0	0	0	0	0	0	0	0	1	1	1	0	0	1
arCOG01687			K	ArsR	Transcriptional regulator containing HTH domain, ArsR family		0.628982	0.780103	0.779896	0.649314	2	0	0	0	1	0	0	0	0	0	0	0	2	0	0	0
arCOG01685			K	ArsR	Transcriptional regulator containing HTH domain, ArsR family		0.49993	0.0275552	0.0279747	0.0236037	1	0	0	0	0	0	0	0	0	0	0	0	0	0	1	0
arCOG00770			K	DinG	Rad3-related DNA helicase		0.999832	0.999972	0.999992	0.999124	11	1	0	0	1	1	1	1	2	2	0	0	1	2	1	1
arCOG04061			K	EGD2	Transcription factor homologous to NACalpha-BTF3		0.999708	0.99998	1	1	13	1	0	0	1	1	1	1	1	1	1	1	1	1	1	1
arCOG01361			K	ELP3	Histone acetyltransferase		0.999786	0.999978	0.999999	0.99992	11	0	0	0	1	0	1	1	1	1	1	1	1	1	1	2
arCOG02795			K	GbsR	DNA-binding transcriptional regulator GbsR, MarR family		0.759936	0.0356222	0.0362275	0.0304982	1	0	0	0	0	0	0	0	0	0	0	0	1	0	0	0
arCOG04818			K	HepA	Superfamily II DNA/RNA helicase, SNF2 family		0.849586	0.541764	0.607604	0.608592	3	1	0	0	0	0	0	0	0	0	0	0	0	1	0	2
arCOG00871			K	HepA	Superfamily II DNA/RNA helicase, SNF2 family		0.639399	0.00146787	0.00131034	0.00110142	3	0	0	0	0	0	0	1	1	1	0	0	0	0	0	0
arCOG01057			K	HxlR	DNA-binding transcriptional regulator, HxlR family		0.982826	0.961235	0.961701	0.776444	4	0	0	0	1	0	0	0	0	0	0	0	1	0	1	1
arCOG00998			K	LSM1	Small nuclear ribonucleoprotein (snRNP) homolog		0.999999	0.999999	1	1	13	1	0	1	1	0	1	1	1	1	1	1	1	1	1	1
arCOG00732			K	MarR	Transcriptional regulator, MarR family		0.880114	0	0	0	0	0	0	0	0	0	0	0	0	0	0	0	0	0	0	0
arCOG03182			K	MarR	Transcriptional regulator, MarR family		0.553953	0	0	0	0	0	0	0	0	0	0	0	0	0	0	0	0	0	0	0
arCOG00223			K	ModE	N-terminal domain of molybdenum-binding protein		0.989844	0	0	0	0	0	0	0	0	0	0	0	0	0	0	0	0	0	0	0
arCOG04280			K	NagC	Transcriptional regulator/sugar kinase		0.637744	0.999061	0.999821	0.998842	5	1	0	0	1	0	0	0	0	0	0	0	1	2	1	0
arCOG01760			K	NusA	Transcription elongation factor		0.999999	0.999998	0.999999	0.99992	12	0	0	1	1	1	1	1	1	1	1	1	0	2	1	1
arCOG01761			K	NusA	Transcription elongation factor		0.996083	0.431404	0.980045	0.98046	6	0	0	0	0	0	0	0	0	0	1	1	1	1	1	1
arCOG01920			K	NusG	Transcription antiterminator NusG		0.999999	0.999999	1	1	13	1	1	1	1	0	1	1	1	1	1	1	1	1	1	0
arCOG04244			K	RPB10	DNA-directed RNA polymerase, subunit N (RpoN/RPB10)		0.999999	0.999999	1	1	14	1	1	1	1	0	1	1	1	1	1	1	1	1	1	1
arCOG04111			K	RPB11	DNA-directed RNA polymerase, subunit L		0.999999	0.999999	1	1	11	1	1	1	1	1	1	0	0	0	1	1	1	1	1	0
arCOG04258			K	RPB5	DNA-directed RNA polymerase, subunit H, RpoH/RPB5		0.999999	0.999999	1	1	12	1	1	1	1	1	1	0	1	1	1	1	0	1	1	0
arCOG00675			K	RPB7	DNA-directed RNA polymerase, subunit E'/Rpb7		0.999999	0.999999	1	1	15	1	1	1	1	1	1	1	1	1	1	1	1	1	1	1
arCOG00579			K	RPB9	DNA-directed RNA polymerase, subunit M/Transcription elongation factor TFIIS		0.999999	0.999999	1	0.999158	12	1	1	1	1	1	2	1	1	1	0	0	2	1	1	0
arCOG04341			K	RPC12	DNA-directed RNA polymerase, subunit RPC12/RpoP (contains C4-type Zn-finger)		0.999999	0.999999	1	0.999998	11	1	1	0	1	0	1	1	1	1	0	1	1	1	0	1
arCOG01016			K	Rpo4	DNA-directed RNA polymerase, subunit Rpo4/RpoF		0.999999	0.999999	1	1	14	1	1	1	1	1	1	1	1	1	1	1	1	1	1	0
arCOG01268			K	Rpo6/RpoZ	DNA-directed RNA polymerase subunit K/omega		0.999999	0.999999	1	1	14	1	1	0	1	1	1	1	1	1	1	1	1	1	1	1
arCOG04241			K	RpoA/Rpo1	DNA-directed RNA polymerase subunit D		0.999999	0.999999	1	1	15	1	2	1	1	1	1	2	2	2	1	1	1	1	1	1
arCOG01762			K	RpoB/Rpo2	DNA-directed RNA polymerase subunit B		0.999999	1	1	1	13	2	2	2	2	2	2	0	2	2	2	2	0	3	2	2
arCOG04256			K	RpoC/Rpo11	DNA-directed RNA polymerase subunit A''		0.999999	0.999999	1	1	14	1	1	1	1	1	2	2	2	2	1	1	0	2	1	2
arCOG04257			K	RpoC/Rpo3	DNA-directed RNA polymerase subunit A'		0.999999	0.999999	1	1	14	1	1	1	1	1	1	1	1	1	1	1	0	1	1	3
arCOG04248			K	SIR2	NAD-dependent protein deacetylase, SIR2 family		0.977906	0	0	0	0	0	0	0	0	0	0	0	0	0	0	0	0	0	0	0
arCOG01764			K	SPT15	TATA-box binding protein (TBP), component of TFIID and TFIIB		0.999999	0.999999	1	1	15	2	1	1	1	1	1	1	1	1	1	1	1	1	1	2
arCOG04077			K	Spt4	Transcription elongation factor Spt4/RpoE2, zinc finger protein		0.999999	0.999999	1	1	15	1	1	1	1	1	1	1	1	1	1	1	1	1	1	1
arCOG01753			K	Ssh10b	Archaeal DNA-binding protein Alba		0.999998	0.999999	1	1	13	1	1	1	1	1	1	1	1	1	1	1	0	0	1	4
arCOG01981			K	SUA7	Transcription initiation factor TFIIB, Brf1 subunit/Transcription initiation factor TFIIB		0.999999	0.999999	1	0.999997	13	1	1	1	2	0	1	1	1	1	0	1	2	1	4	4
arCOG04270			K	TFA1	Transcription initiation factor IIE, alpha subunit		0.999999	0.999847	0.999811	0.999995	11	1	1	1	2	1	1	1	1	1	1	1	0	0	0	0
arCOG04554			K	tfx	Transcriptional regulator		0.512329	0	0	0	0	0	0	0	0	0	0	0	0	0	0	0	0	0	0	0
arCOG04081			K	TIP49	DNA helicase TIP49, TBP-interacting protein		0.99903	0	0	0	0	0	0	0	0	0	0	0	0	0	0	0	0	0	0	0
arCOG02100			K	TroR	Mn-dependent transcriptional regulator (DtxR family)		0.999814	0.0275552	0.0279747	0.0236037	1	0	0	0	0	0	0	0	0	0	0	0	0	0	1	0
arCOG02099			K	TroR	Mn-dependent transcriptional regulator (DtxR family)		0.796621	0.774921	0.774081	0.77304	2	0	0	0	2	0	0	0	0	0	1	0	0	0	0	0
arCOG00826			K	WecD	Acetyltransferase (GNAT) family		0.998204	0.999975	0.999981	0.999985	5	1	0	0	1	2	0	0	0	0	1	0	0	0	0	3
arCOG00844			K	WecD	Acetyltransferase (GNAT) family		0.910082	0.218584	0.233224	0.188292	2	0	0	0	0	0	0	0	0	0	0	0	1	4	0	0
arCOG00874			K	xpb	ssDNA-dependent ATPase, helicase superfamily II		0.986544	0.0552138	0.0573748	0.0480355	2	0	0	0	0	0	0	0	0	0	0	0	0	1	1	0
arCOG00280			L	-	HerA helicase		0.999999	1	1	1	15	3	2	2	3	1	1	1	1	1	4	4	2	3	3	1
arCOG00551			L	-	DNA replication initiation complex subunit, GINS15 family		0.999999	0.999999	1	1	11	1	1	1	1	1	1	0	0	0	1	1	1	1	1	0
arCOG01165			L	-	DNA topoisomerase VI, subunit B		0.999999	0.999999	1	1	15	1	1	1	1	1	1	1	1	1	1	1	1	1	1	23
arCOG04143			L	-	DNA topoisomerase VI, subunit A		0.999999	0.999999	1	1	12	1	1	1	1	1	1	0	0	0	1	1	1	1	1	16
arCOG00919			L	-	Holliday junction resolvase, archaeal type		0.999999	0.999999	1	1	12	1	1	1	1	1	1	1	1	1	1	1	1	0	0	0
arCOG04447			L	-	Archaeal DNA polymerase II, large subunit		0.999999	0.999999	1	1	14	1	1	1	1	2	1	2	2	2	1	1	0	3	1	4
arCOG00905			L	-	Uracil-DNA glycosylase		0.999986	0.999677	0.999886	0.998987	5	1	1	1	0	0	0	0	0	0	0	0	1	1	0	0
arCOG04219			L	-	Possible nuclease of RNase H fold, RuvC/YqgF family		0.999981	0.999967	0.999973	0.99963	7	3	1	1	0	0	1	0	0	0	0	0	0	1	2	1
arCOG00928			L	-	Endonuclease V homolog		0.999981	0.986842	0.987001	0.98589	4	1	1	1	0	0	0	0	0	0	0	0	0	2	0	0
arCOG00463			L	-	Uri superfamily endonuclease		0.999976	0.745938	0.746353	0.616946	3	0	0	1	0	0	0	0	0	0	0	0	0	1	1	0
arCOG00367			L	-	NurA 5'-3' nuclease		0.999772	0.998218	0.998087	0.99803	4	0	1	0	1	0	0	0	0	0	1	1	0	0	0	0
arCOG04144			L	-	8-oxoguanine DNA glycosylase		0.999582	0.0414331	0.0383449	0.0323698	2	0	1	1	0	0	0	0	0	0	0	0	0	0	0	0
arCOG03192			L	-	Endonuclease YncB, thermonuclease family		0.993155	0.999989	0.999988	0.998642	8	0	0	1	0	1	0	2	2	2	0	1	0	1	1	0
arCOG00115			L	-	DNA modification methylase		0.980063	0.999975	0.999985	0.999852	5	0	0	0	1	0	1	0	0	0	1	1	3	0	0	0
arCOG02258			L	-	RPA family protein, a subunit of RPA complex in P.furiosus		0.892308	0.828959	0.82965	0.594893	8	0	0	0	0	0	1	1	1	1	0	0	1	2	1	1
arCOG00792			L	-	Superfamily I DNA/RNA helicase		0.876568	0	0	0	0	0	0	0	0	0	0	0	0	0	0	0	0	0	0	0
arCOG03142			L	-	Nuclease of RNase H fold, RuvC/YqgF family		0.858838	0	0	0	0	0	0	0	0	0	0	0	0	0	0	0	0	0	0	0
arCOG02636			L	-	Adenine-specific DNA methylase		0.857733	0.95034	0.950577	0.734247	3	0	0	0	2	0	0	0	0	0	0	0	2	0	0	3
arCOG03146			L	-	Intein/homing endonuclease		0.843031	0.993084	0.993122	0.993159	7	0	0	0	0	4	0	6	6	6	3	1	0	1	0	0
arCOG04306			L	-	Predicted endonuclease, RecB family		0.831529	0	0	0	0	0	0	0	0	0	0	0	0	0	0	0	0	0	0	0
arCOG03158			L	-	Intein/homing endonuclease		0.823457	0.99999	0.999985	0.999167	7	0	1	0	1	0	0	3	4	4	0	2	1	0	0	0
arCOG00890			L	-	DNA modification methylase		0.799391	0.934458	0.93554	0.934497	5	0	0	0	0	0	0	1	1	1	1	0	1	0	0	0
arCOG05741			L	-	ssDNA binding protein RPA14, OB-fold		0.786078	0.447234	0.463263	0.388696	2	0	0	0	0	0	0	0	0	0	0	0	1	0	1	0
arCOG03145			L	-	Intein/homing endonuclease		0.78009	0.99931	0.999997	1	10	1	0	0	0	4	1	12	14	14	6	3	2	2	0	0
arCOG03151			L	-	Intein/homing endonuclease		0.778456	0.0118524	0.0109895	0.0093107	2	0	0	0	0	0	0	0	1	1	0	0	0	0	0	0
arCOG05276			L	-	Pyrimidine dimer DNA glycosylase, T4 endoV family		0.769769	0.03296	0.030953	0.02606	1	0	1	0	0	0	0	0	0	0	0	0	0	0	0	0
arCOG03156			L	-	DNA endonuclease related to intein-encoded endonuclease		0.749789	0.996127	0.99687	0.996826	4	0	0	0	0	0	2	0	0	0	1	1	1	0	0	0
arCOG07683			L	-	Predicted nuclease of the RecB family		0.736031	0	0	0	0	0	0	0	0	0	0	0	0	0	0	0	0	0	0	0
arCOG00472			L	-	Orc1/cdc6 family replication initiation protein fused to HTH domain		0.709249	0.896145	0.895042	0.709773	5	0	1	0	0	0	0	2	2	2	0	0	1	0	0	0
arCOG00369			L	-	Chromosome segregation ATPase, Smc family		0.68737	0	0	0	0	0	0	0	0	0	0	0	0	0	0	0	0	0	0	0
arCOG04025			L	-	Competence protein CoiA homolog, contains C-terminal PD-DExK nuclease domain		0.627233	0	0	0	0	0	0	0	0	0	0	0	0	0	0	0	0	0	0	0
arCOG03154			L	-	Intein/homing endonuclease		0.61913	0.999499	0.999988	0.999937	10	0	0	0	0	2	7	13	14	14	4	3	2	9	2	0
arCOG00806			L	-	Superfamily I DNA/RNA helicase fused to RecB family endonuclease		0.604488	0	0	0	0	0	0	0	0	0	0	0	0	0	0	0	0	0	0	0
arCOG03147			L	-	Intein/homing endonuclease		0.558702	0	0	0	0	0	0	0	0	0	0	0	0	0	0	0	0	0	0	0
arCOG03235			L	-	Predicted ATP-dependent endonuclease of the OLD family		0.506335	0.0348805	0.0354687	0.0418617	1	1	0	0	0	0	0	0	0	0	0	0	0	0	0	0
arCOG04218			L	-	ATP-dependent RNA ligase		0.506163	0	0	0	0	0	0	0	0	0	0	0	0	0	0	0	0	0	0	0
arCOG02724			L	Ada	Methylated DNA-protein cysteine methyltransferase		0.999999	0.999999	1	1	12	1	0	2	1	1	1	1	1	1	1	1	1	0	1	0
arCOG00464			L	AlkA	3-methyladenine DNA glycosylase/8-oxoguanine DNA glycosylase		0.742222	0.785516	0.956193	0.955512	4	1	0	0	0	0	0	0	0	0	0	0	1	1	0	1
arCOG04356			L	Bax1	Nuclease of restriction endonuclease-like fold, implicated in nucleotide excision repair		0.663733	0	0	0	0	0	0	0	0	0	0	0	0	0	0	0	0	0	0	0
arCOG00553			L	BRR2	Replicative superfamily II helicase		0.999708	0.99588	0.999996	1	8	1	0	0	3	0	0	0	0	0	1	1	1	3	2	2
arCOG00467			L	CDC6	Cdc6-related protein, AAA superfamily ATPase		0.999999	0.999999	1	1	15	1	1	1	3	2	2	1	1	1	3	2	1	3	2	13
arCOG01347			L	CDC9	ATP-dependent DNA ligase		0.999999	0.999999	1	1	15	1	2	1	1	1	1	1	1	1	1	1	1	1	1	1
arCOG04157			L	Dcm	Site-specific DNA methylase		0.962982	0.00900709	0.0075501	0.00613492	4	0	0	0	0	0	2	1	1	1	0	0	0	0	0	0
arCOG04281			L	DnaG	DNA primase (bacterial type)		0.999999	0.999999	1	1	12	1	1	1	1	0	1	1	1	1	1	1	1	0	1	0
arCOG00488			L	DnaN	DNA polymerase sliding clamp subunit (PCNA homolog)		0.999999	0.999999	1	1	15	1	1	1	1	1	1	1	1	1	2	2	1	1	1	1
arCOG04357			L	ENDO3c	Thermostable 8-oxoguanine DNA glycosylase		0.792472	0.999978	0.999999	0.999915	11	0	0	0	1	0	1	1	1	1	2	1	1	1	1	3
arCOG04050			L	FEN1	5'-3' exonuclease		0.999999	0.999999	1	1	15	1	1	1	1	1	1	1	1	1	1	1	1	1	1	15
arCOG02144			L	HHT1	Histones H3 and H4		0.999998	0.999999	1	0.999999	13	3	2	2	0	1	1	1	1	1	0	1	2	3	3	6
arCOG04455			L	HYS2	Archaeal DNA polymerase II, small subunit/DNA polymerase delta, subunit B		0.999999	0.999999	1	1	15	1	1	1	1	1	1	1	1	1	1	1	1	1	1	1
arCOG00439			L	MCM2	ATPase involved in replication control, Cdc46/Mcm family		0.999999	0.999999	1	1	15	1	1	1	2	2	1	1	1	1	2	1	1	2	1	2
arCOG03155			L	MCM2	Cdc46/Mcm family protein, inactivated		0.74979	0.000870609	0.000744588	0.000612451	3	0	0	0	0	0	0	2	2	2	0	0	0	0	0	0
arCOG00872			L	MPH1	ERCC4-like helicase		0.999999	0.999999	1	0.999998	14	1	1	1	1	1	2	1	1	1	0	1	2	1	1	2
arCOG00929			L	Nfi	Deoxyinosine 3'endonuclease (endonuclease V)		0.999978	0.0275278	0.02585	0.0217797	1	0	0	1	0	0	0	0	0	0	0	0	0	0	0	0
arCOG01894			L	Nfo	Endonuclease IV		0.999999	0.999999	1	1	14	1	1	1	1	0	1	1	1	1	1	1	1	1	1	1
arCOG00459			L	Nth	EndoIII-related endonuclease		0.999999	0.999999	1	0.999999	13	2	0	1	1	1	1	1	2	2	0	1	2	1	2	1
arCOG01304			L	NucS	RecB family endonuclease acting on branched DNA substrates		0.970374	0.853598	0.949173	0.950995	4	0	0	0	0	0	0	0	0	0	1	1	0	1	1	0
arCOG00328			L	PolB3	DNA polymerase PolB3		0.999999	0.999999	1	1	15	1	1	2	1	1	1	1	1	1	1	1	1	4	1	19
arCOG04110			L	PRI1	Eukaryotic-type DNA primase, catalytic (small) subunit		0.999707	0.999999	1	1	10	1	0	1	1	1	1	0	0	0	1	1	1	1	1	0
arCOG03013			L	PRI2	Eukaryotic-type DNA primase, large subunit		0.999999	0.999999	1	1	11	1	1	1	0	0	1	1	1	1	1	1	1	1	0	0
arCOG00415			L	RadA	RecA/RadA recombinase, contains N-terminal HHH domain		0.999999	0.999999	1	1	14	1	0	1	1	3	2	2	2	2	1	1	1	1	1	1
arCOG00417			L	RadB	RecA/RadA recombinase		0.999166	0.999842	0.999808	0.470931	11	0	1	0	1	1	1	1	1	1	0	0	1	1	1	1
arCOG00426			L	RecJ	DHH superfamily phosphohydrolase/exonuclease		0.747259	0.183145	0.198646	0.161991	3	0	0	0	0	0	0	0	0	0	0	0	1	1	1	0
arCOG00427			L	RecJ/Cdc45	Single-stranded DNA-specific exonuclease RecJ		0.999708	0.999996	0.999998	0.999915	11	0	1	1	0	0	1	1	1	1	1	1	0	2	1	1
arCOG00470			L	RFCL	Clamp loader ATPase, large subunit		0.999999	0.999999	1	1	15	1	1	1	1	1	1	1	1	1	1	1	1	1	1	1
arCOG00469			L	RFCS	Clamp loader ATPase, small subunit		0.999999	0.999999	1	1	14	1	1	1	1	1	1	1	1	1	1	1	0	2	1	1
arCOG04121			L	RnhB	Ribonuclease HII		0.999999	0.999999	1	1	13	1	1	1	2	0	1	1	1	2	1	2	2	1	1	0
arCOG01510			L	RPA1	Single-stranded DNA-binding replication protein A (RPA), large (70 kD) subunit or related ssDNA-binding protein		0.999999	0.999999	1	1	13	1	0	1	2	0	1	2	2	2	3	3	2	2	2	1
arCOG00368			L	SbcC	ATPase involved in DNA repair, SbcC		0.999999	1	1	1	15	2	3	1	4	1	3	5	5	5	4	2	3	8	4	1
arCOG00397			L	SbcD	DNA repair exonuclease, SbcD		0.999999	0.999999	1	1	14	1	1	1	1	1	1	1	1	2	1	1	1	1	1	0
arCOG02610			L	ScpA	Chromatin segregation and condensation protein Rec8/ScpA/Scc1, kleisin family		0.654834	0.999981	1	1	12	1	0	0	1	1	1	1	1	1	1	1	1	1	1	0
arCOG01290			L	SplB	DNA repair photolyase		0.981034	0.108117	0.108124	0.088543	4	0	0	0	0	0	0	1	1	1	0	0	1	0	0	0
arCOG00558			L	SrmB	Superfamily II DNA and RNA helicase		0.679188	0.999981	1	0.999998	11	1	0	0	1	1	1	1	1	1	0	1	1	0	1	1
arCOG00891			L	TatD	Mg-dependent DNase		0.999993	0.999999	1	0.999998	14	1	2	1	1	1	1	1	1	1	1	0	1	1	1	2
arCOG01527			L	TopA	Topoisomerase IA		0.999999	0.999999	1	1	15	1	1	2	1	1	1	1	1	1	1	1	1	1	1	5
arCOG01526			L	TopG2	Reverse gyrase		0.999975	0.0274228	0.0246919	0.0205139	2	0	2	2	0	0	0	0	0	0	0	0	0	0	0	0
arCOG00894			M	-	Glycosyl transferase family 2		0.99979	0.999999	1	0.999909	11	0	1	0	3	3	3	3	5	5	1	5	1	0	0	11
arCOG01383			M	-	Glycosyl transferase family 2		0.986417	0.999874	0.999891	0.999863	7	0	0	0	1	0	0	3	3	3	4	9	1	0	0	0
arCOG00895			M	-	Glycosyl transferase family 2		0.980996	0.999976	0.999997	1	10	2	0	0	2	1	3	5	5	5	2	4	3	0	0	0
arCOG01389			M	-	Glycosyl transferase family 2		0.980273	0.999999	1	1	14	3	1	0	3	2	4	1	2	2	1	1	4	3	1	1
arCOG03206			M	-	Polysaccharide biosynthesis protein, Wzy homolog		0.97531	0	0	0	0	0	0	0	0	0	0	0	0	0	0	0	0	0	0	0
arCOG02559			M	-	Cell surface protein		0.969111	0	0	0	0	0	0	0	0	0	0	0	0	0	0	0	0	0	0	0
arCOG02487			M	-	Cell surface protein, a component of a putative secretion system		0.958559	0.979051	0.979764	0.977986	3	0	0	0	0	0	1	0	0	0	1	0	0	0	1	0
arCOG00561			M	-	Predicted membrane-bound dolichyl-phosphate-mannose-protein mannosyltransferase		0.94422	0.03296	0.030953	0.02606	1	0	1	0	0	0	0	0	0	0	0	0	0	0	0	0
arCOG00896			M	-	Glycosyl transferase family 2		0.880665	0.999971	0.999979	0.99986	5	0	0	0	1	0	1	0	0	0	1	1	1	0	0	0
arCOG07110			M	-	Oligosaccharyl transferase, PMT/STT3 family		0.84923	0.00505306	0.00404127	0.00328109	5	0	0	0	0	1	1	1	1	1	0	0	0	0	0	0
arCOG05978			M	-	Extracellular protein containing Kelch and FN3 domains		0.807585	0.994536	0.99448	0.994891	4	0	0	0	2	0	2	0	0	0	10	5	0	0	0	0
arCOG01386			M	-	Glycosyl transferase family 2		0.802229	0.570334	0.570313	0.572981	2	0	0	0	0	0	1	0	0	0	2	0	0	0	0	0
arCOG02488			M	-	Cell surface protein, a component of a putative secretion system		0.768122	0.545838	0.602503	0.623333	3	0	0	0	0	0	0	0	0	0	3	4	0	0	1	0
arCOG02532			M	-	Secreted Beta-propeller repeat protein fused to CARDB-like adhesion module		0.720904	0.913396	0.915156	0.990682	3	1	0	0	0	0	1	0	0	0	0	9	0	0	0	0
arCOG02556			M	-	WD40/PQQ-like beta propeller repeat containing protein		0.69941	0	0	0	0	0	0	0	0	0	0	0	0	0	0	0	0	0	0	0
arCOG01385			M	-	Glycosyl transferase family 2		0.610193	0.999982	0.999999	0.999901	11	0	0	0	1	1	2	1	2	2	1	3	3	2	0	1
arCOG04400			M	-	S-layer domain		0.608624	0.0275861	0.025743	0.0216182	1	0	0	0	0	0	2	0	0	0	0	0	0	0	0	0
arCOG02540			M	-	PKD repeats containing protein		0.531944	0.175693	0.161458	0.135944	2	0	0	0	0	1	1	0	0	0	0	0	0	0	0	0
arCOG07842			M	-	S-layer-like protein		0.504038	0	0	0	0	0	0	0	0	0	0	0	0	0	0	0	0	0	0	0
arCOG02427			M	{ManC}	Mannose-1-phosphate guanylyltransferase fused to cupin domain		0.974559	0.0698505	0.0720231	0.111746	2	0	0	0	0	0	0	0	0	0	1	1	0	0	0	0
arCOG01410			M	AglA	Glycosyltransferase		0.734753	0.999999	1	1	9	1	1	0	4	1	3	0	0	0	1	4	1	0	0	1
arCOG02044			M	AglB	Oligosaccharyltransferase membrane subunit		0.999964	0.999999	1	1	15	3	2	1	3	3	2	1	1	1	1	1	1	1	1	1
arCOG00899			M	AglD2	Predicted flippase		0.99986	0.999313	0.999999	1	11	1	0	0	0	1	1	1	1	1	1	1	1	1	0	2
arCOG03199	Mureine biosynthesis	7	M	AglH/Rfe	UDP-N-acetylmuramyl pentapeptide phosphotransferase/UDP-N-acetylglucosamine-1-phosphate transferase		0.999976	0.999999	1	1	13	1	1	1	0	1	1	1	1	1	1	1	0	1	1	1
arCOG01403			M	AglL	Glycosyltransferase		0.999999	0.999999	1	1	13	3	1	0	5	3	2	2	3	3	3	5	2	1	0	3
arCOG00253			M	AglM/Ugd	UDP-glucose 6-dehydrogenase		0.928537	0.999196	0.999798	0.999695	5	0	0	0	1	0	0	0	0	0	1	2	1	0	0	1
arCOG01381			M	AglO	Glycosyl transferase family 2		0.968133	0.227581	0.223299	0.184227	3	0	0	1	0	0	0	1	0	0	0	0	0	0	0	1
arCOG02209			M	AglR	MATE family membrane protein, Rfbx family, flippase		0.999977	0.999999	1	1	14	2	1	1	2	1	3	3	4	4	1	3	1	3	0	1
arCOG00566			M	ArnT	Glycosyltransferase of PMT family		0.781498	0.00827969	0.00700415	0.0057437	4	0	0	0	0	0	1	1	1	1	0	0	0	0	0	0
arCOG00665			M	GalU	UDP-glucose pyrophosphorylase		0.943761	0	0	0	0	0	0	0	0	0	0	0	0	0	0	0	0	0	0	0
arCOG00666			M	GCD1	N-acetylglucosamine-1-phosphate uridyltransferase		0.999707	0.99998	0.999999	0.999894	9	0	0	0	1	1	1	0	0	0	1	1	3	5	2	4
arCOG00663			M	GCD1	Nucleoside-diphosphate-sugar pyrophosphorylase involved in lipopolysaccharide biosynthesis/translation initiation factor 2B, gamma/epsilon subunit		0.938873	0.999999	1	0.999898	9	0	2	1	1	1	0	0	0	0	1	3	4	0	1	1
arCOG00057			M	GlmS	Glucosamine 6-phosphate synthetase		0.999711	0.998708	0.999962	0.999851	6	0	0	0	1	0	0	0	0	0	1	1	1	1	1	0
arCOG01568			M	MscS	Small-conductance mechanosensitive channel		0.999998	0.999999	1	1	13	1	0	2	2	1	1	2	3	3	1	1	0	2	1	1
arCOG01407			M	RfaG	Glycosyltransferase		0.931796	0.331452	0.348823	0.351083	2	1	0	0	0	0	0	0	0	0	0	0	0	3	0	0
arCOG01411			M	RfaG	Glycosyltransferase		0.748303	0.999995	0.999998	0.999158	9	0	2	1	0	0	0	2	3	3	0	2	1	1	0	2
arCOG01405			M	RfaG	Glycosyltransferase		0.743701	0	0	0	0	0	0	0	0	0	0	0	0	0	0	0	0	0	0	0
arCOG01409			M	RfaG	Glycosyltransferase		0.668829	0.554741	0.554399	0.555381	2	0	0	1	0	0	0	0	0	0	1	0	0	0	0	0
arCOG01408			M	RfaG	Glycosyltransferase		0.586804	0	0	0	0	0	0	0	0	0	0	0	0	0	0	0	0	0	0	0
arCOG00667			M	RfbA	dTDP-glucose pyrophosphorylase		0.960245	0.0698505	0.0720231	0.111746	2	0	0	0	0	0	0	0	0	0	1	1	0	0	0	0
arCOG01371			M	RfbB	dTDP-D-glucose 4,6-dehydratase		0.987068	0.979609	0.979518	0.980285	4	0	0	0	0	1	1	0	0	0	1	1	0	0	0	0
arCOG04188			M	RfbC	dTDP-4-dehydrorhamnose 3,5-epimerase or related enzyme		0.988006	0.998918	0.997676	0.996222	4	0	1	0	1	0	1	0	0	0	1	0	0	0	0	0
arCOG01367			M	RfbD	dTDP-4-dehydrorhamnose reductase		0.986484	0.995026	0.994889	0.994939	4	0	1	0	0	0	2	0	0	0	1	2	0	0	0	0
arCOG01168			M	RspA	L-alanine-DL-glutamate epimerase or related enzyme of enolase superfamily		0.7629	0.0348805	0.0354687	0.0418617	1	1	0	0	0	0	0	0	0	0	0	0	0	0	0	0
arCOG04827			M	TagB	Glycosyl/glycerophosphate transferase involved in teichoic acid biosynthesis TagF/TagB/EpsJ/RodC		0.55892	0.0222477	0.0209024	0.0176549	1	0	0	0	0	0	1	0	0	0	0	0	0	0	0	0
arCOG01222			M	TagD	Cytidylyltransferase fused to conserved domain of DUF357 family		0.999707	0.999959	0.999981	0.998571	7	0	0	0	1	0	1	0	0	0	0	1	1	2	1	1
arCOG01369			M	WcaG	Nucleoside-diphosphate-sugar epimerase		0.999708	0.999982	1	1	13	1	0	0	8	1	4	2	2	2	5	13	8	2	1	2
arCOG04468			M	WcaG	Nucleoside-diphosphate-sugar epimerase		0.737756	0	0	0	0	0	0	0	0	0	0	0	0	0	0	0	0	0	0	0
arCOG01376			M	WcaG	Nucleoside-diphosphate-sugar epimerase		0.676062	0.553293	0.552815	0.553184	2	0	0	0	0	0	2	0	0	0	0	1	0	0	0	0
arCOG01392			M	WecB	UDP-N-acetylglucosamine 2-epimerase		0.989816	0.987508	0.988367	0.987437	3	0	0	0	0	0	1	0	0	0	0	2	1	0	0	0
arCOG00252			M	WecC	UDP-N-acetyl-D-mannosaminuronate dehydrogenase		0.990414	0.785289	0.784977	0.7857	2	0	0	0	1	0	0	0	0	0	0	2	0	0	0	0
arCOG00118			M	WecE	Predicted pyridoxal phosphate-dependent enzyme apparently involved in regulation of cell wall biogenesis		0.972845	0.999867	0.999868	0.999459	7	0	0	0	2	0	3	2	2	2	0	4	1	0	0	0
arCOG00434			N	-	AAA+ ATPase of MoxR-like family, a component of a putative secretion system		0.999977	0.999994	0.999994	0.998973	10	1	0	1	1	0	3	1	1	1	0	0	0	2	2	1
arCOG02079			N	-	S-layer protein, possibly associated with type IV pili like system		0.992383	0.999999	1	1	12	3	0	1	5	2	4	4	5	5	5	6	0	6	0	4
arCOG03511			N	-	Surface protein, possibly associated with type IV pili like system		0.808417	0.0485953	0.0453588	0.0380063	1	0	2	0	0	0	0	0	0	0	0	0	0	0	0	0
arCOG00436			N	-	MoxR-like ATPase		0.539734	0	0	0	0	0	0	0	0	0	0	0	0	0	0	0	0	0	0	0
arCOG05613			N	-	Predicted component of type IV pili like system		0.524666	0	0	0	0	0	0	0	0	0	0	0	0	0	0	0	0	0	0	0
arCOG04921			N	CheR	Methylase of chemotaxis methyl-accepting protein, contains Pas and CheB domains		0.619326	0	0	0	0	0	0	0	0	0	0	0	0	0	0	0	0	0	0	0
arCOG01829			N	FlaB	Archaeal flagellins		0.95697	0.0485953	0.0453588	0.0380063	1	0	2	0	0	0	0	0	0	0	0	0	0	0	0	0
arCOG02396			N	FlaD	Archaellum protein D/E		0.664164	0	0	0	0	0	0	0	0	0	0	0	0	0	0	0	0	0	0	0
arCOG01824			N	FlaF	Archaellum protein F, archaellin of FlaG/FlaF family		0.641389	0.629601	0.629431	0.526558	2	0	1	0	0	0	0	0	0	0	0	0	0	0	2	0
arCOG01822			N	FlaG	Archaellum protein G, archaellin of FlaG/FlaF family		0.956903	0.03296	0.030953	0.02606	1	0	1	0	0	0	0	0	0	0	0	0	0	0	0	0
arCOG04148			N	FlaH	KaiC family ATPase involved in biogenesis of archaellum		0.956904	0.03296	0.030953	0.02606	1	0	1	0	0	0	0	0	0	0	0	0	0	0	0	0
arCOG01817			N	FlaI	ATPase involved in archaellum/pili biosynthesis		0.999988	0.999999	1	1	13	1	4	1	1	0	0	3	3	3	1	2	2	4	2	2
arCOG01809			N	FlaJ	Archaellum assembly protein J, TadC family		0.957915	0.03296	0.030953	0.02606	1	0	1	0	0	0	0	0	0	0	0	0	0	0	0	0
arCOG02298			N	FlaK/PulO	Peptidase A24A, prepilin type IV		0.973488	0.999494	0.999866	0.999053	9	1	0	0	0	1	1	1	1	1	0	0	1	1	1	0
arCOG00589			N	FlhG	FleN family ATPase involved in pili biosynthesis		0.984498	0.999999	1	0.999901	13	0	2	1	1	1	0	2	2	2	1	1	1	4	3	1
arCOG00441			N	GvpN	MoxR-like ATPase		0.905254	0.00146787	0.00131034	0.00110142	3	0	0	0	0	0	0	1	1	1	0	0	0	0	0	0
arCOG01811			N	TadC	Pilus assembly protein TadC		0.986044	0.998636	0.999932	0.999998	8	1	2	1	0	0	0	0	0	0	2	4	0	1	1	1
arCOG01812			N	TadC	Pilus assembly protein TadC		0.977147	0.999999	1	1	9	1	0	1	1	0	1	0	0	0	2	4	0	1	1	1
arCOG01808			N	TadC	Pilus assembly protein TadC		0.897723	0.99992	0.999898	0.58714	10	0	4	0	3	0	1	2	2	2	0	0	4	2	4	2
arCOG02734			O	-	Predicted Fe-Mo cluster-binding protein, NifX family		0.995885	0.0348805	0.0354687	0.0418617	1	1	0	0	0	0	0	0	0	0	0	0	0	0	0	0
arCOG03686			O	-	Predicted redox protein, regulator of disulfide bond formation		0.973189	0.567366	0.584905	0.585639	2	0	0	0	0	0	0	0	0	0	0	1	0	0	1	0
arCOG02007			O	-	Prenyltransferase family protein containing thioredoxin domain		0.956791	0.0356222	0.0362275	0.0304982	1	0	0	0	0	0	0	0	0	0	0	0	1	0	0	0
arCOG04933			O	-	Serine protease inhibitor		0.900133	0	0	0	0	0	0	0	0	0	0	0	0	0	0	0	0	0	0	0
arCOG01912			O	-	Membrane protein implicated in regulation of membrane protease activity		0.837756	0	0	0	0	0	0	0	0	0	0	0	0	0	0	0	0	0	0	0
arCOG02163			O	-	Predicted ATP-dependent Lon-type protease, probable component of BREX/PGL defense system		0.784376	0	0	0	0	0	0	0	0	0	0	0	0	0	0	0	0	0	0	0
arCOG04463			O	-	Presenilin-like membrane protease, A22 family		0.574183	0.996111	0.996097	0.999896	9	1	0	0	1	1	1	1	1	1	1	1	0	0	0	0
arCOG00312			O	AhpC	AhpC/TSA family peroxiredoxin		0.999964	0.999864	0.999865	0.999406	7	2	1	1	0	0	0	1	1	1	0	0	1	0	0	0
arCOG00702			O	AprE	Subtilisin-like serine protease		0.8801	0.999984	1	0.999933	9	0	0	0	1	1	3	0	0	0	4	2	1	3	1	1
arCOG01226			O	ArgK	Putative periplasmic protein kinase ArgK or related GTPase of G3E family		0.914754	0	0	0	0	0	0	0	0	0	0	0	0	0	0	0	0	0	0	0
arCOG00310			O	Bcp	Peroxiredoxin		0.941134	0.994844	0.999441	0.99999	5	2	0	0	0	1	0	0	0	0	1	1	3	0	0	0
arCOG01308			O	Cdc48	ATPase of the AAA+ class , CDC48 family		0.999999	0.999999	1	1	15	4	1	1	1	1	2	1	1	1	2	1	1	5	1	4
arCOG00587			O	CooC	CO dehydrogenase maturation factor		0.977448	0	0	0	0	0	0	0	0	0	0	0	0	0	0	0	0	0	0	0
arCOG00588			O	CooC	CO dehydrogenase maturation factor		0.54486	0	0	0	0	0	0	0	0	0	0	0	0	0	0	0	0	0	0	0
arCOG00065			O	csdA	Selenocysteine lyase/Cysteine desulfurase		0.999777	0.999977	1	1	10	1	0	0	1	1	1	0	0	0	2	3	1	2	1	12
arCOG00479			O	CyoE	Polyprenyltransferase (cytochrome oxidase assembly factor)		0.596002	0	0	0	0	0	0	0	0	0	0	0	0	0	0	0	0	0	0	0
arCOG00164			O	CysU	ABC-type sulfate transport system, permease component		0.999825	0	0	0	0	0	0	0	0	0	0	0	0	0	0	0	0	0	0	0
arCOG02833			O	DegQ	Serine protease Do (heat-shock protein)		0.847182	0.345779	0.348722	0.270575	7	0	0	0	0	0	0	1	1	1	0	0	1	2	2	1
arCOG06880			O	DnaJ	DnaJ type Zn finger domain		0.565961	0.993289	0.999694	0.99999	7	1	0	0	1	0	0	0	0	0	1	1	0	1	1	3
arCOG04142			O	DYS1	Deoxyhypusine synthase		0.999999	0.999999	1	1	15	1	1	1	1	1	1	1	1	1	1	1	1	1	1	8
arCOG01341			O	GIM5	Predicted prefoldin, molecular chaperone implicated in de novo protein folding		0.999999	0.999999	1	1	15	1	1	1	1	1	1	1	1	1	1	1	1	1	1	2
arCOG01342			O	GimC	Prefoldin, chaperonin cofactor		0.999999	0.999999	1	1	14	1	1	1	1	0	1	1	1	1	1	1	1	1	1	1
arCOG01257			O	GroEL	Chaperonin GroEL, HSP60 family		0.999999	0.999999	1	1	14	1	1	1	1	0	1	1	1	1	1	1	1	1	1	1
arCOG00185			O	GsiA	ABC-type glutathione transport system ATPase component, contains duplicated ATPase domain		0.503035	0.0338143	0.0343271	0.0391682	1	0	0	0	0	0	0	0	0	0	1	0	0	0	0	0
arCOG01915			O	HflC	Membrane protease subunit, stomatin/prohibitin homolog		0.999725	0.99981	0.999991	0.999999	8	1	1	0	0	1	0	0	0	0	2	2	0	2	1	3
arCOG01331			O	HtpX	Zn-dependent protease with chaperone function		0.999712	0.997331	0.99731	0.996124	8	0	0	0	1	1	1	1	1	1	0	1	0	0	1	0
arCOG01334			O	HtpX	Zn-dependent protease with chaperone function		0.879916	0	0	0	0	0	0	0	0	0	0	0	0	0	0	0	0	0	0	0
arCOG01333			O	HtpX	Zn-dependent protease with chaperone function		0.611834	0	0	0	0	0	0	0	0	0	0	0	0	0	0	0	0	0	0	0
arCOG04427			O	HypC	Hydrogenase maturation factor		0.980528	0.0339418	0.0344566	0.039314	1	0	0	0	0	0	0	0	0	0	0	1	0	0	0	0
arCOG04428			O	HypD	Hydrogenase maturation factor		0.980528	0	0	0	0	0	0	0	0	0	0	0	0	0	0	0	0	0	0	0
arCOG00636			O	HypE	Hydrogenase maturation factor		0.999775	0	0	0	0	0	0	0	0	0	0	0	0	0	0	0	0	0	0	0
arCOG01187			O	HypF	Hydrogenase maturation factor		0.994817	0	0	0	0	0	0	0	0	0	0	0	0	0	0	0	0	0	0	0
arCOG02959			O	Iap	Zn-dependent amino- or carboxypeptidase, M28 family		0.713261	0	0	0	0	0	0	0	0	0	0	0	0	0	0	0	0	0	0	0
arCOG01832			O	IbpA	Molecular chaperone (HSP20 family)		0.999999	0.999983	0.999982	0.998976	10	1	1	1	0	0	1	1	2	2	0	0	0	1	1	3
arCOG01833			O	IbpA	Molecular chaperone (HSP20 family)		0.86392	0.453114	0.468849	0.782865	2	1	0	0	0	0	0	0	0	0	0	1	0	0	0	0
arCOG02160			O	LonB	Predicted ATP-dependent protease		0.992668	0.999843	0.999806	0.999995	11	1	1	1	1	1	1	2	2	2	1	2	0	0	0	0
arCOG01910			O	NfeD	Membrane-bound serine protease S46, ClpP class		0.907392	0	0	0	0	0	0	0	0	0	0	0	0	0	0	0	0	0	0	0
arCOG02173			O	NrdG	Organic radical activating enzyme		0.999545	0	0	0	0	0	0	0	0	0	0	0	0	0	0	0	0	0	0	0
arCOG01845			O	PaaD	Metal-sulfur cluster biosynthetic enzyme		0.999976	0.999999	1	0.999998	10	1	1	1	1	1	0	0	0	0	0	1	1	1	1	1
arCOG00347			O	PbaA	20S proteasome assembly factor, ATP-grasp superfamily enzyme		0.999727	0.998359	0.99835	0.999955	8	1	0	0	1	0	1	1	1	1	1	1	0	0	0	0
arCOG00348			O	PbaB	20S proteasome assembly factor, ATP-grasp superfamily enzyme		0.999795	0.999997	1	1	10	1	1	0	0	1	1	0	0	0	1	1	1	1	1	1
arCOG00976			O	Pcm	Protein-L-isoaspartate carboxylmethyltransferase		0.999778	0.999991	1	0.999885	6	0	0	0	1	0	1	0	0	0	1	1	1	0	1	0
arCOG00946	Pyruvate oxidation	1(3)	O	PflA	Pyruvate-formate lyase-activating enzyme		0.999999	0.109241	0.0913746	0.0739617	4	0	0	1	0	0	0	1	2	2	0	0	0	0	0	0
arCOG00952	Pyruvate oxidation	1(3)	O	PflA	Pyruvate-formate lyase-activating enzyme		0.999767	0.0275278	0.02585	0.0217797	1	0	0	1	0	0	0	0	0	0	0	0	0	0	0	0
arCOG00947	Pyruvate oxidation	1(3)	O	PflA	Pyruvate-formate lyase-activating enzyme		0.976859	0	0	0	0	0	0	0	0	0	0	0	0	0	0	0	0	0	0	0
arCOG00936	Pyruvate oxidation	1(3)	O	PflA	Pyruvate-formate lyase-activating enzyme		0.968404	0	0	0	0	0	0	0	0	0	0	0	0	0	0	0	0	0	0	0
arCOG00971			O	PRE1	20S proteasome, alpha subunit		0.999999	0.999999	1	1	14	1	1	1	1	1	1	1	1	1	1	1	1	1	1	0
arCOG00970			O	PRE1	20S proteasome, beta subunit		0.999999	0.999999	1	1	15	1	1	1	1	1	1	2	2	2	1	1	1	1	1	1
arCOG01306			O	RPT1	ATP-dependent 26S proteasome regulatory subunit		0.990788	0.999881	0.999886	0.998524	6	0	0	1	1	0	0	0	0	0	1	0	0	2	1	1
arCOG01138			O	Rri1	Proteasome lid subunit RPN8/RPN11, contains Jab1/MPN domain metalloenzyme (JAMM) motif		0.861931	0	0	0	0	0	0	0	0	0	0	0	0	0	0	0	0	0	0	0
arCOG01139			O	Rri1	Proteasome lid subunit RPN8/RPN11, contains Jab1/MPN domain metalloenzyme (JAMM) motif		0.625265	0.996789	0.996663	0.996681	4	0	0	0	1	0	1	0	0	0	1	1	0	0	0	0
arCOG04064			O	RseP	Membrane-associated protease RseP, regulator of RpoE activity in bacteria		0.999999	0.999999	1	1	14	1	1	1	1	1	2	1	1	1	1	1	1	1	1	0
arCOG00609			O	RseP	Membrane-associated protease RseP, regulator of RpoE activity in bacteria		0.985765	0	0	0	0	0	0	0	0	0	0	0	0	0	0	0	0	0	0	0
arCOG00980			O	SlpA	FKBP-type peptidyl-prolyl cis-trans isomerase 2		0.999999	0.999999	1	1	13	1	1	1	1	0	1	1	1	1	1	1	1	1	1	0
arCOG01311			O	SppA	Periplasmic serine protease (ClpP class)		0.985513	0.99998	0.999976	0.998202	10	0	0	1	1	0	1	1	1	1	0	1	0	1	1	1
arCOG01911			O	SppA	Periplasmic serine protease (ClpP class)		0.96854	0.0222477	0.0209024	0.0176549	1	0	0	0	0	0	1	0	0	0	0	0	0	0	0	0
arCOG03580			O	STE14	Putative protein-S-isoprenylcysteine methyltransferase		0.695489	0.723066	0.668197	0.56371	2	0	1	0	1	0	0	0	0	0	0	0	0	0	0	0
arCOG01715			O	SufB	Cysteine desulfurase activator SufB		0.99972	0.999999	1	1	12	2	1	1	3	3	2	0	0	0	3	2	2	4	2	4
arCOG04236			O	SufC	Cysteine desulfurase activator ATPase		0.999999	0.999999	1	1	11	1	0	1	1	1	1	0	0	0	1	1	1	1	1	12
arCOG00321			O	TldD	Zn-dependent protease, component of TldD/TldE system		0.999582	0.897459	0.898659	0.997011	4	1	0	0	0	1	0	0	0	0	1	1	0	0	0	0
arCOG00322			O	TldE	Inactivated Zn-dependent protease, component of TldD/TldE system		0.999775	0.897459	0.898659	0.997011	4	1	0	0	0	1	0	0	0	0	1	1	0	0	0	0
arCOG01972			O	TrxA	Thiol-disulfide isomerase or thioredoxin		0.999864	0.999945	1	1	11	1	0	0	3	0	0	2	3	3	1	2	2	2	1	1
arCOG01218			O	TrxA	Thiol-disulfide isomerase or thioredoxin		0.999825	0.691919	0.691351	0.691769	3	1	1	1	0	0	0	0	0	0	0	0	0	0	0	0
arCOG01296			O	TrxB	Thioredoxin reductase		0.999999	0.999999	1	1	13	1	1	1	1	2	2	1	1	1	1	1	0	0	1	2
arCOG01069			P	-	CoA-dependent NAD(P)H Sulfur Oxidoreductase		0.999864	0	0	0	0	0	0	0	0	0	0	0	0	0	0	0	0	0	0	0
arCOG02050			P	-	Sulfite exporter, TauE/SafE family		0.999846	0.983552	0.982666	0.98123	3	1	1	0	0	0	1	0	0	0	0	0	0	0	0	0
arCOG00576			P	-	Predicted divalent heavy-metal cations transporter		0.989886	0.999982	0.999991	0.998113	9	0	0	0	1	0	1	1	1	1	0	1	1	2	0	3
arCOG02763			P	-	Heavy-metal-associated domain (HMA)		0.981483	0.99957	0.999551	0.998203	4	0	0	0	1	0	1	0	0	0	0	1	0	1	0	0
arCOG02640			P	-	YkaA-like protein involved in regulation of phosphate transport, PhoU/UPF0111/DUF47 family		0.961159	0	0	0	0	0	0	0	0	0	0	0	0	0	0	0	0	0	0	0
arCOG02287			P	-	Putative selenium binding protein, beta/alpha-propeller fold		0.955228	0.452625	0.468351	0.78227	2	1	0	0	0	0	0	0	0	0	1	0	0	0	0	0
arCOG01668			P	-	DsrE/DsrF-like family		0.810866	0.0348805	0.0354687	0.0418617	1	1	0	0	0	0	0	0	0	0	0	0	0	0	0	0
arCOG02497			P	-	Lipoprotein NosD family, contains CASH domains		0.773124	0	0	0	0	0	0	0	0	0	0	0	0	0	0	0	0	0	0	0
arCOG02499			P	-	Lipoprotein NosD family, contains CASH domains		0.724058	0.712089	0.711564	0.711979	2	1	2	0	0	0	0	0	0	0	0	0	0	0	0	0
arCOG04394			P	-	Intracellular sulfur oxidation protein, DsrE/DsrF family		0.693998	0.0348805	0.0354687	0.0418617	1	1	0	0	0	0	0	0	0	0	0	0	0	0	0	0
arCOG03078			P	-	Predicted subunit of the Multisubunit Na+/H+ antiporter		0.687126	0	0	0	0	0	0	0	0	0	0	0	0	0	0	0	0	0	0	0
arCOG05908			P	-	Ferritin-like domain		0.649648	0	0	0	0	0	0	0	0	0	0	0	0	0	0	0	0	0	0	0
arCOG05758			P	-	TrkA-C domain contaning protein		0.617136	0	0	0	0	0	0	0	0	0	0	0	0	0	0	0	0	0	0	0
arCOG03076			P	-	Predicted subunit of the Multisubunit Na+/H+ antiporter		0.61639	0	0	0	0	0	0	0	0	0	0	0	0	0	0	0	0	0	0	0
arCOG03957			P	-	Ferritin-like protein		0.598142	0	0	0	0	0	0	0	0	0	0	0	0	0	0	0	0	0	0	0
arCOG00230			P	-	Periplasmic molybdate-binding protein/domain		0.597109	0	0	0	0	0	0	0	0	0	0	0	0	0	0	0	0	0	0	0
arCOG02024			P	-	Polysulphide reductase, NrfD		0.501916	0	0	0	0	0	0	0	0	0	0	0	0	0	0	0	0	0	0	0
arCOG02852			P	{NirD}	Ferredoxin subunit of nitrite reductase or ring-hydroxylating dioxygenase		0.69692	0.994378	0.99464	0.992854	3	0	0	0	1	0	0	0	0	0	0	1	1	0	0	0
arCOG02190			P	ACR3	Arsenite efflux pump ACR3 or related permease		0.92701	0	0	0	0	0	0	0	0	0	0	0	0	0	0	0	0	0	0	0
arCOG04397			P	AmtB	Ammonia permease		0.871336	0.453114	0.468849	0.782865	2	1	0	0	0	0	0	0	0	0	0	1	0	0	0	0
arCOG02849			P	ArsA	Oxyanion-translocating ATPase		0.986625	0	0	0	0	0	0	0	0	0	0	0	0	0	0	0	0	0	0	0
arCOG00238			P	ArsB	Na+/H+ antiporter NhaD or related arsenite permease		0.978469	0.730924	0.730266	0.729779	2	0	0	0	1	0	0	0	0	0	0	1	0	0	0	0
arCOG01094			P	Bfr	Bacterioferritin (cytochrome b1)		0.881305	0	0	0	0	0	0	0	0	0	0	0	0	0	0	0	0	0	0	0
arCOG02248			P	CbiM	ABC-type Co2+ transport system, permease component		0.993118	0.0339418	0.0344566	0.039314	1	0	0	0	0	0	0	0	0	0	0	1	0	0	0	0
arCOG03159			P	CbiM	ABC-type Co2+ transport system, permease component		0.991134	0	0	0	0	0	0	0	0	0	0	0	0	0	0	0	0	0	0	0
arCOG01096			P	CCC1	Predicted Fe2+/Mn2+ transporter, VIT1/CCC1 family		0.985943	0.999981	0.999995	1	9	1	0	0	2	0	1	1	1	1	1	1	1	0	0	0
arCOG01091			P	CCC1	Predicted Fe2+/Mn2+ transporter, VIT1/CCC1 family		0.880116	0.060021	0.0562737	0.0471893	1	0	0	0	1	0	0	0	0	0	0	0	0	0	0	0
arCOG00237			P	CitT	Di- and tricarboxylate transporter		0.532232	0	0	0	0	0	0	0	0	0	0	0	0	0	0	0	0	0	0	0
arCOG02764			P	CopZ	Copper-ion-binding protein		0.976728	0.970412	0.971971	0.972636	6	0	0	0	0	0	0	1	1	1	3	1	0	0	1	0
arCOG02265			P	CorA	Mg2+ and Co2+ transporter		0.996792	0.999726	0.999595	0.999548	7	0	0	1	1	0	0	1	1	1	2	2	0	0	0	0
arCOG04231			P	CutA	Uncharacterized protein involved in tolerance to divalent cations		0.988668	0.999935	0.99993	0.998507	4	0	1	0	1	0	0	0	0	0	0	1	1	0	0	0
arCOG01040	Sulfate reduction	2	P	CysC	Adenylylsulfate kinase or related kinase		0.934353	0.195005	0.194444	0.163382	2	0	0	0	0	1	0	0	0	0	0	0	0	1	0	0
arCOG01477			P	CzcD	Co/Zn/Cd efflux system component		0.637933	0.0348805	0.0354687	0.0418617	1	1	0	0	0	0	0	0	0	0	0	0	0	0	0	0
arCOG00202			P	EcfA2	Energy-coupling factor transporter ATP-binding protein EcfA2		0.993529	0	0	0	0	0	0	0	0	0	0	0	0	0	0	0	0	0	0	0
arCOG00188			P	EcfA2	Energy-coupling factor transporter ATP-binding protein EcfA2		0.976949	0	0	0	0	0	0	0	0	0	0	0	0	0	0	0	0	0	0	0
arCOG02881			P	ECM27	Ca2+/Na+ antiporter		0.999968	0.999999	1	0.999887	7	0	0	1	1	0	1	0	0	0	1	1	0	1	0	1
arCOG02569			P	EriC	Chloride channel protein EriC		0.914133	0	0	0	0	0	0	0	0	0	0	0	0	0	0	0	0	0	0	0
arCOG02102			P	FeoA	Fe2+ transport system protein A		0.992228	0	0	0	0	0	0	0	0	0	0	0	0	0	0	0	0	0	0	0
arCOG00359			P	FeoB	Fe2+ transport system protein B		0.999789	0	0	0	0	0	0	0	0	0	0	0	0	0	0	0	0	0	0	0
arCOG04233			P	FepB	ABC-type Fe3+-hydroxamate transport system, periplasmic component		0.999486	0.704746	0.704804	0.575327	3	0	0	0	1	0	0	0	0	0	0	0	0	0	1	1
arCOG03303			P	FepB	ABC-type Fe3+-hydroxamate transport system, periplasmic component		0.911345	0	0	0	0	0	0	0	0	0	0	0	0	0	0	0	0	0	0	0
arCOG00198			P	FepC	ABC-type cobalamin/Fe3+-siderophores transport system, ATPase component		0.995442	0	0	0	0	0	0	0	0	0	0	0	0	0	0	0	0	0	0	0
arCOG01007			P	FepD	ABC-type Fe3+-siderophore transport system, permease component		0.999362	0	0	0	0	0	0	0	0	0	0	0	0	0	0	0	0	0	0	0
arCOG03454			P	FocA	Formate/nitrite family of transporter		0.73484	0	0	0	0	0	0	0	0	0	0	0	0	0	0	0	0	0	0	0
arCOG01095			P	Ftn	Ferritin		0.70702	0	0	0	0	0	0	0	0	0	0	0	0	0	0	0	0	0	0	0
arCOG04330			P	FTR1	High-affinity Fe2+/Pb2+ permease		0.69619	0.871742	0.871868	0.876758	3	0	0	0	1	0	0	0	0	0	1	1	0	0	0	0
arCOG01868			P	Fur	Fe2+/Zn2+ uptake regulation protein, fur/PerR		0.84206	0.00146787	0.00131034	0.00110142	3	0	0	0	0	0	0	1	1	1	0	0	0	0	0	0
arCOG01958			P	Kch	Kef-type K+ transport system, predicted NAD-binding component		0.943371	0.635843	0.660562	0.661454	2	1	0	0	0	0	0	0	0	0	0	0	1	0	0	0
arCOG03127			P	Kch	Ion channel fused to ion transporting domain		0.51698	0	0	0	0	0	0	0	0	0	0	0	0	0	0	0	0	0	0	0
arCOG01953			P	KefB	Potassium-efflux system protein KefB		0.988875	0.999988	0.999998	0.998934	6	1	0	0	2	0	1	0	0	0	0	0	3	2	0	1
arCOG01005			P	LraI	ABC-type metal ion transport system, periplasmic component/surface adhesin		0.999702	0.060021	0.0562737	0.0471893	1	0	0	0	1	0	0	0	0	0	0	0	0	0	0	0
arCOG04191	Sulfate reduction	1	P	MET3	ATP sulfurylase (sulfate adenylyltransferase)		0.970867	0	0	0	0	0	0	0	0	0	0	0	0	0	0	0	0	0	0	0
arCOG01578			P	MgtA	Cation transport ATPase		0.784976	0.999999	1	1	8	1	2	0	1	0	1	0	0	0	1	1	0	1	0	1
arCOG00625			P	MgtE	Mg/Co/Ni transporter MgtE (contains CBS domain)		0.757442	0.0275552	0.0279747	0.0236037	1	0	0	0	0	0	0	0	0	0	0	0	0	0	1	0
arCOG00624			P	MgtE2	Permease, similar to cation transporter		0.989488	0.0425688	0.043492	0.0363959	1	0	0	0	0	0	0	0	0	0	0	0	2	0	0	0
arCOG01474			P	MMT1	Predicted Co/Zn/Cd cation transporter		0.999846	0	0	0	0	0	0	0	0	0	0	0	0	0	0	0	0	0	0	0
arCOG03079			P	MnhB	Multisubunit Na+/H+ antiporter, MnhB subunit		0.648195	0.00871169	0.00881286	0.00744484	1	0	0	0	0	0	0	0	0	0	0	0	0	1	0	0
arCOG03077			P	MnhB	Multisubunit Na+/H+ antiporter, MnhB subunit		0.61674	0.00871169	0.00881286	0.00744484	1	0	0	0	0	0	0	0	0	0	0	0	0	1	0	0
arCOG03072			P	MnhC	Multisubunit Na+/H+ antiporter, MnhC subunit		0.975727	0.00871169	0.00881286	0.00744484	1	0	0	0	0	0	0	0	0	0	0	0	0	1	0	0
arCOG03099			P	MnhE	Multisubunit Na+/H+ antiporter, MnhE subunit		0.647496	0.00871169	0.00881286	0.00744484	1	0	0	0	0	0	0	0	0	0	0	0	0	1	0	0
arCOG03082			P	MnhG	Multisubunit Na+/H+ antiporter, MnhG subunit		0.536212	0.00871169	0.00881286	0.00744484	1	0	0	0	0	0	0	0	0	0	0	0	0	1	0	0
arCOG04531			P	MntH	Mn2+ and Fe2+ transporter of the NRAMP family		0.5228	0	0	0	0	0	0	0	0	0	0	0	0	0	0	0	0	0	0	0
arCOG00219	Molibdopterin biosynthesis	4	P	ModA	ABC-type molybdate transport system, periplasmic component		0.999863	0	0	0	0	0	0	0	0	0	0	0	0	0	0	0	0	0	0	0
arCOG00318			P	PhoU	Phosphate uptake regulator		0.999862	0.0508379	0.0337693	0.025843	6	0	0	0	3	2	2	2	1	1	0	0	0	0	0	0
arCOG00232			P	PhoU	Phosphate uptake regulator		0.999756	0	0	0	0	0	0	0	0	0	0	0	0	0	0	0	0	0	0	0
arCOG02267			P	PitA	Phosphate/sulphate permease		0.945576	0.0275552	0.0279747	0.0236037	1	0	0	0	0	0	0	0	0	0	0	0	0	0	1	0
arCOG02021	Alanine biosynthesis	1	P	PspE	Rhodanese-related sulfurtransferase		0.77915	0.999999	1	1	10	1	1	0	2	2	0	1	1	1	1	1	1	0	0	0
arCOG00168			P	PstA	ABC-type phosphate transport system, permease component		0.999846	0	0	0	0	0	0	0	0	0	0	0	0	0	0	0	0	0	0	0
arCOG00231			P	PstB	ABC-type phosphate transport system, ATPase component		0.999856	0.060021	0.0562737	0.0471893	1	0	0	0	1	0	0	0	0	0	0	0	0	0	0	0
arCOG00167			P	PstC	ABC-type phosphate transport system, permease component		0.99478	0	0	0	0	0	0	0	0	0	0	0	0	0	0	0	0	0	0	0
arCOG00213			P	PstS	ABC-type phosphate transport system, periplasmic component		0.999846	0	0	0	0	0	0	0	0	0	0	0	0	0	0	0	0	0	0	0
arCOG04147			P	SodA	Superoxide dismutase		0.758135	0.999999	1	0.999999	12	1	1	0	1	0	1	1	1	1	0	1	1	1	1	1
arCOG01803			P	TauA	ABC-type nitrate/sulfonate/bicarbonate transport system, periplasmic component		0.744066	0.0338143	0.0343271	0.0391682	1	0	0	0	0	0	0	0	0	0	1	0	0	0	0	0
arCOG00193			P	TauB	ABC-type nitrate/sulfonate/bicarbonate transport system, ATPase component		0.978259	0.0338143	0.0343271	0.0391682	1	0	0	0	0	0	0	0	0	0	1	0	0	0	0	0
arCOG00169			P	TauC	ABC-type nitrate/sulfonate/bicarbonate transport system, permease component		0.745059	0.0338143	0.0343271	0.0391682	1	0	0	0	0	0	0	0	0	0	1	0	0	0	0	0
arCOG00163			P	ThiP	ABC-type Fe3+ transport system, permease component		0.677683	0.0698505	0.0720231	0.111746	2	0	0	0	0	0	0	0	0	0	1	1	0	0	0	0
arCOG01957			P	TrkA	TrkA, K+ transport system, NAD-binding component		0.99574	0.767763	0.820343	0.819507	3	0	0	0	0	0	0	0	0	0	0	1	0	1	2	0
arCOG04145			P	TrkG	Trk-type K+ transport system, membrane component		0.99023	0.00309383	0.00344543	0.0027654	3	0	0	0	0	0	0	0	0	0	0	0	0	1	1	1
arCOG00166			P	TupA	ABC-type tungstate transport system, periplasmic component		0.640126	0	0	0	0	0	0	0	0	0	0	0	0	0	0	0	0	0	0	0
arCOG02062			P	TusA	TusA-related sulfurtransferase		0.973511	0	0	0	0	0	0	0	0	0	0	0	0	0	0	0	0	0	0	0
arCOG01576			P	ZntA	Cation transport ATPase		0.999742	0.999991	1	0.999995	9	1	0	0	1	0	1	1	1	1	0	1	0	3	1	0
arCOG04507			P	ZntA	TRASH/YHS-like protein, metallochaperone		0.922457	0.991278	0.990757	0.990093	3	2	0	0	1	0	1	0	0	0	0	0	0	0	0	0
arCOG01006			P	ZnuB	ABC-type Mn2+/Zn2+ transport system, permease component		0.992685	0.060021	0.0562737	0.0471893	1	0	0	0	1	0	0	0	0	0	0	0	0	0	0	0
arCOG00201			P	ZnuC	ABC-type Mn/Zn transport system, ATPase component		0.997444	0.060021	0.0562737	0.0471893	1	0	0	0	1	0	0	0	0	0	0	0	0	0	0	0
arCOG04347			Q	-	SAM-dependent methyltransferase		0.991963	0.999999	0.999999	0.999939	11	0	0	1	3	3	4	1	1	1	2	5	1	0	0	1
arCOG01791			Q	-	SAM-dependent methyltransferase		0.985232	0.999984	0.999994	0.999994	8	1	0	0	1	1	0	2	2	2	0	1	1	0	0	0
arCOG01521			Q	-	Phytoene dehydrogenase or related enzyme		0.984716	0	0	0	0	0	0	0	0	0	0	0	0	0	0	0	0	0	0	0
arCOG01773			Q	-	SAM-dependent methyltransferase		0.969147	0.999801	0.999814	0.999775	9	0	0	0	3	2	2	3	5	5	4	4	1	0	0	0
arCOG02702			Q	-	SAM-dependent methyltransferase		0.969063	0.999989	1	1	7	1	1	0	1	0	0	0	0	0	1	2	2	3	0	0
arCOG01229			Q	-	Cyclic 2, 3-diphosphoglycerate synthetase		0.519826	0.495512	0.49524	0.496494	2	0	0	0	0	0	1	0	0	0	0	1	0	0	0	0
arCOG01402			Q	AglP	SAM-dependent methyltransferase		0.657751	0.00146787	0.00131034	0.00110142	3	0	0	0	0	0	0	1	1	1	0	0	0	0	0	0
arCOG00696			Q	HutI	Imidazolonepropionase or related amidohydrolase		0.947761	0	0	0	0	0	0	0	0	0	0	0	0	0	0	0	0	0	0	0
arCOG00235			Q	MhpD	2-keto-4-pentenoate hydratase/2-oxohepta-3-ene-1,7-dioic acid hydratase (catechol pathway)		0.999864	0	0	0	0	0	0	0	0	0	0	0	0	0	0	0	0	0	0	0
arCOG00777			Q	PaaI	HGG motif-containing thioesterase, possibly involved in aromatic compounds catabolism		0.576037	0	0	0	0	0	0	0	0	0	0	0	0	0	0	0	0	0	0	0
arCOG01943			Q	PncA	Amidase related to nicotinamidase		0.999862	0.999999	1	0.999998	7	2	1	0	1	0	0	0	1	1	1	0	1	0	0	0
arCOG02240			Q	PptA	Phenylpyruvate tautomerase PptA, 4-oxalocrotonate tautomerase family		0.843198	0.263396	0.244342	0.206296	2	0	0	0	1	0	0	1	0	0	0	0	0	0	0	0
arCOG00499			R	-	Metal-dependent hydrolase of the beta-lactamase superfamily		0.988024	0.999572	0.999562	0.771818	5	0	0	1	1	0	0	0	0	0	0	0	1	3	0	1
arCOG00373			R	-	Predicted ATPase		0.700634	0.999992	1	0.999997	6	1	0	0	3	0	1	0	0	0	2	0	0	5	0	1
arCOG04430			R	-	HD superfamily phosphohydrolase		0.999999	0.976375	0.978452	0.977659	5	1	0	1	0	0	0	0	0	0	0	0	0	1	1	1
arCOG04116			R	-	ATPase (PilT family)		0.999999	0.999706	0.999675	0.512267	10	0	1	1	0	0	1	1	1	1	0	0	1	1	1	1
arCOG00543			R	-	Predicted metal-dependent RNase, consists of a metallo-beta-lactamase domain and an RNA-binding KH domain		0.999999	0.999999	1	1	15	1	1	1	1	1	2	1	1	1	1	1	1	1	1	1
arCOG01150			R	-	Phosphohydrolase, Icc/MPP superfamily		0.999999	0.999999	1	1	15	2	1	1	1	1	1	1	1	1	1	1	1	2	1	2
arCOG02155			R	-	Protein implicated in RNA metabolism, contains PRC-barrel domain		0.999998	1	1	1	15	3	1	2	2	2	2	2	2	2	2	2	2	2	1	1
arCOG00497			R	-	Zn-dependent hydrolase of the beta-lactamase fold		0.999998	0.999999	1	0.99989	10	0	0	1	1	0	1	1	2	2	1	2	1	0	2	0
arCOG01145			R	-	Phosphohydrolase, Icc/MPP superfamily		0.999978	0.999834	0.999795	0.402056	12	0	1	1	3	1	2	2	2	2	0	0	1	4	2	1
arCOG00601			R	-	Protein containing two CBS domains (some fused to C-terminal double-stranded RNA-binding domain of RaiA family)		0.999971	0.999314	0.999999	0.999996	9	1	1	1	0	0	0	1	0	0	0	1	1	1	1	2
arCOG00969			R	-	Predicted hydrolase (metallo-beta-lactamase superfamily)		0.999967	0.0414331	0.0383449	0.0323698	2	0	1	1	0	0	0	0	0	0	0	0	0	0	0	0
arCOG00938			R	-	Radical SAM superfamily enzyme		0.999954	0.846696	0.680486	0.541844	3	0	0	1	5	2	0	0	0	0	0	0	0	0	0	0
arCOG04265			R	-	C4-type Zn-finger protein		0.999909	0.982038	0.976852	0.975667	8	0	1	1	1	0	1	1	1	1	0	1	0	0	0	0
arCOG04290			R	-	PIN-domain and Zn ribbon		0.999863	0.0348805	0.0354687	0.0418617	1	1	0	0	0	0	0	0	0	0	0	0	0	0	0	0
arCOG04410			R	-	Predicted ATP-grasp domain fused to redox center		0.999862	0	0	0	0	0	0	0	0	0	0	0	0	0	0	0	0	0	0	0
arCOG00504			R	-	Metal-dependent hydrolase of the beta-lactamase superfamily II		0.999855	0.447234	0.463263	0.388696	2	0	0	0	0	0	0	0	0	0	0	0	1	0	1	0
arCOG00932	Pyruvate oxidation	1(3)	R	-	Uncharacterized protein related to pyruvate formate-lyase activating enzyme		0.999853	0.0216163	0.0202976	0.0171433	1	0	0	0	0	1	0	0	0	0	0	0	0	0	0	0
arCOG00062			R	-	Predicted amidohydrolase		0.999826	0.0578478	0.0577895	0.0589282	4	0	0	0	0	0	0	2	2	2	1	0	0	0	0	0
arCOG01141			R	-	ICC-like phosphoesterase		0.999817	0.00488492	0.00541898	0.00429624	3	0	0	0	0	0	0	0	0	0	0	0	0	1	2	1
arCOG02291			R	-	HAD superfamily hydrolase		0.999787	0.94655	0.999922	0.999969	9	1	0	0	0	0	0	1	1	1	2	0	1	2	1	2
arCOG01043			R	-	Predicted RNA binding protein with dsRBD fold		0.999782	0	0	0	0	0	0	0	0	0	0	0	0	0	0	0	0	0	0	0
arCOG02579			R	-	Fe-S-cluster containining protein		0.999741	0.077777	0.0569147	0.0448338	5	0	0	0	1	1	0	2	2	2	0	0	0	0	0	0
arCOG00600			R	-	CBS domain		0.999725	0	0	0	0	0	0	0	0	0	0	0	0	0	0	0	0	0	0	0
arCOG01285			R	-	OB-fold domain and Zn-ribbon containing protein, possible acyl-CoA-binding protein		0.999724	0.998848	0.999758	0.999992	5	1	0	0	1	0	0	0	0	0	1	1	1	0	0	0
arCOG04151			R	-	ABC-type multidrug transport system, permease component		0.99972	0.150826	0.16276	0.974837	3	1	0	0	0	0	0	0	0	0	1	1	0	0	0	0
arCOG00606			R	-	CBS domain		0.999712	0.998867	0.998855	0.708878	7	0	0	0	2	1	2	0	0	0	0	0	1	2	1	2
arCOG00578			R	-	Uncharacterized Zn-finger containing protein		0.999711	0	0	0	0	0	0	0	0	0	0	0	0	0	0	0	0	0	0	0
arCOG00555			R	-	Distinct helicase family with a unique C-terminal domain including a metal-binding cysteine cluster		0.999543	0.03296	0.030953	0.02606	1	0	1	0	0	0	0	0	0	0	0	0	0	0	0	0
arCOG04477			R	-	Predicted metal binding protein, contains two cysteine clusters		0.999277	0	0	0	0	0	0	0	0	0	0	0	0	0	0	0	0	0	0	0
arCOG01026			R	-	Predicted sugar kinase		0.999036	0	0	0	0	0	0	0	0	0	0	0	0	0	0	0	0	0	0	0
arCOG04458			R	-	Uncharacterized protein of DIM6/NTAB family		0.999036	0	0	0	0	0	0	0	0	0	0	0	0	0	0	0	0	0	0	0
arCOG00354			R	-	GTPase SAR1 or related small G protein		0.998619	0.8916	0.890788	0.563	9	0	0	0	1	1	1	1	2	2	0	0	0	1	1	2
arCOG00054			R	-	Predicted archaeal methyltransferase		0.998595	0.775399	0.775182	0.776812	2	2	0	0	1	0	0	0	0	0	0	0	0	0	0	0
arCOG00017			R	-	Predicted transcriptional regulator		0.998023	0.999999	1	0.999999	11	2	1	1	1	1	1	0	0	0	1	0	1	1	1	1
arCOG01857			R	-	SpoU rRNA Methylase family enzyme		0.997949	0.997362	0.999997	1	10	1	0	0	0	0	1	1	1	1	1	1	1	1	0	1
arCOG04066			R	-	Predicted nucleotidyltransferase		0.997725	0	0	0	0	0	0	0	0	0	0	0	0	0	0	0	0	0	0	0
arCOG04702			R	-	Phospholipid-binding protein		0.996733	0.997462	0.997696	0.996832	5	1	1	1	0	0	0	0	0	0	0	0	0	1	0	1
arCOG01225			R	-	GTPase SAR1 or related small G protein		0.996689	0	0	0	0	0	0	0	0	0	0	0	0	0	0	0	0	0	0	0
arCOG01744			R	-	Membrane-bound metal-dependent hydrolase YbcI, DUF457 family		0.996336	0.393199	0.26882	0.210953	6	0	1	1	0	0	1	2	2	2	0	0	0	0	0	0
arCOG01937			R	-	Archaeal serine protease, S18 family		0.995962	0.999998	0.999999	1	7	1	1	3	1	0	0	0	0	0	1	1	1	0	0	0
arCOG04291			R	-	Sugar isomerase related protein		0.994644	0.03296	0.030953	0.02606	1	0	1	0	0	0	0	0	0	0	0	0	0	0	0	0
arCOG00893			R	-	Predicted metal-dependent hydrolase (urease superfamily)		0.992817	0	0	0	0	0	0	0	0	0	0	0	0	0	0	0	0	0	0	0
arCOG04756			R	-	Predicted permease		0.992619	0	0	0	0	0	0	0	0	0	0	0	0	0	0	0	0	0	0	0
arCOG04469			R	-	Tripartite tricarboxylate transporter (TTT) class transporter		0.992199	0.999999	1	0.999924	13	0	0	1	1	1	1	1	1	1	1	1	1	1	1	1
arCOG04230			R	-	HD supefamily hydrolase		0.991131	0	0	0	0	0	0	0	0	0	0	0	0	0	0	0	0	0	0	0
arCOG01395			R	-	Lipid-A-disaccharide synthase related glycosyltransferase		0.990639	0	0	0	0	0	0	0	0	0	0	0	0	0	0	0	0	0	0	0
arCOG04359			R	-	Predicted RNA-binding protein containing a C-terminal EMAP domain		0.990229	0	0	0	0	0	0	0	0	0	0	0	0	0	0	0	0	0	0	0
arCOG01963			R	-	PhoU-like domain fused to TrkA-C domain		0.989818	0	0	0	0	0	0	0	0	0	0	0	0	0	0	0	0	0	0	0
arCOG04212			R	-	Predicted DNA-binding protein with PD1-like DNA-binding motif		0.989502	0.626599	0.647701	0.647865	2	0	0	0	0	0	0	0	0	0	0	1	1	0	0	0
arCOG03167			R	-	ATPase, AAA+ superfamily fused to HTH and PD-(DE)xK endonuclease domains		0.989465	0.999641	0.999629	0.999933	6	3	3	0	0	0	0	3	3	3	2	0	0	0	0	0
arCOG01688			R	-	Predicted transcriptional regulator, contains HTH and 4VR domain		0.989286	0.626502	0.627048	0.644778	3	0	0	1	0	0	0	0	0	0	3	2	0	0	0	0
arCOG02008			R	-	Uncharacterized membrane protein, a putative transporter component		0.989099	0	0	0	0	0	0	0	0	0	0	0	0	0	0	0	0	0	0	0
arCOG00662			R	-	Biotin synthase-related protein, radical SAM superfamily		0.98786	0.0118524	0.0109895	0.0093107	2	0	0	0	0	0	0	0	1	1	0	0	0	0	0	0
arCOG01360			R	-	MiaB family, Radical SAM enzyme		0.987758	0.34978	0.313185	0.261438	3	0	0	1	0	0	0	0	1	1	0	0	0	0	0	0
arCOG02742			R	-	Uncharacterized membrane anchored protein with extracellular vWF domain and Ig-like domain		0.986747	0.272011	0.271654	0.226087	2	0	0	1	0	0	0	0	0	0	0	0	0	2	0	0
arCOG02828			R	-	NAD dependent epimerase/dehydratase family		0.985514	0	0	0	0	0	0	0	0	0	0	0	0	0	0	0	0	0	0	0
arCOG02238			R	-	Predicted DNA-binding protein		0.98345	0	0	0	0	0	0	0	0	0	0	0	0	0	0	0	0	0	0	0
arCOG00940			R	-	Radical SAM superfamily enzyme		0.981393	0.971034	0.96945	0.968498	5	1	0	0	5	0	0	1	2	2	0	0	0	0	0	0
arCOG00691			R	-	Predicted metal-dependent hydrolase with the TIM-barrel fold		0.981276	0	0	0	0	0	0	0	0	0	0	0	0	0	0	0	0	0	0	0
arCOG00043			R	-	ATP-utilizing enzyme of the PP-loop superfamily		0.97945	0	0	0	0	0	0	0	0	0	0	0	0	0	0	0	0	0	0	0
arCOG00503			R	-	Metal-dependent hydrolase of the beta-lactamase superfamily II		0.976231	0	0	0	0	0	0	0	0	0	0	0	0	0	0	0	0	0	0	0
arCOG00951			R	-	Radical SAM superfamily enzyme		0.976017	0.136588	0.109334	0.0886982	5	0	0	0	1	1	0	1	1	1	0	0	0	0	0	0
arCOG02465			R	-	NCAIR mutase (PurE)-related protein		0.975444	0	0	0	0	0	0	0	0	0	0	0	0	0	0	0	0	0	0	0
arCOG03639			R	-	Predicted glutamine amidotransferase		0.975219	0.060021	0.0562737	0.0471893	1	0	0	0	1	0	0	0	0	0	0	0	0	0	0	0
arCOG02431			R	-	Predicted Rossmann fold nucleotide-binding protein		0.974528	0.060021	0.0562737	0.0471893	1	0	0	0	1	0	0	0	0	0	0	0	0	0	0	0
arCOG02231			R	-	Uncharacterized FAD-dependent dehydrogenase		0.973572	0	0	0	0	0	0	0	0	0	0	0	0	0	0	0	0	0	0	0
arCOG03169			R	-	AAA+ superfamily ATPase		0.973521	0.060021	0.0562737	0.0471893	1	0	0	0	1	0	0	0	0	0	0	0	0	0	0	0
arCOG01831			R	-	Predicted nucleotidyltransferase		0.971409	0.0118524	0.0109895	0.0093107	2	0	0	0	0	0	0	0	1	1	0	0	0	0	0	0
arCOG02293			R	-	HAD superfamily hydrolase		0.969851	0.999997	0.999997	0.999927	11	0	1	1	3	2	1	1	1	1	2	3	4	0	0	0
arCOG00498			R	-	Metal-dependent hydrolase of the beta-lactamase superfamily II		0.967437	0	0	0	0	0	0	0	0	0	0	0	0	0	0	0	0	0	0	0
arCOG01019			R	-	SpoU rRNA Methylase family enzyme		0.955936	0	0	0	0	0	0	0	0	0	0	0	0	0	0	0	0	0	0	0
arCOG03450			R	-	Predicted surface protease of transglutaminase family		0.955606	0.0275278	0.02585	0.0217797	1	0	0	1	0	0	0	0	0	0	0	0	0	0	0	0
arCOG01860			R	-	Predicted HD superfamily hydrolase		0.947967	0.81432	0.941627	0.940128	4	0	0	0	0	0	0	0	0	0	1	0	4	2	0	1
arCOG00302			R	-	Metal-dependent phosphoesterase (PHP family)		0.947211	0.999987	0.999998	0.999259	6	0	0	0	1	0	1	0	0	0	0	2	2	0	1	1
arCOG04354			R	-	Tripartite tricarboxylate transporter (TTT) class transporter		0.947144	0	0	0	0	0	0	0	0	0	0	0	0	0	0	0	0	0	0	0
arCOG07790			R	-	D-glucuronyl C5-epimerase C-terminal domain related protein		0.939416	0	0	0	0	0	0	0	0	0	0	0	0	0	0	0	0	0	0	0
arCOG01906			R	-	TRAP-type uncharacterized transport system, fused permease component		0.934225	0	0	0	0	0	0	0	0	0	0	0	0	0	0	0	0	0	0	0
arCOG02960			R	-	Peptidase family M28/Iap family		0.933349	0.0414331	0.0383449	0.0323698	2	0	1	1	0	0	0	0	0	0	0	0	0	0	0	0
arCOG04297			R	-	ABC-type ATPase fused to a predicted acetyltransferase and Zn ribbon domain		0.918499	0	0	0	0	0	0	0	0	0	0	0	0	0	0	0	0	0	0	0
arCOG03427			R	-	DMT superfamily transporter		0.909276	0.0339418	0.0344566	0.039314	1	0	0	0	0	0	0	0	0	0	0	1	0	0	0	0
arCOG01931			R	-	Predicted metal-dependent hydrolase of the TIM-barrel fold		0.891344	0.060021	0.0562737	0.0471893	1	0	0	0	1	0	0	0	0	0	0	0	0	0	0	0
arCOG03239			R	-	ATPase, predicted component of phage defense system		0.860428	0	0	0	0	0	0	0	0	0	0	0	0	0	0	0	0	0	0	0
arCOG01672			R	-	Extracellular solute-binding protein with Ig-fold domain		0.850711	0	0	0	0	0	0	0	0	0	0	0	0	0	0	0	0	0	0	0
arCOG01093			R	-	Protein distantly related to bacterial ferritins		0.843728	0	0	0	0	0	0	0	0	0	0	0	0	0	0	0	0	0	0	0
arCOG00372			R	-	Beta propeller protein with sialidase signature repeats		0.83877	0	0	0	0	0	0	0	0	0	0	0	0	0	0	0	0	0	0	0
arCOG01377			R	-	Phosphodiesterase of AP superfamily		0.832235	0.965358	0.963402	0.787544	3	0	0	0	1	0	1	0	0	0	0	0	0	2	0	0
arCOG04409			R	-	Predicted nuclease (RNAse H fold)		0.830639	0.25018	0.250396	0.202316	4	0	1	0	0	0	0	0	0	0	0	0	0	1	1	1
arCOG03850			R	-	Predicted O-methyltransferase YrrM		0.829986	0.956826	0.953587	0.788585	3	0	0	0	1	0	1	0	0	0	0	0	0	1	0	0
arCOG03168			R	-	ATPase, AAA+ superfamily fused to HTH and PD-(DE)xK endonuclease domains		0.824949	0.999142	0.999135	0.999691	6	1	1	0	0	0	0	1	2	2	2	0	0	0	0	0
arCOG04227			R	-	Predicted CoA-binding protein		0.820962	0.962985	0.963418	0.998918	4	1	0	0	1	0	0	0	0	0	1	1	0	0	0	0
arCOG02035			R	-	Uncharacterized Fe-S clusters-containing protein, contains DUF4445 domain		0.807138	0	0	0	0	0	0	0	0	0	0	0	0	0	0	0	0	0	0	0
arCOG02902			R	-	vWFA domain containing protein		0.804613	0.993723	0.994016	0.993359	8	0	0	0	0	0	1	1	1	1	0	2	0	1	1	1
arCOG02284			R	-	Secreted protein containing C-terminal beta-propeller domain distantly related to WD-40 repeats		0.792751	0.74352	0.742997	0.625088	2	0	0	0	1	0	0	0	0	0	0	0	1	0	0	0
arCOG05346			R	-	PP-loop superfamily ATPase fused to Zn-finger domain		0.789086	0	0	0	0	0	0	0	0	0	0	0	0	0	0	0	0	0	0	0
arCOG01156			R	-	Phosphohydrolase, Icc/MPP superfamily		0.7843	0.0348805	0.0354687	0.0418617	1	1	0	0	0	0	0	0	0	0	0	0	0	0	0	0
arCOG01641			R	-	Predicted RNA-binding protein, contains TRAM domain		0.769655	0.999999	1	1	9	2	1	0	1	1	1	0	0	0	1	1	1	1	0	0
arCOG02900			R	-	vWFA domain containing protein		0.767879	0.994152	0.993385	0.992693	5	0	1	1	0	0	0	0	1	1	2	0	0	0	0	0
arCOG00887			R	-	Predicted ATPase, AAA+ superfamily		0.767254	0	0	0	0	0	0	0	0	0	0	0	0	0	0	0	0	0	0	0
arCOG03045			R	-	TPR repeats containing protein		0.765286	0	0	0	0	0	0	0	0	0	0	0	0	0	0	0	0	0	0	0
arCOG01806			R	-	ACT domain containing protein		0.755525	0.99719	0.997356	0.997283	4	0	0	0	3	0	0	0	0	0	1	1	0	2	0	0
arCOG03233			R	-	Predicted ATPase		0.751648	0	0	0	0	0	0	0	0	0	0	0	0	0	0	0	0	0	0	0
arCOG01471			R	-	Hemerythrin HHE cation binding domain containing protein		0.716446	0.00146787	0.00131034	0.00110142	3	0	0	0	0	0	0	1	1	1	0	0	0	0	0	0
arCOG00261			R	-	Uncharacterized ABC-type transport system, permease component		0.678967	0	0	0	0	0	0	0	0	0	0	0	0	0	0	0	0	0	0	0
arCOG00260			R	-	ABC-type uncharacterized transport system, permease component		0.67886	0	0	0	0	0	0	0	0	0	0	0	0	0	0	0	0	0	0	0
arCOG01790			R	-	SAM-dependent methyltransferase		0.672113	0	0	0	0	0	0	0	0	0	0	0	0	0	0	0	0	0	0	0
arCOG02727			R	-	Predicted RNA-binding protein containing PUA-domain		0.654854	0	0	0	0	0	0	0	0	0	0	0	0	0	0	0	0	0	0	0
arCOG07960			R	-	Predicted ATPase, AAA+ superfamily		0.631474	0	0	0	0	0	0	0	0	0	0	0	0	0	0	0	0	0	0	0
arCOG01215			R	-	HAD superfamily hydrolase		0.627653	0.452625	0.468351	0.78227	2	1	0	0	0	0	0	0	0	0	1	0	0	0	0	0
arCOG04052			R	-	Predicted cation transporter		0.605876	0	0	0	0	0	0	0	0	0	0	0	0	0	0	0	0	0	0	0
arCOG06897			R	-	Predicted ATP-grasp enzyme		0.600729	0.0339418	0.0344566	0.039314	1	0	0	0	0	0	0	0	0	0	0	1	0	0	0	0
arCOG05048			R	-	Ferredoxin domain containing membrane protein		0.599325	0	0	0	0	0	0	0	0	0	0	0	0	0	0	0	0	0	0	0
arCOG05120			R	-	Radical SAM superfamily enzyme		0.598243	0	0	0	0	0	0	0	0	0	0	0	0	0	0	0	0	0	0	0
arCOG07614			R	-	Predicted glutamine amidotransferase		0.583243	0	0	0	0	0	0	0	0	0	0	0	0	0	0	0	0	0	0	0
arCOG04250			R	-	Solo B3/4 domain (OB-fold DNA/RNA-binding) of Phe-aaRS-beta		0.575827	0.694178	0.718899	0.72019	2	0	0	0	0	0	0	0	0	0	2	0	1	0	0	0
arCOG02616			R	-	Radical SAM superfamily enzyme		0.571116	0	0	0	0	0	0	0	0	0	0	0	0	0	0	0	0	0	0	0
arCOG00888			R	-	Predicted ATPase, AAA+ superfamily		0.568714	0.00146787	0.00131034	0.00110142	3	0	0	0	0	0	0	1	1	1	0	0	0	0	0	0
arCOG05825			R	-	Radical SAM superfamily enzyme		0.566981	0	0	0	0	0	0	0	0	0	0	0	0	0	0	0	0	0	0	0
arCOG03509			R	-	Cell surface protein, containing PKD repeats		0.556506	0	0	0	0	0	0	0	0	0	0	0	0	0	0	0	0	0	0	0
arCOG06126			R	-	Uncharacterized membrane protein, possible Na+ channel or pump		0.546696	0	0	0	0	0	0	0	0	0	0	0	0	0	0	0	0	0	0	0
arCOG03241			R	-	ATPase AAA family		0.546197	0	0	0	0	0	0	0	0	0	0	0	0	0	0	0	0	0	0	0
arCOG01425			R	-	RecB family nuclease with coiled-coil N-terminal domain		0.529087	0	0	0	0	0	0	0	0	0	0	0	0	0	0	0	0	0	0	0
arCOG03042			R	-	TPR repeats containing protein		0.519574	0	0	0	0	0	0	0	0	0	0	0	0	0	0	0	0	0	0	0
arCOG00442			R	-	von Willebrand factor type A (vWA) domain containing protein		0.507075	0	0	0	0	0	0	0	0	0	0	0	0	0	0	0	0	0	0	0
arCOG01108			R	AbgB	Metal-dependent amidase/aminoacylase/carboxypeptidase		0.825162	0	0	0	0	0	0	0	0	0	0	0	0	0	0	0	0	0	0	0
arCOG00324			R	AcuC	Deacetylase, including yeast histone deacetylase and acetoin utilization protein		0.99996	0.624319	0.548303	0.452212	3	0	1	1	0	2	0	0	0	0	0	0	0	0	0	0
arCOG01619			R	ARA1	Aldo/keto reductase, related to diketogulonate reductase		0.822798	0.886009	0.886185	0.885725	3	1	0	0	1	0	0	0	0	0	0	0	0	0	0	1
arCOG04004			R	Arp	Ankyrin repeats containing protein		0.544264	0	0	0	0	0	0	0	0	0	0	0	0	0	0	0	0	0	0	0
arCOG00215			R	CinA	Predicted nucleotide-utilizing enzyme related to molybdopterin-biosynthesis enzyme MoeA		0.999537	0	0	0	0	0	0	0	0	0	0	0	0	0	0	0	0	0	0	0
arCOG01213			R	Cof	HAD superfamily hydrolase		0.998118	0.0216163	0.0202976	0.0171433	1	0	0	0	0	1	0	0	0	0	0	0	0	0	0	0
arCOG01263			R	DltE	Short-chain dehydrogenase		0.847344	0.03296	0.030953	0.02606	1	0	1	0	0	0	0	0	0	0	0	0	0	0	0	0
arCOG00500			R	ElaC	Metal-dependent hydrolase of the beta-lactamase superfamily		0.57453	0.00125441	0.00122712	0.0010337	1	0	0	0	0	0	0	0	0	0	0	0	0	0	0	1
arCOG02292			R	Gph	HAD superfamily hydrolase		0.993477	0.995643	0.995677	0.998208	6	1	0	0	0	1	0	1	1	1	1	0	0	0	0	0
arCOG01562			R	GTPBP1	GTPase		0.824363	0	0	0	0	0	0	0	0	0	0	0	0	0	0	0	0	0	0	0
arCOG04426			R	HybF	Zn finger protein HypA/HybF (possibly regulating hydrogenase expression)		0.98162	0	0	0	0	0	0	0	0	0	0	0	0	0	0	0	0	0	0	0
arCOG01801			R	Imp	TRAP-type uncharacterized transport system, periplasmic component		0.924731	0	0	0	0	0	0	0	0	0	0	0	0	0	0	0	0	0	0	0
arCOG00557			R	Lhr	Lhr-like helicase with C-terminal Zn finger domain		0.999999	0.999999	1	1	15	2	2	2	1	1	1	1	1	1	1	1	1	3	1	1
arCOG01084			R	MazG	Predicted pyrophosphatase		0.982372	0.979489	0.994146	0.993227	8	1	0	0	0	0	0	1	2	2	0	0	1	1	1	1
arCOG01728	Isoprenoid mevalonate biosynthesis, Alternative route	5	R	Mho1	Predicted class III extradiol dioxygenase, MEMO1 family		0.999999	0.995968	0.994477	0.993652	7	1	1	1	0	1	0	1	1	1	0	0	0	0	0	0
arCOG01648			R	MhpC	Alpha/beta superfamily hydrolase		0.979686	0.999982	0.999999	0.999998	11	2	0	0	2	1	1	2	2	2	0	1	0	1	4	1
arCOG07416			R	MhpC	Alpha/beta superfamily hydrolase		0.593728	0.178169	0.249455	0.252092	4	2	0	0	0	0	0	0	0	0	0	0	0	1	2	8
arCOG04069			R	MTH1	RNA methyltransferase, SPOUT superfamily		0.999448	0.03296	0.030953	0.02606	1	0	1	0	0	0	0	0	0	0	0	0	0	0	0	0
arCOG01622			R	MviM	Predicted dehydrogenase		0.988754	0.99346	0.999989	0.999992	7	1	0	0	1	0	0	0	0	0	0	1	1	1	1	1
arCOG00352			R	Nog1	GTP-binding protein, GTP1/Obg family		0.999999	0.995455	0.994125	0.992646	4	0	1	1	1	0	0	0	0	0	1	0	0	0	0	0
arCOG04807			R	OPT	Uncharacterized membrane protein, oligopeptide transporter (OPT) family		0.522613	0	0	0	0	0	0	0	0	0	0	0	0	0	0	0	0	0	0	0
arCOG01849			R	PaaY	Isoleucine patch superfamily protein		0.896414	0	0	0	0	0	0	0	0	0	0	0	0	0	0	0	0	0	0	0
arCOG04179			R	PDCD5	DNA-binding TFAR19-related protein, PDSD5 family		0.999999	0.999999	1	1	11	1	1	1	0	1	1	0	0	0	1	1	1	1	1	1
arCOG02642			R	PerM	Predicted PurR-regulated permease PerM		0.995638	0.998036	0.997551	0.649537	9	0	0	1	1	0	1	1	1	1	0	0	0	3	2	2
arCOG00934	Pyruvate oxidation	1(3)	R	PflX	Radical SAM superfamily enzyme		0.98204	0	0	0	0	0	0	0	0	0	0	0	0	0	0	0	0	0	0	0
arCOG00833			R	RimI	Acetyltransferase (GNAT) family		0.999707	0.999979	1	1	12	1	0	0	2	2	2	1	4	4	3	2	8	1	0	3
arCOG04115			R	SfsA	DNA-binding protein, stimulates sugar fermentation		0.972747	0	0	0	0	0	0	0	0	0	0	0	0	0	0	0	0	0	0	0
arCOG01982			R	SgcQ	Predicted TIM-barrel enzyme		0.961211	0.0118524	0.0109895	0.0093107	2	0	0	0	0	0	0	0	1	1	0	0	0	0	0	0
arCOG01994			R	SpoIIM	Uncharacterized membrane protein, a component of a putative membrane remodelling system		0.996612	0.999999	1	0.999907	10	0	1	0	1	0	1	2	2	2	1	1	1	0	1	0
arCOG01996			R	SpoIIM	Uncharacterized membrane protein, a component of a putative membrane remodelling system		0.5092	0	0	0	0	0	0	0	0	0	0	0	0	0	0	0	0	0	0	0
arCOG00614			R	SpoIVFB	Zn-dependent protease		0.999979	0.999999	1	1	11	1	0	1	1	2	1	3	3	3	1	1	1	0	0	0
arCOG07501			R	SpoIVFB	Zn-dependent protease		0.822902	0	0	0	0	0	0	0	0	0	0	0	0	0	0	0	0	0	0	0
arCOG02303			R	SurE	Predicted acid phosphatase		0.999864	0	0	0	0	0	0	0	0	0	0	0	0	0	0	0	0	0	0	0
arCOG00769			R	ThiJ	Putative intracellular protease/amidase		0.999976	0.691919	0.691351	0.691769	3	1	1	1	0	0	0	0	0	0	0	0	0	0	0	0
arCOG01848	Cysteine biosynthesis	1	R	WbbJ	Acetyltransferase (isoleucine patch superfamily)		0.98753	0.0444792	0.0453308	0.0537394	1	0	0	0	0	0	0	0	0	0	0	2	0	0	0	0
arCOG04076			S	-	Uncharacterized protein, DUF359 family		0.999707	0	0	0	0	0	0	0	0	0	0	0	0	0	0	0	0	0	0	0
arCOG01159			S	-	Uncharacterized archaeal coiled-coil protein		0.999994	0.243829	0.0556237	0.0388338	8	0	1	1	1	1	1	1	1	1	0	0	0	0	0	0
arCOG04214			S	-	Uncharacterized protein		0.99998	0.99985	0.999849	0.999203	7	0	1	1	0	0	0	1	1	1	2	0	1	0	0	0
arCOG00908			S	-	Uncharacterized protein		0.999841	0	0	0	0	0	0	0	0	0	0	0	0	0	0	0	0	0	0	0
arCOG04171			S	-	Uncharacterized protein		0.99984	0.723066	0.668197	0.56371	2	0	1	0	1	0	0	0	0	0	0	0	0	0	0	0
arCOG04253			S	-	Uncharacterized protein, DUF763 family		0.999757	0.712089	0.711564	0.711979	2	1	2	0	0	0	0	0	0	0	0	0	0	0	0	0
arCOG04269			S	-	Protein, predicted to be involved in DNA repair		0.999723	0.999999	1	1	13	1	1	0	1	1	1	1	1	1	1	1	1	0	1	1
arCOG04308			S	-	Uncharacterized protein		0.999711	0.999979	1	1	12	1	0	0	1	0	1	1	1	1	1	1	1	1	1	1
arCOG02408			S	-	Uncharacterized NYN domain containing protein, LabA family		0.998502	0.999988	0.999995	0.999883	9	0	0	0	2	0	1	0	1	1	1	2	0	2	2	2
arCOG04051			S	-	Uncharacterized protein, DUF424 family		0.998411	0.999999	1	1	11	1	1	0	1	1	1	1	1	1	1	1	1	0	0	0
arCOG04140			S	-	Uncharacterized protein		0.998373	0.060021	0.0562737	0.0471893	1	0	0	0	1	0	0	0	0	0	0	0	0	0	0	0
arCOG01224			S	-	Uncharacterized protein, DUF357 family		0.997624	0.999999	1	1	14	1	1	0	1	1	1	1	1	1	1	1	1	1	1	1
arCOG04373			S	-	Uncharacterized protein YqgV, UPF0045/DUF77 family		0.99744	0	0	0	0	0	0	0	0	0	0	0	0	0	0	0	0	0	0	0
arCOG02177			S	-	Uncharacterized membrane protein		0.996269	0.99926	0.999976	0.999873	7	0	1	1	0	0	0	0	0	0	1	1	1	1	1	0
arCOG01302			S	-	Uncharacterized protein		0.994603	0.0222477	0.0209024	0.0176549	1	0	0	0	0	0	1	0	0	0	0	0	0	0	0	0
arCOG01921			S	-	Uncharacterized protein, DUF61 family		0.994101	0	0	0	0	0	0	0	0	0	0	0	0	0	0	0	0	0	0	0
arCOG03229			S	-	Uncharacterized protein		0.986791	0	0	0	0	0	0	0	0	0	0	0	0	0	0	0	0	0	0	0
arCOG04321			S	-	Uncharacterized protein DUF711 family, similar to ribonucleotide reductase and pyruvate formate lyase		0.986002	0	0	0	0	0	0	0	0	0	0	0	0	0	0	0	0	0	0	0
arCOG04337			S	-	Uncharacterized protein		0.984733	0.108117	0.108124	0.088543	4	0	0	0	0	0	0	1	1	1	0	0	1	0	0	0
arCOG01917			S	-	Zn-ribbon domain containing protein		0.980147	0.060021	0.0562737	0.0471893	1	0	0	0	1	0	0	0	0	0	0	0	0	0	0	0
arCOG02701			S	-	Uncharacterized protein		0.97945	0	0	0	0	0	0	0	0	0	0	0	0	0	0	0	0	0	0	0
arCOG02078			S	-	Metal binding protein, putative component of redox complexes		0.979243	0	0	0	0	0	0	0	0	0	0	0	0	0	0	0	0	0	0	0
arCOG04058			S	-	Uncharacterized protein YggU, DUF167 family		0.975154	0.999992	0.999997	1	8	1	0	0	1	0	1	0	1	1	1	1	0	0	1	0
arCOG02994			S	-	Cupin domain containing protein		0.968119	0.0216163	0.0202976	0.0171433	1	0	0	0	0	1	0	0	0	0	0	0	0	0	0	0
arCOG02159			S	-	Uncharacterized membrane protein		0.962675	0	0	0	0	0	0	0	0	0	0	0	0	0	0	0	0	0	0	0
arCOG03216			S	-	Uncharacterized protein, contains DUF4213 and DUF364 domains		0.958679	0	0	0	0	0	0	0	0	0	0	0	0	0	0	0	0	0	0	0
arCOG01314			S	-	Uncharacterized membrane anchored protein with extracellular flavodoxin-like domain, a component of a putative secretion system		0.927753	0	0	0	0	0	0	0	0	0	0	0	0	0	0	0	0	0	0	0
arCOG01472			S	-	Hemerythrin HHE cation binding domain containing protein		0.910097	0	0	0	0	0	0	0	0	0	0	0	0	0	0	0	0	0	0	0
arCOG02884			S	-	Membrane associated protein with extracellular Ig-like domain, a component of a putative secretion system		0.903034	0.587348	0.587452	0.591137	2	0	0	0	0	0	1	0	0	0	0	3	0	0	0	0
arCOG06398			S	-	Uncharacterized protein		0.902709	0.0338143	0.0343271	0.0391682	1	0	0	0	0	0	0	0	0	0	1	0	0	0	0	0
arCOG04492			S	-	Uncharacterized protein, DUF365 family		0.896178	0	0	0	0	0	0	0	0	0	0	0	0	0	0	0	0	0	0	0
arCOG04893			S	-	Uncharacterized protein		0.892572	0	0	0	0	0	0	0	0	0	0	0	0	0	0	0	0	0	0	0
arCOG04609			S	-	Uncharacterized protein, DUF4349 family		0.889848	0.00871169	0.00881286	0.00744484	1	0	0	0	0	0	0	0	0	0	0	0	0	1	0	0
arCOG04849			S	-	Uncharacterized protein		0.888571	0	0	0	0	0	0	0	0	0	0	0	0	0	0	0	0	0	0	0
arCOG04483			S	-	Uncharacterized protein containing a ferredoxin domain		0.871343	0	0	0	0	0	0	0	0	0	0	0	0	0	0	0	0	0	0	0
arCOG07571			S	-	Uncharacterized membrane protein		0.868103	0	0	0	0	0	0	0	0	0	0	0	0	0	0	0	0	0	0	0
arCOG07813			S	-	LamG-like jellyroll fold domain		0.85965	0.999999	1	1	13	18	1	1	1	3	6	1	2	2	3	3	2	2	0	0
arCOG02835			S	-	Uncharacterized membrane protein YcaP, DUF422 family		0.840115	0.0338143	0.0343271	0.0391682	1	0	0	0	0	0	0	0	0	0	1	0	0	0	0	0
arCOG02081			S	-	Predicted membrane protein		0.836753	0.993283	0.999991	0.999996	7	1	1	0	0	0	0	0	0	0	0	3	2	1	4	2
arCOG02264			S	-	Uncharacterized membrane protein		0.831679	0.00125441	0.00122712	0.0010337	1	0	0	0	0	0	0	0	0	0	0	0	0	0	0	1
arCOG04797			S	-	Uncharacterized membrane protein		0.830035	0.294002	0.304699	0.307193	2	0	0	0	0	0	0	0	0	0	1	0	0	1	0	0
arCOG02508			S	-	Secreted protein, with PKD repeat domain		0.818983	0.990578	0.992135	0.991227	5	1	0	0	0	0	0	0	1	1	0	0	0	1	0	2
arCOG03188			S	-	Uncharacterized membrane protein		0.817512	0	0	0	0	0	0	0	0	0	0	0	0	0	0	0	0	0	0	0
arCOG06115			S	-	Pleckstrin homology domain containing proteins		0.808482	0	0	0	0	0	0	0	0	0	0	0	0	0	0	0	0	0	0	0
arCOG03942			S	-	Uncharacterized membrane protein		0.805783	0	0	0	0	0	0	0	0	0	0	0	0	0	0	0	0	0	0	0
arCOG06529			S	-	Uncharacterized protein		0.805557	0	0	0	0	0	0	0	0	0	0	0	0	0	0	0	0	0	0	0
arCOG09748			S	-	Uncharacterized protein		0.800894	0	0	0	0	0	0	0	0	0	0	0	0	0	0	0	0	0	0	0
arCOG05791			S	-	Uncharacterized Cell surface protein, containing DUF11 domain		0.798742	0.060585	0.062596	0.102124	2	0	0	0	0	0	0	0	0	0	2	1	0	0	0	0
arCOG03333			S	-	DGC domain implicated in zinc binding		0.792804	0	0	0	0	0	0	0	0	0	0	0	0	0	0	0	0	0	0	0
arCOG02087			S	-	Predicted membrane protein		0.790144	0.998573	0.998963	0.99892	8	0	0	0	0	0	2	1	1	1	2	4	0	0	1	6
arCOG04612			S	-	Uncharacterized protein, DUF2100 family		0.787051	0	0	0	0	0	0	0	0	0	0	0	0	0	0	0	0	0	0	0
arCOG03414			S	-	Uncharacterized protein		0.785038	0	0	0	0	0	0	0	0	0	0	0	0	0	0	0	0	0	0	0
arCOG06883			S	-	Zn-ribbon domain containing protein		0.777726	0	0	0	0	0	0	0	0	0	0	0	0	0	0	0	0	0	0	0
arCOG04938			S	-	Uncharacterized membrane protein		0.775604	0	0	0	0	0	0	0	0	0	0	0	0	0	0	0	0	0	0	0
arCOG04467			S	-	Uncharacterized protein		0.770237	0	0	0	0	0	0	0	0	0	0	0	0	0	0	0	0	0	0	0
arCOG06027			S	-	Uncharacterized protein, DUF488 family		0.763412	0.0348805	0.0354687	0.0418617	1	1	0	0	0	0	0	0	0	0	0	0	0	0	0	0
arCOG00385			S	-	Uncharacterized coiled-coil protein		0.762843	0.03296	0.030953	0.02606	1	0	1	0	0	0	0	0	0	0	0	0	0	0	0	0
arCOG04344			S	-	Tic20 family membrane protein possibly involved in protein translocation		0.75969	0.967784	0.968537	0.987213	3	1	0	0	0	1	0	0	0	0	1	0	0	0	0	0
arCOG03881			S	-	Uncharacterized protein		0.747326	0.03296	0.030953	0.02606	1	0	1	0	0	0	0	0	0	0	0	0	0	0	0	0
arCOG05079			S	-	Uncharacterized protein		0.734707	0	0	0	0	0	0	0	0	0	0	0	0	0	0	0	0	0	0	0
arCOG09434			S	-	Uncharacterized protein		0.732485	0	0	0	0	0	0	0	0	0	0	0	0	0	0	0	0	0	0	0
arCOG09425			S	-	Uncharacterized membrane protein		0.73221	0	0	0	0	0	0	0	0	0	0	0	0	0	0	0	0	0	0	0
arCOG04488			S	-	Uncharacterized protein		0.728976	0.0338143	0.0343271	0.0391682	1	0	0	0	0	0	0	0	0	0	1	0	0	0	0	0
arCOG06053			S	-	Uncharacterized protein		0.712007	0	0	0	0	0	0	0	0	0	0	0	0	0	0	0	0	0	0	0
arCOG03633			S	-	Uncharacterized membrane protein YckC, RDD family		0.706729	0.999987	0.999992	0.998784	8	0	0	0	1	0	1	1	1	1	1	0	1	1	0	0
arCOG03911			S	-	Uncharacterized membrane protein		0.700659	0.969567	0.969682	0.985748	6	1	0	0	0	0	1	2	2	2	1	0	0	0	0	0
arCOG00723			S	-	Uncharacterized protein, DUF488 family		0.693061	0.498248	0.498065	0.500266	2	1	0	0	0	1	0	0	0	0	0	0	0	0	0	0
arCOG10161			S	-	Uncharacterized protein		0.688015	0	0	0	0	0	0	0	0	0	0	0	0	0	0	0	0	0	0	0
arCOG06147			S	-	Uncharacterized protein		0.686614	0	0	0	0	0	0	0	0	0	0	0	0	0	0	0	0	0	0	0
arCOG07532			S	-	Uncharacterized protein		0.686614	0	0	0	0	0	0	0	0	0	0	0	0	0	0	0	0	0	0	0
arCOG01119			S	-	GYD domain, alpha/beta barrel superfamily		0.680435	0	0	0	0	0	0	0	0	0	0	0	0	0	0	0	0	0	0	0
arCOG01724			S	-	Uncharacterized protein		0.671674	0	0	0	0	0	0	0	0	0	0	0	0	0	0	0	0	0	0	0
arCOG03647			S	-	Uncharacterized protein		0.660383	0	0	0	0	0	0	0	0	0	0	0	0	0	0	0	0	0	0	0
arCOG02545			S	-	Secreted protein, with PKD repeat domain		0.651552	0	0	0	0	0	0	0	0	0	0	0	0	0	0	0	0	0	0	0
arCOG07491			S	-	Uncharacterized membrane protein		0.63996	0	0	0	0	0	0	0	0	0	0	0	0	0	0	0	0	0	0	0
arCOG07492			S	-	Uncharacterized membrane protein		0.63996	0	0	0	0	0	0	0	0	0	0	0	0	0	0	0	0	0	0	0
arCOG02879			S	-	Uncharacterized membrane protein, DUF4013 family		0.637155	0.0947226	0.0946924	0.096399	4	0	0	0	0	0	0	1	1	1	0	1	0	0	0	0
arCOG06986			S	-	Uncharacterized protein		0.635367	0	0	0	0	0	0	0	0	0	0	0	0	0	0	0	0	0	0	0
arCOG03754			S	-	Uncharacterized protein		0.630249	0	0	0	0	0	0	0	0	0	0	0	0	0	0	0	0	0	0	0
arCOG07088			S	-	Uncharacterized protein		0.625443	0	0	0	0	0	0	0	0	0	0	0	0	0	0	0	0	0	0	0
arCOG03270			S	-	Uncharacterized protein, contains DUF11 domain		0.624897	0	0	0	0	0	0	0	0	0	0	0	0	0	0	0	0	0	0	0
arCOG05763			S	-	Uncharacterized protein		0.62329	0	0	0	0	0	0	0	0	0	0	0	0	0	0	0	0	0	0	0
arCOG02999			S	-	Cupin domain containing protein		0.621412	0	0	0	0	0	0	0	0	0	0	0	0	0	0	0	0	0	0	0
arCOG03835			S	-	Uncharacterized membrane protein		0.616755	0	0	0	0	0	0	0	0	0	0	0	0	0	0	0	0	0	0	0
arCOG09431			S	-	Uncharacterized protein		0.615735	0.0339418	0.0344566	0.039314	1	0	0	0	0	0	0	0	0	0	0	1	0	0	0	0
arCOG04811			S	-	Uncharacterized membrane protein, Fun14 family		0.614037	0	0	0	0	0	0	0	0	0	0	0	0	0	0	0	0	0	0	0
arCOG06133			S	-	Uncharacterized protein		0.605942	0	0	0	0	0	0	0	0	0	0	0	0	0	0	0	0	0	0	0
arCOG06655			S	-	Uncharacterized protein		0.58589	0	0	0	0	0	0	0	0	0	0	0	0	0	0	0	0	0	0	0
arCOG07425			S	-	Uncharacterized membrane protein		0.580967	0	0	0	0	0	0	0	0	0	0	0	0	0	0	0	0	0	0	0
arCOG08358			S	-	Uncharacterized protein		0.579965	0	0	0	0	0	0	0	0	0	0	0	0	0	0	0	0	0	0	0
arCOG04883			S	-	Uncharacterized protein		0.576104	0	0	0	0	0	0	0	0	0	0	0	0	0	0	0	0	0	0	0
arCOG02491			S	-	WD40 repeats containing protein		0.567423	0.00871169	0.00881286	0.00744484	1	0	0	0	0	0	0	0	0	0	0	0	0	1	0	0
arCOG06566			S	-	Uncharacterized membrane protein		0.564106	0	0	0	0	0	0	0	0	0	0	0	0	0	0	0	0	0	0	0
arCOG04343			S	-	Uncharacterized protein		0.561063	0	0	0	0	0	0	0	0	0	0	0	0	0	0	0	0	0	0	0
arCOG04437			S	-	Uncharacterized distant homolog of cell wall-associated hydrolase		0.556155	0	0	0	0	0	0	0	0	0	0	0	0	0	0	0	0	0	0	0
arCOG04484			S	-	Uncharacterized membrane protein, DUF1648 family		0.549659	0.060021	0.0562737	0.0471893	1	0	0	0	1	0	0	0	0	0	0	0	0	0	0	0
arCOG10150			S	-	Uncharacterized protein		0.53776	0.0339418	0.0344566	0.039314	1	0	0	0	0	0	0	0	0	0	0	1	0	0	0	0
arCOG03442			S	-	Uncharacterized membrane anchored protein with Ig-like domain		0.536897	0	0	0	0	0	0	0	0	0	0	0	0	0	0	0	0	0	0	0
arCOG07169			S	-	Uncharacterized protein		0.536286	0	0	0	0	0	0	0	0	0	0	0	0	0	0	0	0	0	0	0
arCOG07626			S	-	Uncharacterized protein		0.535043	0	0	0	0	0	0	0	0	0	0	0	0	0	0	0	0	0	0	0
arCOG04500			S	-	Uncharacterized protein with Ig-like domain		0.529168	0.999944	0.999957	0.999885	7	0	0	0	1	0	0	1	1	1	2	4	2	0	0	0
arCOG10269			S	-	Uncharacterized protein		0.527118	0	0	0	0	0	0	0	0	0	0	0	0	0	0	0	0	0	0	0
arCOG08221			S	-	Uncharacterized protein		0.517179	0	0	0	0	0	0	0	0	0	0	0	0	0	0	0	0	0	0	0
arCOG02510			S	-	Secreted protein, with PKD repeat domain		0.514786	0.0019344	0.00173309	0.00144694	3	0	0	0	0	0	0	2	1	1	0	0	0	0	0	0
arCOG03841			S	-	Uncharacterized protein, DUF917 family		0.514202	0.00871169	0.00881286	0.00744484	1	0	0	0	0	0	0	0	0	0	0	0	0	1	0	0
arCOG05783			S	-	Uncharacterized protein		0.506877	0	0	0	0	0	0	0	0	0	0	0	0	0	0	0	0	0	0	0
arCOG03829			S	-	Uncharacterized protein		0.505157	0	0	0	0	0	0	0	0	0	0	0	0	0	0	0	0	0	0	0
arCOG04039			S	-	Uncharacterized protein		0.504012	0	0	0	0	0	0	0	0	0	0	0	0	0	0	0	0	0	0	0
arCOG01907			S	AIM24	Uncharacterized protein, AIM24 family		0.979993	0	0	0	0	0	0	0	0	0	0	0	0	0	0	0	0	0	0	0
arCOG01336			S	AMMECR1	Uncharacterized protein		0.999999	0.567214	0.566971	0.568801	2	1	0	1	0	0	0	0	0	0	0	0	0	0	0	0
arCOG03117			S	DedA	Uncharacterized membrane-associated protein, DedA family		0.847239	0.998298	0.999968	0.999999	6	2	0	0	1	0	0	0	0	0	1	1	1	0	0	1
arCOG01182			T	-	Predicted Ser/Thr protein kinase		0.999957	0.995305	0.994151	0.994199	10	0	1	1	1	1	1	1	2	2	1	1	0	0	0	0
arCOG04941			T	-	ACT domain-containing protein		0.873476	0	0	0	0	0	0	0	0	0	0	0	0	0	0	0	0	0	0	0
arCOG01143			T	ApaH	Serine/threonine protein phosphatase PP2A family		0.999852	0	0	0	0	0	0	0	0	0	0	0	0	0	0	0	0	0	0	0
arCOG03413			T	CDC14	Protein-tyrosine phosphatase		0.840547	0.060585	0.062596	0.102124	2	0	0	0	0	0	0	0	0	0	2	1	0	0	0	0
arCOG01153			T	CpdA	3',5'-cyclic AMP phosphodiesterase CpdA		0.681665	0	0	0	0	0	0	0	0	0	0	0	0	0	0	0	0	0	0	0
arCOG01174			T	KaiC	RecA-superfamily ATPase implicated in signal transduction		0.954331	0	0	0	0	0	0	0	0	0	0	0	0	0	0	0	0	0	0	0
arCOG05302			T	PTC1	Serine/threonine protein phosphatase		0.840543	0	0	0	0	0	0	0	0	0	0	0	0	0	0	0	0	0	0	0
arCOG01171			T	RAD55	RecA-superfamily ATPase implicated in signal transduction		0.999976	0.999972	1	1	8	2	1	1	0	1	0	0	0	0	7	8	1	0	1	0
arCOG01180			T	RIO1	Serine/threonine protein kinase involved in cell cycle control		0.999999	0.999998	0.999998	0.999889	9	0	1	1	1	1	0	0	0	0	1	1	0	1	1	8
arCOG01181			T	RIO2	RIO-like serine/threonine protein kinase fused to N-terminal HTH domain		0.99991	0.0275278	0.02585	0.0217797	1	0	0	1	0	0	0	0	0	0	0	0	0	0	0	0
arCOG03682			T	SPS1	Membrane associated serine/threonine protein kinase		0.970937	0.594812	0.543527	0.454201	2	0	0	0	2	0	1	0	0	0	0	0	0	0	0	0
arCOG02053			T	UspA	Nucleotide-binding protein, UspA family		0.999758	6.42458e-05	7.28413e-05	5.79568e-05	1	0	0	0	0	0	0	0	0	0	0	0	0	0	0	10
arCOG00449			T	UspA	Nucleotide-binding protein, UspA family		0.97672	0	0	0	0	0	0	0	0	0	0	0	0	0	0	0	0	0	0	0
arCOG02673			U	-	OxaA/SpoJ/YidC translocase/secretase, sec-independent itegration of nascent memrane proteins into membrane		0.973485	0.999981	1	1	12	1	0	0	1	1	1	1	1	1	1	1	1	1	1	0
arCOG01228			U	Ffh	Signal recognition particle GTPase		0.999707	0.99998	1	1	13	1	0	0	1	1	1	1	1	1	1	1	1	1	1	1
arCOG01227			U	FtsY	Signal recognition particle GTPase		0.999708	0.999978	1	1	13	1	0	0	1	1	1	1	1	1	1	1	1	1	1	6
arCOG01739			U	LepB	Signal peptidase I		0.999999	0.999999	1	1	14	1	1	1	1	1	1	1	1	1	1	1	1	1	1	0
arCOG01997			U	MarC	Multiple antibiotic transporter		0.999731	0.723066	0.668197	0.56371	2	0	1	0	1	0	0	0	0	0	0	0	0	0	0	0
arCOG02957			U	SBH1	Preprotein translocase subunit Sec61beta		0.999576	0.999987	1	0.999997	8	1	0	0	1	1	1	0	0	0	0	1	1	0	1	1
arCOG01217			U	SEC65	Signal recognition particle 19 kDa protein		0.999707	0	0	0	0	0	0	0	0	0	0	0	0	0	0	0	0	0	0	0
arCOG03055			U	SecD	Preprotein translocase subunit SecD		0.994576	0.999999	1	1	14	2	1	1	1	1	1	1	0	1	2	2	1	2	1	1
arCOG03054			U	SecF	Preprotein translocase subunit SecF		0.994576	0.999999	1	1	12	1	1	1	1	1	1	0	0	0	1	1	1	1	1	1
arCOG04169			U	SecY	Preprotein translocase subunit SecY		0.999999	0.999999	1	1	15	1	1	1	1	1	1	1	1	1	1	1	1	1	1	16
arCOG00362			U	Srp102	Signal recognition particle receptor subunit beta, a GTPase		0.864861	0	0	0	0	0	0	0	0	0	0	0	0	0	0	0	0	0	0	0
arCOG02204			U	Sss1	Preprotein translocase subunit Sss1		0.999986	0.999982	1	0.999996	7	1	0	0	1	0	1	0	0	0	0	1	1	1	1	0
arCOG02694			U	TatA	Sec-independent protein secretion pathway component		0.981681	0	0	0	0	0	0	0	0	0	0	0	0	0	0	0	0	0	0	0
arCOG01919			U	TatC	Sec-independent protein secretion pathway component TatC		0.828322	0.00871169	0.00881286	0.00744484	1	0	0	0	0	0	0	0	0	0	0	0	0	1	0	0
arCOG03383			U	TolB	Periplasmic component of the Tol biopolymer transport system		0.76545	0	0	0	0	0	0	0	0	0	0	0	0	0	0	0	0	0	0	0
arCOG07496			U	VirB4	Type IV secretory pathway, VirB4 component		0.508484	0.000870609	0.000744588	0.000612451	3	0	0	0	0	0	0	2	2	2	0	0	0	0	0	0
arCOG04035			U	VirB4	Type IV secretory pathway, VirB4 component		0.507822	0.000870609	0.000744588	0.000612451	3	0	0	0	0	0	0	2	2	2	0	0	0	0	0	0
arCOG01467			V	-	ABC-type multidrug transport system, permease component		0.999179	0.999972	0.999987	0.999996	5	2	1	0	0	0	1	0	0	0	0	2	0	1	0	0
arCOG01191			V	-	HEPN domain containing protein		0.986803	0.49732	0.460086	0.388282	2	0	1	0	0	1	0	0	0	0	0	0	0	0	0	0
arCOG03166			V	-	AAA+ superfamily ATPase fused to HTH and RecB nuclease domains		0.985354	0.612709	0.612402	0.613853	2	1	1	0	0	0	0	0	0	0	0	0	0	0	0	0
arCOG01205			V	-	Minimal nucleotidyltransferase		0.97814	0.03296	0.030953	0.02606	1	0	1	0	0	0	0	0	0	0	0	0	0	0	0	0
arCOG01463			V	-	ABC-type multidrug transport system, permease component		0.972795	0.961958	0.961975	0.960906	7	0	0	0	0	1	1	1	1	1	0	1	0	1	0	0
arCOG05297			V	-	PIN domain containing protein		0.912709	0.0698505	0.0720231	0.111746	2	0	0	0	0	0	0	0	0	0	1	1	0	0	0	0
arCOG03839			V	-	Nucleotidyltransferase, a component of viral defense system		0.899645	0.653227	0.654793	0.995872	6	3	0	0	0	0	0	3	3	3	1	1	0	0	0	0
arCOG04793			V	-	Transcriptional regulator, predicted component of viral defense system		0.899282	0.61553	0.617196	0.996552	6	4	0	0	0	0	0	3	3	3	1	1	0	0	0	0
arCOG03788			V	-	LEA14-like dessication related protein		0.892163	0.060021	0.0562737	0.0471893	1	0	0	0	1	0	0	0	0	0	0	0	0	0	0	0
arCOG00711			V	-	PIN domain containing protein		0.869257	0	0	0	0	0	0	0	0	0	0	0	0	0	0	0	0	0	0	0
arCOG07703			V	-	RHH/copG family antitoxin		0.869025	0	0	0	0	0	0	0	0	0	0	0	0	0	0	0	0	0	0	0
arCOG03880			V	-	DNA-binding protein, potential antitoxin AbrB/MazE fold		0.865535	0	0	0	0	0	0	0	0	0	0	0	0	0	0	0	0	0	0	0
arCOG00717			V	-	PIN domain containing protein		0.862711	0.999801	0.999796	0.999737	7	0	0	0	1	1	0	0	1	1	2	4	0	0	0	1
arCOG00722			V	-	Predicted antitoxins containing the HTH domain		0.850999	0.0339418	0.0344566	0.039314	1	0	0	0	0	0	0	0	0	0	0	1	0	0	0	0
arCOG07904			V	-	PIN domain		0.847842	0.0473561	0.0497495	0.0533591	2	0	0	0	0	0	0	0	0	0	1	0	0	0	0	1
arCOG07520			V	-	Predicted antitoxin of wHTH fold		0.841388	0.0338143	0.0343271	0.0391682	1	0	0	0	0	0	0	0	0	0	1	0	0	0	0	0
arCOG07589			V	-	PIN domain containing protein		0.838003	0.00871169	0.00881286	0.00744484	1	0	0	0	0	0	0	0	0	0	0	0	0	1	0	0
arCOG01208			V	-	Minimal nucleotidyltransferase		0.814296	0.974907	0.974647	0.372239	8	0	0	0	3	8	8	14	18	18	0	0	2	1	0	0
arCOG02730			V	-	PIN domain containing protein		0.809873	0	0	0	0	0	0	0	0	0	0	0	0	0	0	0	0	0	0	0
arCOG00730			V	-	PIN domain containing protein		0.802902	0	0	0	0	0	0	0	0	0	0	0	0	0	0	0	0	0	0	0
arCOG02635			V	-	Type II restriction enzyme, methylase subunit		0.793318	0.99677	0.996728	0.792485	6	0	0	0	1	0	0	1	1	1	0	0	2	0	0	1
arCOG00715			V	-	PIN domain containing protein		0.787647	0	0	0	0	0	0	0	0	0	0	0	0	0	0	0	0	0	0	0
arCOG02109			V	-	HEPN domain containing protein		0.78722	0	0	0	0	0	0	0	0	0	0	0	0	0	0	0	0	0	0	0
arCOG07235			V	-	RHH/copG family antitoxin		0.785272	0.350005	0.349635	0.350583	6	0	0	0	0	1	3	4	5	5	3	0	0	0	0	0
arCOG04024			V	-	Uncharacterized protein, DUF4258 family; predicted component of toxin-antitoxin system		0.784492	0	0	0	0	0	0	0	0	0	0	0	0	0	0	0	0	0	0	0
arCOG02123			V	-	HEPN domain containing protein		0.780313	0.99983	0.999789	0.38105	11	0	1	1	4	6	7	10	12	12	0	0	2	2	0	1
arCOG04502			V	-	PIN domain containing protein		0.760825	0.0947226	0.0946924	0.096399	4	0	0	0	0	0	0	1	1	1	0	1	0	0	0	0
arCOG07527			V	-	Halocin C8 family bacteriocin		0.757508	0	0	0	0	0	0	0	0	0	0	0	0	0	0	0	0	0	0	0
arCOG02270			V	-	Predicted antitoxin component of toxin-antitoxin system, DUF2283 family		0.757404	0.253549	0.253782	0.272576	5	0	0	0	0	0	0	2	2	2	1	2	0	0	0	0
arCOG02121			V	-	PIN domain containing protein		0.754069	0.707513	0.707075	0.707942	6	0	0	0	0	1	2	1	2	2	4	0	0	0	0	0
arCOG01195			V	-	Minimal nucleotidyltransferase		0.75057	0.0216163	0.0202976	0.0171433	1	0	0	0	0	1	0	0	0	0	0	0	0	0	0	0
arCOG10049			V	-	DNA-binding protein, potential antitoxin AbrB/MazE fold		0.749212	0	0	0	0	0	0	0	0	0	0	0	0	0	0	0	0	0	0	0
arCOG01204			V	-	Minimal nucleotidyltransferase		0.745901	0.999999	0.999999	0.99732	13	0	2	2	2	2	2	3	3	3	1	0	1	1	1	2
arCOG03886			V	-	CopG/RHH family DNA-binding protein		0.742312	0.314327	0.331484	0.865052	2	4	0	0	0	0	0	0	0	0	1	0	0	0	0	0
arCOG05724			V	-	RecB family restriction endonuclease, SeqA-like protein		0.738582	0.780103	0.779896	0.649314	2	0	0	0	1	0	0	0	0	0	0	0	2	0	0	0
arCOG01202			V	-	Minimal nucleotidyltransferase		0.729763	0	0	0	0	0	0	0	0	0	0	0	0	0	0	0	0	0	0	0
arCOG00719			V	-	PIN domain containing protein		0.70823	0	0	0	0	0	0	0	0	0	0	0	0	0	0	0	0	0	0	0
arCOG00713			V	-	PIN domain containing protein		0.704897	0.752628	0.788005	0.789137	2	0	0	0	0	0	0	0	0	0	3	0	2	0	0	0
arCOG07514			V	-	RHH/CopG family DNA-binding protein		0.689707	0	0	0	0	0	0	0	0	0	0	0	0	0	0	0	0	0	0	0
arCOG01211			V	-	Minimal nucleotidyltransferase		0.671285	0	0	0	0	0	0	0	0	0	0	0	0	0	0	0	0	0	0	0
arCOG02105			V	-	Minimal nucleotidyltransferase		0.639216	0.0709676	0.0765892	0.0901965	2	4	0	0	0	0	0	0	0	0	0	0	0	0	0	1
arCOG06987			V	-	CopG/RHH family DNA binding protein		0.631681	0.00146787	0.00131034	0.00110142	3	0	0	0	0	0	0	1	1	1	0	0	0	0	0	0
arCOG02108			V	-	HEPN domain containing protein		0.628708	0.94663	0.946705	0.946967	6	4	0	0	0	0	1	1	1	1	0	0	0	0	0	1
arCOG00710			V	-	PIN domain containing protein		0.625026	0.494553	0.494279	0.495529	2	0	0	0	0	0	1	0	0	0	1	0	0	0	0	0
arCOG10167			V	-	DNA-binding protein, potential antitoxin AbrB/MazE fold		0.620603	0	0	0	0	0	0	0	0	0	0	0	0	0	0	0	0	0	0	0
arCOG03086			V	-	Toxic component of toxin-antitoxin system, dsRBD-like fold, HicA family		0.604739	0.987654	0.989142	0.989244	6	0	0	0	0	0	0	3	3	3	1	1	2	0	0	0
arCOG08303			V	-	DNA-binding protein, potential antitoxin AbrB/MazE fold		0.571838	0	0	0	0	0	0	0	0	0	0	0	0	0	0	0	0	0	0	0
arCOG05206			V	-	Addiction module toxin, Txe/YoeB family		0.55383	0	0	0	0	0	0	0	0	0	0	0	0	0	0	0	0	0	0	0
arCOG02107			V	-	Minimal nucleotidyltransferase		0.553231	0.00827969	0.00700415	0.0057437	4	0	0	0	0	0	1	1	1	1	0	0	0	0	0	0
arCOG06948			V	-	PIN domain		0.549463	0	0	0	0	0	0	0	0	0	0	0	0	0	0	0	0	0	0	0
arCOG02412			V	-	HicB family component of toxin-antitoxin system, antitoxin, predicted nuclease of the RNAse H fold		0.546086	0.000870609	0.000744588	0.000612451	3	0	0	0	0	0	0	2	2	2	0	0	0	0	0	0
arCOG01201			V	-	Minimal nucleotidyltransferase		0.524349	0	0	0	0	0	0	0	0	0	0	0	0	0	0	0	0	0	0	0
arCOG00720			V	-	PIN domain containing protein		0.509953	0.294002	0.304699	0.307193	2	0	0	0	0	0	0	0	0	0	1	0	0	1	0	0
arCOG03590			V	-	Addiction module toxin, Txe/YoeB family		0.50783	0	0	0	0	0	0	0	0	0	0	0	0	0	0	0	0	0	0	0
arCOG07152			V	-	DNA-binding protein, potential antitoxin AbrB/MazE fold		0.501203	0	0	0	0	0	0	0	0	0	0	0	0	0	0	0	0	0	0	0
arCOG08216			V	AbrB	AbrB family transcriptional regulator, antitoxin component of toxin-antitoxin system		0.86263	0.294002	0.304699	0.307193	2	0	0	0	0	0	0	0	0	0	1	0	0	1	0	0
arCOG00815			V	AbrB	AbrB family transcriptional regulator		0.853079	0.0475231	0.0499241	0.0535455	2	0	0	0	0	0	0	0	0	0	0	1	0	0	0	1
arCOG00812			V	AbrB	AbrB family transcriptional regulator		0.790809	0.000870609	0.000744588	0.000612451	3	0	0	0	0	0	0	2	2	2	0	0	0	0	0	0
arCOG00818			V	AbrB	AbrB family transcriptional regulator		0.714864	0.99901	0.999671	0.998295	5	0	0	0	1	0	0	0	0	0	1	0	2	1	0	1
arCOG01452			V	Cas1	CRISPR-associated protein Cas1		0.997617	0.0275278	0.02585	0.0217797	1	0	0	1	0	0	0	0	0	0	0	0	0	0	0	0
arCOG02666			V	Cas10	CRISPR associated protein Cas10, large subunit of Type III system effector complex, contains HD family nuclease		0.986754	0	0	0	0	0	0	0	0	0	0	0	0	0	0	0	0	0	0	0
arCOG04194			V	Cas2	CRISPR-associated protein Cas2		0.996633	0.0275278	0.02585	0.0217797	1	0	0	1	0	0	0	0	0	0	0	0	0	0	0	0
arCOG01444			V	Cas3	CRISPR-associated helicase Cas3		0.737685	0	0	0	0	0	0	0	0	0	0	0	0	0	0	0	0	0	0	0
arCOG01442			V	Cas3''	CRISPR-Cas system associated HD superfamily nuclease		0.787812	0	0	0	0	0	0	0	0	0	0	0	0	0	0	0	0	0	0	0
arCOG03483			V	Cas3d	CRISPR-Cas system related heleicase, Cas3 (C-terminal HD nuclease domain)		0.643288	0	0	0	0	0	0	0	0	0	0	0	0	0	0	0	0	0	0	0
arCOG00786			V	Cas4	CRISPR-associated protein Cas4, RecB family exonuclease		0.839266	0.951758	0.950513	0.94947	5	0	0	0	1	0	0	1	1	1	0	1	0	0	0	0
arCOG00790			V	Cas4	CRISPR-associated protein Cas4, RecB family exonuclease		0.668585	0.857084	0.962341	0.960963	4	0	0	0	0	0	0	0	0	0	1	0	1	2	1	0
arCOG00794			V	Cas4	CRISPR-associated protein Cas4, RecB family nuclease		0.627428	0.0275278	0.02585	0.0217797	1	0	0	1	0	0	0	0	0	0	0	0	0	0	0	0
arCOG02672			V	Cas5	CRISPR-Cas system related protein Cas5, RAMP superfamily		0.811637	0	0	0	0	0	0	0	0	0	0	0	0	0	0	0	0	0	0	0
arCOG10147			V	Cas6	CRISPR-associated endoribonuclease Cas6		0.863251	0	0	0	0	0	0	0	0	0	0	0	0	0	0	0	0	0	0	0
arCOG03617			V	Cas7	CRISPR-Cas system related protein Cas7, RAMP superfamily		0.992833	0.0275278	0.02585	0.0217797	1	0	0	1	0	0	0	0	0	0	0	0	0	0	0	0
arCOG01441			V	Cas8a2	CRISPR-Cas system related protein, large subunit of CASCADE complex		0.757318	0	0	0	0	0	0	0	0	0	0	0	0	0	0	0	0	0	0	0
arCOG05269			V	Cas8b2	CRISPR-associated protein, large subunit of CASCADE complex		0.568043	0	0	0	0	0	0	0	0	0	0	0	0	0	0	0	0	0	0	0
arCOG00194			V	CcmA	ABC-type multidrug transport system, ATPase component		0.999531	0.0277998	0.0272093	0.0227066	2	0	0	0	0	0	1	0	0	0	0	0	0	0	0	1
arCOG00196			V	CcmA	ABC-type multidrug transport system, ATPase component		0.799333	0.999996	1	1	11	3	1	0	0	1	2	1	1	1	0	3	0	5	2	4
arCOG03891			V	Cmr1g7	CRISPR-Cas system related protein, RAMP superfamily Cas7 group		0.688112	0	0	0	0	0	0	0	0	0	0	0	0	0	0	0	0	0	0	0
arCOG02654			V	Cmr5SS	CRISPR-Cas system related protein, small subunit of CASCADE complex		0.735861	0	0	0	0	0	0	0	0	0	0	0	0	0	0	0	0	0	0	0
arCOG03823			V	Csa5SS	CRISPR-Cas system associated protein, predicted small subunit of CASCADE complex		0.523787	0	0	0	0	0	0	0	0	0	0	0	0	0	0	0	0	0	0	0
arCOG03482			V	Csc2g7	CRISPR-Cas system related protein, RAMP superfamily Cas7 group		0.566619	0	0	0	0	0	0	0	0	0	0	0	0	0	0	0	0	0	0	0
arCOG06487			V	Csm2SS	CRISPR/Cas system CSM-associated protein Csm2, small subunit		0.537507	0	0	0	0	0	0	0	0	0	0	0	0	0	0	0	0	0	0	0
arCOG02658			V	Csm3g7	CRISPR-Cas system related protein, RAMP superfamily Cas7 group		0.500593	0	0	0	0	0	0	0	0	0	0	0	0	0	0	0	0	0	0	0
arCOG03222			V	Csm4g5	CRISPR-Cas system related protein, RAMP superfamily Cas5 group		0.734038	0	0	0	0	0	0	0	0	0	0	0	0	0	0	0	0	0	0	0
arCOG03718			V	Csm5g7	CRISPR/Cas system CSM-associated protein Csm5, group 7 of RAMP superfamily		0.763426	0	0	0	0	0	0	0	0	0	0	0	0	0	0	0	0	0	0	0
arCOG03847			V	Csx1	CARF domain containing protein		0.795544	0	0	0	0	0	0	0	0	0	0	0	0	0	0	0	0	0	0	0
arCOG07641			V	Csx1	CARF domain containing protein, contains HTH and HEPN domains		0.763431	0	0	0	0	0	0	0	0	0	0	0	0	0	0	0	0	0	0	0
arCOG02632			V	HsdM	Type I restriction-modification system methyltransferase subunit		0.96678	0.900768	0.888302	0.685104	6	0	1	0	0	0	2	1	2	2	0	0	0	0	0	2
arCOG03779			V	McrB	GTPase subunit of restriction endonuclease		0.712833	0.00125441	0.00122712	0.0010337	1	0	0	0	0	0	0	0	0	0	0	0	0	0	0	1
arCOG07794			V	McrB	GTPase subunit of restriction endonuclease		0.537502	0	0	0	0	0	0	0	0	0	0	0	0	0	0	0	0	0	0	0
arCOG02841			V	MdlB	ABC-type multidrug transport system, ATPase and permease component		0.947069	0.999887	0.999901	0.998948	5	1	1	0	0	0	1	0	0	0	0	0	0	1	0	2
arCOG01008			V	NikR	Transcriptional regulator, CopG/Arc/MetJ family (DNA-binding and a metal-binding domains)		0.999726	0.660242	0.662483	0.509241	6	0	0	0	0	0	0	1	1	1	0	0	1	2	0	3
arCOG01731			V	NorM	Na+-driven multidrug efflux pump		0.990355	0.000359677	0.000381023	0.000316394	1	0	0	0	0	0	0	0	0	0	0	0	0	0	0	4
arCOG01665			V	RelE	Cytotoxic translational repressor of toxin-antitoxin stability system		0.800679	0.0698505	0.0720231	0.111746	2	0	0	0	0	0	0	0	0	0	1	1	0	0	0	0
arCOG01663			V	RelE	Cytotoxic translational repressor of toxin-antitoxin stability system		0.794008	0.999923	0.999911	0.999833	8	0	1	0	0	2	0	2	2	2	3	2	0	0	0	1
arCOG01630			V	RidA	YjgF family enzyme shown to be reactive intermediate/imine deaminase		0.848097	0.0338143	0.0343271	0.0391682	1	0	0	0	0	0	0	0	0	0	1	0	0	0	0	0
arCOG00922			V	SalX	ABC-type antimicrobial peptide transport system, ATPase component		0.999977	0.999999	1	0.999997	12	1	0	1	1	1	1	2	3	3	0	1	1	2	0	3
arCOG02312			V	SalY	ABC-type antimicrobial peptide transport system, permease component		0.999977	0.999999	1	1	13	1	0	1	2	1	1	2	3	3	2	2	0	2	2	13
arCOG02681			V	VapB3	RHH/copG family antitoxin		0.622942	0.0348805	0.0354687	0.0418617	1	1	0	0	0	0	0	0	0	0	0	0	0	0	0	0
arCOG02219			V	VapC	PIN domain containing protein		0.975341	0.999985	1	1	10	1	0	0	2	2	0	2	2	2	4	5	2	0	0	1
arCOG01446			VK	Csa3	CRISPR-Cas associated transcriptional regulator, contains CARF and HTH domain		0.985943	0.995289	0.99607	0.994325	4	0	0	0	0	0	2	0	0	0	1	0	0	2	1	0
arCOG00679			X	-	Transposable element, IS605 OrfB family, contains RNAse H fold nuclease and Zn finger domains		0.98887	0.000870609	0.000744588	0.000612451	3	0	0	0	0	0	0	2	2	2	0	0	0	0	0	0
arCOG03164			X	-	Site-specific integrase-resolvase		0.885628	0	0	0	0	0	0	0	0	0	0	0	0	0	0	0	0	0	0	0
arCOG02129			X	-	Transposase		0.712873	0.0442927	0.0451409	0.0535208	1	0	0	0	0	0	0	0	0	0	2	0	0	0	0	0
arCOG04197			X	-	Transposase related protein		0.71086	0	0	0	0	0	0	0	0	0	0	0	0	0	0	0	0	0	0	0
arCOG08578			X	-	RepA plasmid replication protein		0.654066	0	0	0	0	0	0	0	0	0	0	0	0	0	0	0	0	0	0	0
arCOG01244			X	-	Integrase/Recombinase		0.594872	0	0	0	0	0	0	0	0	0	0	0	0	0	0	0	0	0	0	0
arCOG03162			X	PinR	Site-specific recombinase, DNA invertase Pin homolog		0.837836	0.104932	0.104935	0.108069	4	1	0	0	0	0	0	1	1	1	0	0	0	0	0	0
arCOG02759			X	RAYT	REP element-mobilizing transposase RayT		0.800988	0.492778	0.492484	0.493861	6	0	0	0	0	2	1	3	5	5	5	0	0	0	0	0
arCOG01241			X	XerC	XerD/XerC family integrase		0.999853	0.99722	0.99651	0.996473	9	0	1	0	2	1	3	3	3	3	1	1	0	0	0	0
arCOG01706	Pyruvate oxidation	1(1)	C	AceF	Pyruvate/2-oxoglutarate dehydrogenase complex, dihydrolipoamide acyltransferase (E2) component or related enzyme		0.203091	0.999151	0.999947	0.999977	5	2	0	0	1	0	0	0	0	0	0	1	0	0	1	4
arCOG01054	Pyruvate oxidation	1(1)	C	AcoA	Pyruvate/2-oxoglutarate/acetoin dehydrogenase complex, dehydrogenase (E1) component, eukaryotic type, alpha subunit		0.314306	0.99933	0.999965	0.999987	5	2	0	0	1	0	0	0	0	0	0	1	0	0	1	1
arCOG01052			C	AcoB	Pyruvate/2-oxoglutarate/acetoin dehydrogenase complex, dehydrogenase (E1) component		0.314306	0.99933	0.999965	0.999987	5	2	0	0	1	0	0	0	0	0	0	1	0	0	1	1
arCOG02400			C	CcdA	Cytochrome c biogenesis protein		0.0302094	0.999968	0.999976	0.999492	7	0	0	0	1	0	0	1	1	1	0	3	0	1	1	0
arCOG02398			C	CcdA	Cytochrome c biogenesis protein		0.135429	0.983954	0.984705	0.982971	3	0	0	0	0	1	0	0	0	0	0	1	1	0	0	0
arCOG02721			C	CydA	Cytochrome bd-type quinol oxidase, subunit I		0.152123	0.612709	0.612402	0.613853	2	1	1	0	0	0	0	0	0	0	0	0	0	0	0	0
arCOG05350			C	CydB	Cytochrome bd-type quinol oxidase, subunit II		0.00123664	0.612709	0.612402	0.613853	2	1	1	0	0	0	0	0	0	0	0	0	0	0	0	0
arCOG01236			C	CyoA	Heme/copper-type cytochrome/quinol oxidase, subunit 2		0.0332121	0.999693	0.999695	0.998527	6	0	0	0	1	0	0	1	1	1	0	1	1	0	0	0
arCOG02200			C	Fpr	Flavodoxin reductase (ferredoxin-NADPH reductase) family 1		0.00147385	0.999993	0.999996	0.999993	5	1	0	1	1	0	0	0	0	0	0	1	0	1	0	0
arCOG04949			C	OVP1	Na+ or H+-translocating membrane pyrophosphatase		0.369259	0.998204	0.998609	0.998525	4	0	0	0	1	0	0	0	0	0	1	1	1	0	0	0
arCOG02929			C	PetE	Plastocyanin/azurin/halocyanin family protein		0.211854	0.999532	0.999688	0.999616	8	0	0	0	0	0	2	1	1	2	3	2	0	1	0	1
arCOG01131	Aspartate and Asparagine biosynthesis	1	E	-	Aspartate/tyrosine/aromatic aminotransferase		0.131967	0.999486	0.999908	0.999954	4	1	0	0	1	0	0	0	0	0	1	0	1	0	0	0
arCOG02766			E	-	Metal-dependent membrane protease, CAAX family		0.0216364	0.915037	0.986075	0.994336	3	1	0	0	0	0	0	0	0	0	0	1	1	0	0	0
arCOG04994			E	-	Zn-dependent protease		0.0205184	0.902018	0.968268	0.966851	3	0	0	0	0	0	0	0	0	0	1	0	1	1	0	0
arCOG07087			E	-	Membrane associated metal dependent protease		0.065536	0.894206	0.999759	0.999893	4	1	0	0	0	0	0	0	0	0	1	0	2	0	1	0
arCOG03671			E	-	Thermopsin-like protease		0.0379238	0.615726	0.615919	0.622349	2	4	1	0	0	0	0	0	0	0	0	0	0	0	0	0
arCOG03672			E	-	Thermopsin-like protease		0.27573	0.612709	0.612402	0.613853	2	1	1	0	0	0	0	0	0	0	0	0	0	0	0	0
arCOG00121	Aspartate and Asparagine biosynthesis	2	E	AsnB	Asparagine synthase (glutamine-hydrolyzing)		0.429218	0.898527	0.898487	0.897173	3	0	0	0	2	0	0	0	0	0	0	1	0	0	0	1
arCOG02888			E	AstE	Succinylglutamate desuccinylase		6.46629e-05	0.991091	0.990836	0.786618	4	0	0	0	1	1	0	0	0	0	0	0	0	0	1	2
arCOG04586	Sulfate reduction	1	E	CysH	3'-phosphoadenosine 5'-phosphosulfate sulfotransferase (PAPS reductase)/FAD synthetase or related enzyme		0.000104102	0.992631	0.992339	0.804661	4	0	0	0	1	0	1	0	0	0	0	0	0	1	0	1
arCOG07384	Histidine biosynthesis	9	E	HisB	Histidinol phosphatase or related phosphatase		0.0186454	0.989507	0.989366	0.751024	7	0	0	0	1	1	0	2	2	2	0	0	1	0	0	1
arCOG00243			E	LYS9	Saccharopine dehydrogenase or related enzyme		0.349111	0.625755	0.646838	0.646997	2	0	0	0	0	0	0	0	0	0	1	0	1	0	0	0
arCOG04490			E	PdaD	Pyruvoyl-dependent arginine decarboxylase (PvlArgDC)		0.275453	0.503127	0.46629	0.393755	2	0	1	0	0	0	1	0	0	0	0	0	0	0	0	0
arCOG01253	Proline biosynthesis	9	E	ProA	Gamma-glutamyl phosphate reductase		0.0109359	0.730172	0.729512	0.72902	2	0	0	0	1	0	0	0	0	0	1	0	0	0	0	0
arCOG00864	Proline biosynthesis	11	E	ProB	Glutamate 5-kinase		0.0109359	0.730172	0.729512	0.72902	2	0	0	0	1	0	0	0	0	0	1	0	0	0	0	0
arCOG01433	Tryptophan biosynthesis	12	E	TrpB	Tryptophan synthase beta chain		0.427603	0.528359	0.564457	0.581072	3	0	0	0	0	0	0	0	0	0	1	1	0	1	0	0
arCOG10830			F	-	ppGpp synthetase catalytic domain (RelA/SpoT-type nucleotidyltranferase)		0.017839	0.987867	0.987668	0.987911	7	0	0	0	1	0	1	1	1	1	1	1	0	0	0	0
arCOG02435			F	-	Nucleoside 2-deoxyribosyltransferase		0.0598457	0.937959	0.938772	0.775048	3	0	0	0	0	0	1	0	0	0	0	0	1	1	0	0
arCOG00030	Purine salvage	3	F	Apt	Adenine/guanine phosphoribosyltransferase or related PRPP-binding protein		0.00309227	0.954312	0.953132	0.952474	6	1	0	0	1	1	0	1	1	1	0	0	0	0	0	0
arCOG04173	Pyrimidine salvage	1	F	Cdd	Cytidine deaminase		0.0183903	0.999552	0.999531	0.813818	4	0	0	0	1	1	0	0	0	0	0	0	1	1	0	0
arCOG01487			F	ComEB	Deoxycytidylate deaminase		0.134582	0.999983	0.999997	0.999999	6	1	0	0	1	0	1	0	0	0	1	1	1	0	0	0
arCOG00090	Purine biosynthesis	15	F	GuaA	GMP synthase - Glutamine amidotransferase domain		0.00222184	0.999935	0.99993	0.998503	4	0	1	0	1	0	0	0	0	0	1	0	1	0	0	0
arCOG03713	Pyrimidine salvage	8	F	NrdA	Ribonucleotide reductase associated ATP-cone domain		0.486206	0.999953	0.999948	0.998754	4	1	1	0	2	0	0	0	0	0	0	0	1	0	0	0
arCOG02824	Purine biosynthesis	11	F	PurH	AICAR transformylase/IMP cyclohydrolase PurH		0.000638491	0.783142	0.838704	0.844816	3	0	0	0	0	0	0	0	0	0	1	1	1	0	0	0
arCOG02825	Purine biosynthesis	4	F	PurN	Folate-dependent phosphoribosylglycinamide formyltransferase PurN		0.00144074	0.989114	0.999615	0.999517	8	0	0	0	0	0	0	1	1	1	1	2	2	0	1	1
arCOG02826	Purine salvage	1	F	PurU	Formyltetrahydrofolate hydrolase		0.000161688	0.730172	0.729512	0.72902	2	0	0	0	1	0	0	0	0	0	1	0	0	0	0	0
arCOG04798	Pyrimidine salvage	10	F	Tdk	Thymidine kinase		0.00609221	0.798978	0.879468	0.879148	3	1	0	0	0	0	0	0	0	0	0	0	1	0	0	1
arCOG03214	Thymidilate biosynthesis	7	F	ThyA	Thymidylate synthase		0.365467	0.98749	0.987285	0.791496	5	0	1	0	1	0	0	0	0	0	0	0	0	1	1	1
arCOG05133	Pyrimidine salvage	4	F	Udk	Uridine kinase		0.00814898	0.986755	0.985432	0.983485	3	0	0	0	2	1	0	0	0	0	1	0	0	0	0	0
arCOG00141			G	-	MFS family permease		0.111849	0.987675	0.98677	0.807512	4	0	0	0	1	0	0	0	1	1	0	0	1	0	0	0
arCOG02796			G	-	Glucose/sorbosone dehydrogenase		0.00490109	0.639252	0.659483	0.65933	2	0	0	0	0	0	0	0	0	0	1	0	0	0	2	0
arCOG04603	Gluconeogenesis only		G	Fbp	Fructose-1,6-bisphosphatase		0.000428595	0.524432	0.724688	0.731695	5	0	0	0	0	0	0	0	0	0	1	1	0	1	1	1
arCOG00422			G	GalT	Galactose-1-phosphate uridylyltransferase		0.332558	0.738795	0.738259	0.738433	2	1	0	0	1	0	0	0	0	0	0	0	0	0	0	0
arCOG03287			G	GDB1	Glycogen debranching enzyme		0.0283862	0.998851	0.998652	0.803394	4	0	1	0	2	0	0	0	0	0	0	0	0	1	1	0
arCOG01420			G	GlgA	Glycogen synthase		0.47714	0.991804	0.99202	0.990138	9	0	0	0	0	1	1	1	1	1	0	1	0	3	3	3
arCOG05355			G	GmhA	Phosphoheptose isomerase		0.00359298	0.999876	0.999876	0.998498	4	0	0	0	1	1	0	0	0	0	0	1	1	0	0	0
arCOG00248			G	Gnd	Predicted 6-phosphogluconate dehydrogenase		0.000713356	0.981121	0.981385	0.980159	3	1	0	0	1	0	0	0	0	0	0	0	0	1	0	0
arCOG01993	Glycolysis/Gluconeogenesis	7	G	GpmA	Phosphoglycerate mutase 1		0.0652071	0.995529	0.993534	0.992396	7	0	1	0	1	1	0	1	1	1	1	0	0	0	0	0
arCOG00052	Glycolysis/Gluconeogenesis	2	G	Pgi	Glucose-6-phosphate isomerase		0.0630717	0.997901	0.997716	0.800925	4	0	1	0	1	0	0	0	0	0	0	0	0	2	1	0
arCOG05046	Pentose phosphate pathway	7	G	Rpe	Pentose-5-phosphate-3-epimerase		0.00131545	0.871742	0.871868	0.876758	3	0	0	0	1	0	0	0	0	0	1	1	0	0	0	0
arCOG08882	Pentose phosphate pathway	4	G	RpiB	Ribose 5-phosphate isomerase RpiB		0.149232	0.871742	0.871868	0.876758	3	0	0	0	1	0	0	0	0	0	1	1	0	0	0	0
arCOG05061	Pentose phosphate pathway	6	G	TalA	Transaldolase		0.00120727	0.995791	0.996195	0.994991	4	0	0	0	1	0	0	0	0	0	0	1	0	1	0	1
arCOG03837	Lipoic acid/protein (protein lipoylation) biosynthesis	2	H	-	Lipoate-protein ligase A associated domain		0.403605	0.996239	0.996633	0.995406	4	0	0	0	1	0	0	0	0	0	0	1	0	0	1	1
arCOG00659	Biotin biosynthesis	5	H	BioB	Biotin synthase or related enzyme		0.00827624	0.553613	0.509164	0.428827	2	0	0	0	1	1	0	0	0	0	0	0	0	0	0	0
arCOG01490	Folate biosynthesis	7	H	FolA	Dihydrofolate reductase		0.104174	0.999927	0.999997	0.999903	8	0	0	0	1	0	1	0	0	0	1	1	1	1	1	1
arCOG04538			H	FolD	5,10-methylene-tetrahydrofolate dehydrogenase/Methenyl tetrahydrofolate cyclohydrolase		0.00490781	0.999499	0.999981	0.999863	5	0	0	0	1	0	0	0	0	0	1	1	1	0	1	0
arCOG00660	Lipoic acid biosynthesis	1	H	LipA	Lipoate synthase		0.0239611	0.730924	0.730266	0.729779	2	0	0	0	1	0	0	0	0	0	0	1	0	0	0	0
arCOG07444	Methionine biosynthesis	10	H	MetK	S-adenosylmethionine synthetase		0.0174345	0.998204	0.998609	0.998525	4	0	0	0	1	0	0	0	0	0	1	1	1	0	0	0
arCOG02939			H	PhhB	Pterin-4a-carbinolamine dehydratase		0.0239692	0.999964	0.999982	0.997978	10	0	0	0	1	0	1	1	1	1	0	1	1	1	1	1
arCOG01081	Isoprenoid mevalonate biosynthesis	6	I	Idi	Isopentenyldiphosphate isomerase		2.19335e-05	0.998109	0.998693	0.998638	4	0	0	0	1	0	0	0	0	0	2	2	2	0	0	0
arCOG02937	Isoprenoid mevalonate biosynthesis	5	I	MVD1	Mevalonate pyrophosphate decarboxylase		0.000750316	0.998645	0.99969	0.999995	5	2	0	0	1	0	0	0	0	0	1	1	1	0	0	0
arCOG01880			I	SEC59	Dolichol kinase		0.339372	0.998408	0.998398	0.999956	8	1	0	0	1	1	0	1	1	1	1	1	0	0	0	0
arCOG10375			J	-	Cyclic phosphodiesterase-like protein		0.00514095	0.723066	0.668197	0.56371	2	0	1	0	1	0	0	0	0	0	0	0	0	0	0	0
arCOG06624			J	-	Ribosomal protein L41E		0.418896	0.612709	0.612402	0.613853	2	1	1	0	0	0	0	0	0	0	0	0	0	0	0	0
arCOG00423			J	-	Oligoribonuclease NrnB or cAMP/cGMP phosphodiesterase, DHH superfamily		0.221903	0.612709	0.612402	0.613853	2	1	1	0	0	0	0	0	0	0	0	0	0	0	0	0
arCOG00408			J	LysU	Lysyl-tRNA synthetase (class II)		0.0282205	0.999812	0.999796	0.99889	8	1	1	0	0	1	1	1	1	1	0	0	0	2	0	0
arCOG00120			J	MnmC	tRNA U34 5-methylaminomethyl-2-thiouridine-forming methyltransferase MnmC		0.00827624	0.553613	0.509164	0.428827	2	0	0	0	1	1	0	0	0	0	0	0	0	0	0	0
arCOG00842			J	RimL	Acetyltransferase, RimL family		0.0955612	0.99716	0.997328	0.996336	8	1	0	0	0	1	0	2	2	2	0	0	0	2	1	1
arCOG01059			K	-	Transcriptional regulator, contains HTH domain		0.000814912	0.999982	0.999993	0.999125	9	1	0	0	1	1	1	1	1	1	0	0	1	0	2	0
arCOG03931			K	-	ArsR-like HTH and PAS domain		0.0412974	0.999807	0.999804	0.998269	7	0	1	1	0	0	0	2	2	2	1	0	2	0	0	0
arCOG05152			K	-	Transcriptional regulator, contains HTH domain		0.0450578	0.999434	0.99943	0.999982	5	1	0	0	1	1	0	0	0	0	1	1	0	0	0	0
arCOG01207			K	-	Predicted transcriptional regulator, MarR family		0.0481842	0.99659	0.996632	0.995016	6	0	0	0	0	1	0	2	4	4	0	1	1	0	0	0
arCOG00386			K	-	Predicted membrane-associated trancriptional regulator		0.155848	0.97041	0.968918	0.748414	6	0	0	0	2	0	1	1	2	2	0	0	0	0	2	0
arCOG00377			K	-	Predicted membrane-associated trancriptional regulator		0.088926	0.871742	0.871868	0.876758	3	0	0	0	1	0	0	0	0	0	1	1	0	0	0	0
arCOG03112			K	-	Fic family protein		0.141715	0.83694	0.836811	0.840446	7	0	0	0	0	1	5	1	2	2	3	1	0	0	0	0
arCOG03110			K	-	Predicted transciptional regulator, contains Fic and DeoR-like domains		0.304555	0.809406	0.976251	0.99922	4	1	0	0	0	0	0	0	0	0	1	1	2	0	0	0
arCOG00381			K	-	Predicted membrane-associated trancriptional regulator		3.58362e-05	0.772968	0.833744	0.833676	3	1	0	0	0	0	0	0	0	0	0	0	0	1	1	0
arCOG00395			K	-	Predicted membrane-associated or secreted trancriptional regulator		0.366813	0.601289	0.600881	0.601544	2	0	1	0	0	0	0	0	0	0	0	1	0	0	0	0
arCOG02983			K	CspC	Cold shock protein, CspA family		0.00259498	0.944923	0.944687	0.721999	7	0	0	0	1	0	0	2	1	1	0	0	0	1	1	3
arCOG03924			K	MarR	Transcriptional regulator, MarR family		0.00110409	0.510506	0.510334	0.429873	2	0	0	0	0	0	1	0	0	0	0	0	1	0	0	0
arCOG08098			K	NrdR	Transcriptional regulator NrdR (Zn-ribbon and ATP-cone domains)		0.0291658	0.997067	0.99707	0.778579	6	0	0	0	1	0	1	0	0	0	0	0	1	1	1	1
arCOG01078			L	-	NUDIX family hydrolase		0.135474	0.999977	1	1	12	1	0	0	1	2	0	1	1	1	1	1	4	5	1	5
arCOG00801			L	-	RecB family exonuclease		0.169329	0.996539	0.996674	0.99578	8	1	0	0	0	1	2	1	1	1	0	0	0	1	0	1
arCOG00461			L	-	Uncharacterized protein related to Endonuclease III		0.0376942	0.99642	0.994896	0.994071	7	1	1	0	1	0	1	1	1	1	0	0	0	0	0	0
arCOG00424			L	-	DHH superfamily phosphohydrolase/exonuclease		0.410954	0.994875	0.993637	0.993713	10	0	1	1	1	1	1	1	1	1	1	1	0	0	0	0
arCOG00429			L	-	Archaea-specific RecJ-like exonuclease, contains DnaJ-type Zn finger domain		0.0940995	0.987783	0.986868	0.985516	3	1	0	0	1	1	0	0	0	0	0	0	0	0	0	0
arCOG03130			L	-	Predicted exonuclease, contains RNaseH-like domain		0.0237735	0.980191	0.980006	0.775045	5	0	0	0	1	0	1	0	0	0	0	0	0	2	1	1
arCOG01305			L	-	Topoisomerase DNA binding C4 zinc finger fused to uncharacterized N-terminal domain often associated with RecB-like endonuclease		0.247466	0.953929	0.953479	0.708706	8	0	0	0	1	1	1	1	1	1	0	0	0	1	1	0
arCOG01074			L	-	NUDIX family hydrolase		0.11446	0.654506	0.67808	0.678675	2	1	0	0	0	0	0	0	0	0	0	0	0	0	2	0
arCOG05122			L	AlkD	3-methyladenine DNA glycosylase AlkD		0.021989	0.986166	0.985034	0.983276	3	0	0	0	1	1	0	0	0	0	1	0	0	0	0	0
arCOG04582			L	Dpo4/DinP	Family Y DNA polymerase		0.0155513	0.88246	0.94725	0.978586	3	1	0	0	0	0	0	0	0	0	1	0	0	1	0	0
arCOG04367			L	GyrA	Type IIA topoisomerase (DNA gyrase/topo II, topoisomerase IV), A subunit		3.0717e-05	0.787852	0.785738	0.785633	7	1	0	0	1	1	1	1	1	1	0	0	0	0	0	0
arCOG04371			L	GyrB	Type IIA topoisomerase (DNA gyrase/topo II, topoisomerase IV), B subunit		3.0717e-05	0.670153	0.667275	0.667451	7	1	0	0	1	1	1	2	2	2	0	0	0	0	0	0
arCOG02989			L	HHT1	Histones H3 and H4		0.0200816	0.999979	0.999999	0.999919	12	0	0	0	1	1	1	1	1	1	1	1	2	2	1	1
arCOG00108			L	Mod	Adenine specific DNA methylase Mod		0.154874	0.9659	0.965158	0.964878	5	2	0	0	1	0	0	2	2	2	0	0	0	0	0	0
arCOG01166			L	MutL	DNA mismatch repair enzyme (predicted ATPase)		0.00113696	0.553613	0.509164	0.428827	2	0	0	0	1	1	0	0	0	0	0	0	0	0	0	0
arCOG02897			L	MutS	Mismatch repair ATPase (MutS family)		0.00159587	0.553613	0.509164	0.428827	2	0	0	0	1	1	0	0	0	0	0	0	0	0	0	0
arCOG00305			L	POL4	DNA polymerase IV (family X)		0.00840337	0.998254	0.9995	0.998505	4	1	0	0	0	0	1	0	0	0	0	0	1	1	0	0
arCOG04919			L	RadC	DNA repair protein RadC, contains a helix-hairpin-helix DNA-binding motif		0.000428295	0.997744	0.997506	0.778446	6	0	0	0	1	0	2	0	2	2	0	0	0	1	1	0
arCOG02207			L	XthA	Exonuclease III		0.263229	0.999008	0.998427	0.997847	4	2	1	0	0	1	1	0	0	0	0	0	0	0	0	0
arCOG03418			M	-	S-layer-like protein		0.012966	0.999999	1	1	13	1	0	1	2	2	1	1	1	1	1	1	2	0	1	2
arCOG02080			M	-	S-layer domain		0.0363719	0.999982	0.999991	0.998184	8	0	0	0	2	1	2	0	0	0	1	0	1	1	1	1
arCOG00563			M	-	Oligosaccharyl transferase, PMT/STT3 family		0.247447	0.999894	0.999893	0.999067	5	0	0	0	3	2	2	0	0	0	0	2	1	0	0	0
arCOG07560			M	-	Cell surface protein		0.0542196	0.99964	0.99964	0.999571	5	0	0	1	1	0	0	0	0	0	3	2	0	0	0	2
arCOG02542			M	-	Cell surface protein containing PGF C-terminal sorting motif		0.0441553	0.999306	0.999295	0.734177	8	0	0	0	3	0	1	2	2	3	0	0	2	2	0	1
arCOG02544			M	-	NosD-like periplasmic protein fused to PKD repeat domain		0.0103154	0.904311	0.903119	0.902918	7	0	0	0	1	1	1	1	1	1	3	0	0	0	0	0
arCOG06738			M	-	Surface protein containing fasciclin-like repeats		0.190622	0.787634	0.912303	0.91546	4	0	0	0	0	0	0	0	0	0	2	2	0	4	0	1
arCOG02538			M	-	Secreted protein, with PKD repeat domain		0.00626154	0.74352	0.742997	0.625088	2	0	0	0	1	0	0	0	0	0	0	0	1	0	0	0
arCOG03264			M	-	Cell surface protein		0.163627	0.74241	0.743103	0.60821	3	0	0	0	0	0	1	0	0	0	0	0	1	0	0	1
arCOG01397			M	-	Glycosyl transferase family 2		0.0126763	0.659266	0.659247	0.662542	2	2	1	0	0	0	0	0	0	0	0	0	0	0	0	0
arCOG05398			M	-	Glycosyl transferase family 2		0.118483	0.612709	0.612402	0.613853	2	1	1	0	0	0	0	0	0	0	0	0	0	0	0	0
arCOG01391			M	-	Glycosyl transferase family 2		0.00657031	0.612709	0.612402	0.613853	2	1	1	0	0	0	0	0	0	0	0	0	0	0	0	0
arCOG00897			M	AglD	Glycosyl transferase family 2		0.00200571	0.783142	0.838704	0.844816	3	0	0	0	0	0	0	0	0	0	1	1	1	0	0	0
arCOG00664			M	AglF/RfbA	Glucose-1-phosphate uridyltransferase		0.0386136	0.999771	0.999817	0.999923	5	1	0	0	0	1	1	0	0	0	1	0	0	0	0	1
arCOG02043			M	AglS	Dolichol phosphate-mannose mannosyltransferase		0.0020694	0.998972	0.999915	0.999792	5	0	0	0	0	0	2	0	0	0	1	1	1	1	0	0
arCOG00567			M	ArnT	Glycosyltransferase of PMT family		0.153412	0.999958	0.999964	0.999858	8	0	0	0	3	0	1	2	3	3	1	3	2	0	0	0
arCOG00668			M	GCD1	Nucleoside-diphosphate-sugar pyrophosphorylase involved in lipopolysaccharide biosynthesis/translation initiation factor 2B, gamma/epsilon subunit		0.0199104	0.962722	0.963136	0.964253	4	0	0	0	1	0	0	0	0	0	1	2	0	0	0	1
arCOG01373			M	Gmd	GDP-D-mannose dehydratase		0.293884	0.999932	0.999939	0.999834	8	0	0	0	1	1	0	1	1	1	1	1	1	0	0	0
arCOG05213			M	MscL	Large-conductance mechanosensitive channel		0.00808918	0.74352	0.742997	0.625088	2	0	0	0	1	0	0	0	0	0	0	0	1	0	0	0
arCOG01570			M	MscS	Small-conductance mechanosensitive channel		0.000108233	0.999896	0.999906	0.998734	5	0	0	1	0	0	1	0	0	0	0	1	0	0	1	1
arCOG01569			M	MscS	Small-conductance mechanosensitive channel		0.0807584	0.70313	0.703585	0.715181	3	0	0	0	0	0	1	0	0	0	1	1	0	0	0	0
arCOG02820	Mureine biosynthesis	5	M	MurE	UDP-N-acetylmuramyl tripeptide synthase		0.000197533	0.999385	0.999967	0.999844	5	0	0	0	1	0	0	0	0	0	1	1	1	2	0	0
arCOG02005			M	RacX	Aspartate racemase		0.0913723	0.967974	0.966853	0.773267	5	0	0	0	2	0	0	1	1	1	0	0	1	0	0	0
arCOG01419			M	RfaG	Glycosyltransferase		0.146178	0.98396	0.984731	0.98297	3	0	0	0	0	0	1	0	0	0	0	1	1	0	0	0
arCOG04922			M	RfaG	Glycosyltransferase		0.00941185	0.553995	0.553504	0.466898	2	0	1	0	0	0	0	0	0	0	0	0	0	0	1	0
arCOG01818			N	-	ATPase involved in pili biosynthesis		0.0710402	0.999999	1	0.999919	14	0	1	1	1	1	1	2	2	2	1	1	1	2	1	2
arCOG03821			N	-	Secreted protein, component of type IV pili like system		0.0448428	0.999927	0.999997	1	8	1	0	0	1	0	1	0	0	0	1	1	0	1	1	1
arCOG03871			N	-	Pilin/Flagellin, FlaG/FlaF family		0.0044237	0.999912	0.999892	0.572263	9	0	2	0	2	0	0	5	5	5	0	0	8	2	4	2
arCOG07792			N	-	Pilin/Flagellin, contains class III signal peptide		0.000270256	0.998726	0.9993	0.999206	5	0	0	0	1	0	0	0	0	0	1	1	0	0	1	1
arCOG07613			N	-	Secreted protein, component of type IV pili like system		0.000270256	0.785771	0.990629	0.997508	5	1	0	0	0	0	0	0	0	0	0	3	0	1	1	1
arCOG01819			N	CpaF	Pilus assembly protein, ATPase of CpaF family		0.367955	0.999924	0.999997	1	8	2	0	0	1	0	1	0	0	0	3	4	0	1	1	1
arCOG02300			N	EppA/PulO	Type II secretory pathway, prepilin signal peptidase PulO		0.215069	0.818091	0.818283	0.826365	3	0	0	0	1	0	0	0	0	0	2	2	0	0	0	0
arCOG01814			N	TadC	Pilus assembly protein TadC		0.00167091	0.999999	1	0.999915	13	0	2	1	1	0	1	1	1	1	2	1	1	2	1	2
arCOG03749			O	-	Membrane protein of VKOR family involved in disulfide bond formation		0.0118985	0.999999	1	0.999995	6	1	1	0	1	0	2	0	0	0	0	1	0	0	1	0
arCOG02815			O	-	Conserved domain frequently associated with peptide methionine sulfoxide reductase		0.00720774	0.999979	0.999999	0.99992	11	0	0	0	1	0	1	1	1	1	1	1	1	2	1	1
arCOG06218			O	-	E3 Ubiquitin ligase family protein		6.26705e-05	0.961942	0.962473	0.960918	3	0	1	0	0	0	0	0	0	0	0	1	0	1	0	0
arCOG03202			O	-	Collagenase family protease		0.0111206	0.949282	0.948813	0.949817	8	0	0	0	1	3	1	2	2	2	1	1	0	0	0	0
arCOG01297			O	AhpF	Alkyl hydroperoxide reductase, large subunit		0.00881382	0.9996	0.999764	0.999655	7	0	0	0	0	1	1	0	0	0	1	1	0	1	1	2
arCOG02846			O	DnaJ	DnaJ-class molecular chaperone		0.32376	0.997391	0.999874	0.999998	7	2	0	0	2	0	0	0	0	0	1	1	0	1	1	2
arCOG03060			O	DnaK	Chaperone DnaK (HSP70)		0.13265	0.98912	0.99941	0.999979	7	1	0	0	1	0	0	0	0	0	1	1	0	1	1	8
arCOG02868			O	DsbG	Protein-disulfide isomerase		0.0330614	0.999998	0.999999	0.999952	8	0	1	0	3	0	1	0	0	0	4	4	0	3	1	10
arCOG04772			O	GrpE	Molecular chaperone GrpE (heat shock protein)		0.213565	0.992975	0.9997	0.999991	7	1	0	0	1	0	0	0	0	0	1	1	0	1	1	2
arCOG04560			O	IscA	Fe-S cluster assembly iron-binding protein IscA		0.00209803	0.986781	0.985812	0.802803	4	0	0	0	1	1	1	0	0	0	0	0	1	0	0	0
arCOG02816			O	MsrA	Peptide methionine sulfoxide reductase		0.0122662	0.999847	0.999903	0.999803	9	0	0	0	1	0	0	1	1	1	1	1	0	1	1	2
arCOG00981			O	SlpA	FKBP-type peptidyl-prolyl cis-trans isomerase 2		0.303524	0.999406	0.999897	0.999964	4	2	0	0	1	0	0	0	0	0	1	0	1	0	0	0
arCOG07441			O	SurA	Parvulin-like peptidyl-prolyl isomerase		0.00880894	0.775063	0.99965	0.999854	5	1	0	0	0	0	0	0	0	0	0	1	1	1	1	0
arCOG00314			O	TrxA	Thiol-disulfide isomerase or thioredoxin		2.19335e-05	0.73458	0.788236	0.787555	3	0	0	0	0	0	0	0	0	0	0	1	0	2	1	0
arCOG03562			O	TrxA	Thiol-disulfide isomerase or thioredoxin		0.00834005	0.626599	0.647701	0.647865	2	0	0	0	0	0	0	0	0	0	0	1	1	0	0	0
arCOG01962			P	-	NhaP-type Na+/H+ and K+/H+ antiporter with a unique C-terminal domain		0.146315	0.998204	0.998609	0.998525	4	0	0	0	1	0	0	0	0	0	1	1	1	0	0	0
arCOG02785			P	-	Arylsulfatase A or related enzyme		0.430485	0.781006	0.780994	0.608619	3	0	0	0	2	0	0	0	0	0	0	0	0	3	0	1
arCOG02519			P	-	Lipoprotein NosD family, contains CASH domains		0.2438	0.774921	0.774081	0.77304	2	0	0	0	2	0	0	0	0	0	1	0	0	0	0	0
arCOG04750			P	-	Sirohydrochlorin iron chelatase fused to [2Fe-2S] Ferredoxin		0.0792515	0.625755	0.646838	0.646997	2	0	0	0	0	0	0	0	0	0	1	0	1	0	0	0
arCOG02860			P	CynT	Carbonic anhydrase		0.0190841	0.578241	0.598361	0.599894	2	1	0	0	0	0	0	0	0	0	0	0	0	0	1	0
arCOG01955			P	KefB	Potassium-efflux system protein KefB		0.0102373	0.999955	0.999977	0.9999	11	0	0	0	2	1	1	1	1	1	2	2	0	9	2	29
arCOG01792			Q	-	SAM-dependent methyltransferase		0.0683743	0.999886	0.999898	0.999796	9	0	0	0	2	1	1	1	1	1	1	1	2	0	0	0
arCOG02703			Q	-	SAM-dependent methyltransferase		0.0965658	0.896302	0.897549	0.996969	4	1	0	0	0	0	1	0	0	0	1	1	0	0	0	0
arCOG04989			Q	-	SAM-dependent methyltransferase		0.00238384	0.730924	0.730266	0.729779	2	0	0	0	1	0	0	0	0	0	0	1	0	0	0	0
arCOG01400			Q	-	SAM-dependent methyltransferase		0.241921	0.712089	0.711564	0.711979	2	1	2	0	0	0	0	0	0	0	0	0	0	0	0	0
arCOG04583			Q	-	SAM-dependent methyltransferase		0.0365407	0.510506	0.510334	0.429873	2	0	0	0	0	0	1	0	0	0	0	0	1	0	0	0
arCOG03914			Q	SufI	Multicopper oxidase		0.000640451	0.827812	0.82749	0.684111	2	0	0	0	2	0	0	0	0	0	0	0	2	0	0	0
arCOG03439			R	-	vWFa domain containing protein		0.423821	0.999999	1	0.999974	13	0	0	1	4	4	7	5	5	5	5	8	4	6	1	2
arCOG03400			R	-	Predicted RNA-binding protein, contains TRAM domain		0.170948	0.999979	0.999999	0.99992	11	0	0	0	1	0	1	1	1	1	1	1	1	2	1	1
arCOG04624			R	-	Multimeric flavodoxin WrbA		0.0248842	0.999954	0.999961	0.999085	5	1	0	0	1	0	1	0	0	0	0	0	0	0	1	1
arCOG06870			R	-	HD family hydrolase, SpoT related		0.0276986	0.999773	0.999772	0.998963	7	0	0	0	2	0	1	2	2	2	2	0	1	0	0	0
arCOG01030			R	-	Predicted kinase related to galactokinase and mevalonate kinase		0.00638501	0.999043	0.999793	0.999894	4	1	0	0	0	2	0	0	0	0	0	1	1	0	0	0
arCOG01188			R	-	Predicted carbamoyl transferase, NodU family		0.344081	0.999005	0.997865	0.996639	4	1	0	1	2	0	1	0	0	0	0	0	0	0	0	0
arCOG00979			R	-	Predicted O-methyltransferase YrrM		0.0014903	0.988132	0.987243	0.817129	3	0	0	0	1	1	0	0	0	0	0	0	1	0	0	0
arCOG13210			R	-	DMT superfamily transporter		0	0.988091	0.987032	0.985576	3	1	0	0	1	2	0	0	0	0	0	0	0	0	0	0
arCOG04881			R	-	PHP family phosphoesterase with a Zn ribbon		0.392873	0.987867	0.987668	0.987911	7	0	0	0	1	0	1	1	1	1	1	1	0	0	0	0
arCOG04418			R	-	Predicted HTH domain, homologous to N-terminal domain of RPA1 protein family		3.0717e-05	0.979365	0.979922	0.81271	3	0	1	0	0	0	0	0	0	0	0	0	1	0	1	0
arCOG01378			R	-	Uncharacterized protein of the AP superfamily		0.489425	0.964638	0.965532	0.965488	3	3	0	1	0	0	0	0	0	0	0	0	0	1	0	0
arCOG01858			R	-	Predicted HD superfamily hydrolase		0.0128629	0.962985	0.963418	0.998918	4	1	0	0	1	0	0	0	0	0	1	1	0	0	0	0
arCOG05186			R	-	Protein containing SET domain		0.05608	0.933221	0.932408	0.771346	3	0	0	0	0	1	1	0	0	0	0	0	1	0	0	0
arCOG02261			R	-	Protein containing OB-fold-like and PCI domains		0.00205342	0.910694	0.804514	0.669087	3	0	1	0	1	1	0	0	0	0	0	0	0	0	0	0
arCOG03420			R	-	Predicted transriptional regulator fused to S-layer-like domain		0.0139188	0.691561	0.690792	0.582021	2	0	0	0	1	0	0	0	0	0	0	0	0	0	1	0
arCOG01769			R	-	Predicted nucleic acid binding protein containing the AN1-type Zn-finger		0.00342088	0.686936	0.687415	0.568489	3	0	0	0	0	0	1	0	0	0	0	0	0	1	1	0
arCOG02935			R	-	Pirin-related protein		0.457333	0.635843	0.660562	0.661454	2	1	0	0	0	0	0	0	0	0	0	0	1	0	0	0
arCOG06761			R	-	Predicted double-glycine peptidase		0.0358358	0.578127	0.629711	0.629925	3	0	0	0	0	0	0	0	0	0	0	1	0	0	1	1
arCOG00116			R	-	Predicted pyridoxal phosphate-dependent enzyme		0.0139921	0.553613	0.509164	0.428827	2	0	0	0	1	1	0	0	0	0	0	0	0	0	0	0
arCOG10136			R	-	HAD superfamily hydrolase		0.022077	0.504406	0.504224	0.506414	2	1	0	0	0	0	1	0	0	0	0	0	0	0	0	0
arCOG01189			R	AarF	Predicted unusual protein kinase		0.0182976	0.905603	0.905401	0.694688	6	0	0	0	0	1	0	2	2	2	0	0	0	2	0	2
arCOG01136			R	ARC1	EMAP domain RNA-binding protein		0.355178	0.999929	0.99995	0.99887	7	1	0	0	1	0	0	1	1	1	0	0	1	0	0	9
arCOG01065			R	HcaD	NAD(FAD)-dependent dehydrogenase		0.0254686	0.567214	0.566971	0.568801	2	1	0	1	0	0	0	0	0	0	0	0	0	0	0	0
arCOG01991	Glycolysis/Gluconeogenesis	7	R	phoE	Broad specificity phosphatase PhoE or related phosphatase		0.00741964	0.999992	0.999999	0.999877	9	0	0	0	1	1	0	1	1	1	1	1	1	4	0	0
arCOG04065			R	PqqL	Zn-dependent peptidase		0.0239577	0.732313	0.669283	0.559453	2	0	0	1	2	0	0	0	0	0	0	0	0	0	0	0
arCOG00626			R	TlyC	Hemolysins or related protein containing CBS domains		0.00395222	0.554741	0.554399	0.555381	2	0	0	1	0	0	0	0	0	0	1	0	0	0	0	0
arCOG04950			R	YggS	Uncharacterized pyridoxal phosphate-containing protein, affects Ile and Val metabolism		0.00895697	0.871742	0.871868	0.876758	3	0	0	0	1	0	0	0	0	0	1	1	0	0	0	0
arCOG03113			S	-	Uncharacterized protein		0.249763	0.999999	1	0.999924	13	0	1	0	1	1	1	1	1	1	1	1	1	1	1	1
arCOG06113			S	-	Zn finger protein, C2C2 type		0.16722	0.999997	0.999996	0.998686	6	0	1	0	1	0	1	0	0	0	0	1	0	0	1	2
arCOG02142			S	-	Pheromone shutdown protein TraB, contains GTxH motif		0.200411	0.999961	0.999975	0.999884	10	0	0	0	1	1	1	1	1	1	1	1	0	1	2	0
arCOG07773			S	-	SWIM zinc finger containing protein		0.000373315	0.999909	0.999974	0.998969	7	1	0	0	0	1	0	1	1	1	0	0	3	1	0	0
arCOG02761			S	-	Uncharacterized protein, DUF302 family		0.00528121	0.999394	0.999387	0.999817	6	2	0	0	1	0	0	1	1	1	1	0	0	0	0	0
arCOG05149			S	-	Uncharacterized protein		0.142042	0.999344	0.999776	0.999994	9	1	0	0	0	1	2	3	4	4	2	2	1	0	0	0
arCOG03116			S	-	Uncharacterized membrane protein		0.000268319	0.999286	0.999657	0.999852	4	1	0	0	1	0	0	0	0	0	0	1	0	1	0	0
arCOG05148			S	-	Uncharacterized protein		0.1126	0.999264	0.999746	0.999994	9	1	0	0	0	1	2	3	4	4	4	2	1	0	0	0
arCOG03962			S	-	Uncharacterized protein with SCP/PR1 domains		0.294256	0.999165	0.998231	0.816556	4	0	1	0	1	0	1	0	0	0	0	0	1	0	0	0
arCOG05037			S	-	Uncharacterized protein		0.012966	0.998917	0.998908	0.7404	8	0	0	0	1	1	0	1	1	1	0	0	1	1	1	0
arCOG03119			S	-	Membrane protein DedA family		0.0099173	0.996673	0.997513	0.997471	4	0	1	0	0	0	0	0	0	0	1	1	1	0	0	0
arCOG04706			S	-	Uncharacterized membrane protein		0.000707727	0.995791	0.996195	0.994991	4	0	0	0	1	0	0	0	0	0	0	1	0	1	0	1
arCOG08231			S	-	Periplasmic protein with immunoglobin-like fold		0.466618	0.995714	0.9957	0.527591	9	0	0	0	1	0	1	2	2	2	0	0	1	1	1	2
arCOG05022			S	-	Uncharacterized protein, contains PQ loop repeat		0.0461502	0.994359	0.99462	0.992829	3	0	0	0	1	0	0	0	0	0	1	0	1	0	0	0
arCOG03769			S	-	Uncharacterized membrane protein		0.325724	0.991945	0.990624	0.8243	3	0	1	0	1	0	0	0	0	0	0	0	0	0	1	0
arCOG05201			S	-	Uncharacterized protein		0.0017223	0.988967	0.992462	0.992545	7	0	0	0	0	0	0	1	1	1	1	1	0	0	1	1
arCOG09579			S	-	Uncharacterized protein		0.0573357	0.988652	0.988724	0.801285	6	0	0	0	0	0	1	1	1	1	0	0	1	0	1	0
arCOG08946			S	-	Uncharacterized protein		0.116468	0.988132	0.987243	0.817129	3	0	0	0	1	1	0	0	0	0	0	0	1	0	0	0
arCOG03272			S	-	Zn finger protein		0.000710159	0.987867	0.987668	0.987911	7	0	0	0	1	0	1	1	1	1	1	1	0	0	0	0
arCOG03269			S	-	Uncharacterized protein, contains DUF11 domain		0.00249742	0.983899	0.98465	0.982911	3	0	0	0	0	1	0	0	0	0	1	0	1	0	0	0
arCOG06293			S	-	Uncharacterized membrane protein		0.00947238	0.979604	0.979423	0.789499	5	0	0	0	1	0	1	0	0	0	0	0	0	1	1	1
arCOG01667			S	-	Zinc finger domain containing protein (CDGSH-type)		0.141297	0.979205	0.97976	0.991859	3	1	1	0	0	0	0	0	0	0	0	1	0	0	0	0
arCOG10338			S	-	Uncharacterized protein		0.0156655	0.978846	0.979083	0.97746	3	0	0	0	1	0	0	0	0	0	0	1	0	1	0	0
arCOG02745			S	-	Uncharacterized protein, DUF58 family, contains vWF domain		0.0529787	0.956548	0.956151	0.689524	8	0	0	0	1	0	1	1	1	1	0	0	0	1	2	2
arCOG01572			S	-	Uncharacterized membrane protein		0.0230132	0.934666	0.935748	0.934708	5	0	0	0	0	0	0	1	1	1	0	1	1	0	0	0
arCOG05495			S	-	Uncharacterized protein, contains N-terminal coiled-coil domain		0.00156427	0.933221	0.932408	0.771346	3	0	0	0	0	1	1	0	0	0	0	0	1	0	0	0
arCOG04417			S	-	Zn-ribbon containing protein		0.0104326	0.933105	0.932559	0.66106	8	0	0	0	1	0	1	1	1	1	0	0	0	1	1	1
arCOG04416			S	-	Uncharacterized protein		0.0121641	0.886383	0.885535	0.548948	9	0	0	0	1	1	1	1	2	2	0	0	0	1	1	1
arCOG03606			S	-	Uncharacterized protein		0.155394	0.876841	0.994379	0.99445	4	0	0	0	0	0	0	0	0	0	1	1	1	3	0	0
arCOG03387			S	-	Uncharacterized protein		0.0122816	0.871742	0.871868	0.876758	3	0	0	0	1	0	0	0	0	0	1	1	0	0	0	0
arCOG13240			S	-	Uncharacterized protein		0	0.82385	0.823023	0.666396	4	0	0	0	0	0	1	0	1	2	0	0	1	0	0	0
arCOG07442			S	-	Uncharacterized protein		0.0101316	0.822778	0.655521	0.52233	5	0	1	0	1	0	0	1	2	2	0	0	0	0	0	0
arCOG03185			S	-	Uncharacterized membrane protein		0.0873324	0.785289	0.784977	0.7857	2	0	0	0	1	0	0	0	0	0	0	2	0	0	0	0
arCOG05299			S	-	Uncharacterized membrane protein		0.00074305	0.783142	0.838704	0.844816	3	0	0	0	0	0	0	0	0	0	1	1	1	0	0	0
arCOG05071			S	-	Uncharacterized protein, DUF2683 family		0.0741541	0.763033	0.762893	0.767848	7	0	0	0	0	2	4	3	2	3	3	1	0	0	0	0
arCOG02148			S	-	Uncharacterized homolog of gamma-carboxymuconolactone decarboxylase subunit		0.104573	0.738795	0.738259	0.738433	2	1	0	0	1	0	0	0	0	0	0	0	0	0	0	0
arCOG08896			S	-	Uncharacterized membrane protein		0.01916	0.730172	0.729512	0.72902	2	0	0	0	1	0	0	0	0	0	1	0	0	0	0	0
arCOG05011			S	-	Uncharacterized protein		0.217084	0.727079	0.846926	0.851047	4	0	0	0	0	0	0	0	0	0	1	2	0	0	1	4
arCOG03118			S	-	Membrane protein DedA family		0.012279	0.718016	0.7179	0.550882	6	0	0	0	0	0	1	2	2	2	0	0	0	2	0	2
arCOG06957			S	-	Uncharacterized membrane protein		0.333457	0.712089	0.711564	0.711979	2	1	2	0	0	0	0	0	0	0	0	0	0	0	0	0
arCOG06946			S	-	Uncharacterized membrane protein		0.0119266	0.691919	0.691351	0.691769	3	1	1	1	0	0	0	0	0	0	0	0	0	0	0	0
arCOG09553			S	-	Uncharacterized membrane protein, contains PLD-nuclease N-terminal domain		0.441359	0.691561	0.690792	0.582021	2	0	0	0	1	0	0	0	0	0	0	0	0	0	1	0
arCOG06355			S	-	Uncharacterized protein, DUF2062 family		0.00690457	0.691561	0.690792	0.582021	2	0	0	0	1	0	0	0	0	0	0	0	0	0	1	0
arCOG02861			S	-	Predicted membrane protein, DoxD family		7.16111e-05	0.691561	0.690792	0.582021	2	0	0	0	1	0	0	0	0	0	0	0	0	0	1	0
arCOG04619			S	-	Uncharacterized membrane protein, contains bPH2 (bacterial pleckstrin homology) domain		0.0206502	0.657887	0.658533	0.531401	3	0	0	0	0	1	0	0	0	0	0	0	0	1	4	0
arCOG06468			S	-	Uncharacterized protein		0.127012	0.626599	0.647701	0.647865	2	0	0	0	0	0	0	0	0	0	0	1	1	0	0	0
arCOG12091			S	-	Uncharacterized protein		0	0.575577	0.520978	0.432639	2	0	0	0	3	0	1	0	0	0	0	0	0	0	0	0
arCOG04006			S	-	HEAT repeats containing protein		0.000632111	0.566808	0.566781	0.569431	2	0	0	0	0	1	0	0	0	0	0	2	0	0	0	0
arCOG06867			S	-	Uncharacterized protein		0.0229366	0.561019	0.561094	0.46847	2	0	0	0	0	0	1	0	0	0	0	0	2	0	0	0
arCOG11504			S	-	Uncharacterized membrane protein		0	0.553613	0.509164	0.428827	2	0	0	0	1	1	0	0	0	0	0	0	0	0	0	0
arCOG06503			S	-	Uncharacterized protein		0.000270256	0.524432	0.724688	0.731695	5	0	0	0	0	0	0	0	0	0	1	1	0	1	1	1
arCOG04574			S	LemA	Uncharacterized protein		0.141129	0.999998	0.999999	0.999371	8	0	1	0	0	0	1	1	1	1	0	2	1	1	0	0
arCOG03620			S	YuzA	Uncharacterized membrane protein YuzA, DUF378 family		0.00260832	0.939464	0.937765	0.760132	6	0	0	0	1	0	1	1	1	1	0	0	0	0	1	0
arCOG02600			T	CheY	Signal transduction regulator, contains Rec and HTH domains		0.00788799	0.826786	0.827784	0.82687	5	0	0	0	0	0	0	1	1	1	1	0	0	2	0	0
arCOG02391			T	CheY	Rec domain		0.236366	0.504406	0.504232	0.424406	2	0	0	0	0	1	0	0	0	0	0	0	1	0	0	0
arCOG05517			U	SecB	Preprotein translocase subunit SecB		0.151172	0.999973	0.999993	0.999217	11	1	0	0	1	1	1	1	1	1	0	0	1	1	1	1
arCOG02411			V	-	HicB family component of toxin-antitoxin system, antitoxin, predicted nuclease of the RNAse H fold		0.408748	0.99917	0.999368	0.999306	7	0	0	0	0	0	1	1	1	1	2	3	3	0	0	0
arCOG08099			V	-	HNH family endonuclease		0.0070486	0.981156	0.980913	0.793241	6	0	0	0	1	0	0	1	1	1	0	0	0	0	1	1
arCOG00793			V	-	PD-(D/E)XK superfamily nuclease		0.0119987	0.645821	0.49621	0.40123	6	0	1	1	0	1	0	1	1	1	0	0	0	0	0	0
arCOG03403			V	-	PemK/MazF family toxin		0.117094	0.612846	0.612304	0.613082	5	0	0	0	0	0	1	2	1	1	2	0	0	0	0	0
arCOG02217			V	-	RHH/CopG DNA binding protein		0.468148	0.612709	0.612402	0.613853	2	1	1	0	0	0	0	0	0	0	0	0	0	0	0	0
arCOG00726			V	-	PIN domain containing protein, often a toxin of type II toxin-antitoxin systems		0.287489	0.612709	0.612402	0.613853	2	1	1	0	0	0	0	0	0	0	0	0	0	0	0	0
arCOG03088			V	-	Toxic component of toxin-antitoxin system, dsRBD-like fold, HicA family		0.0633418	0.570334	0.570313	0.572981	2	0	0	0	0	0	1	0	0	0	2	0	0	0	0	0
arCOG06831			V	Doc	Prophage maintenance system killer protein		0.422218	0.871742	0.871868	0.876758	3	0	0	0	1	0	0	0	0	0	1	1	0	0	0	0
arCOG02414			V	RelE	Cytotoxic translational repressor of toxin-antitoxin stability system		0.225744	0.91333	0.913599	0.998405	8	1	0	0	0	2	4	6	4	5	4	3	0	0	0	0
arCOG01010			V	StbD	Antitoxin (DNA-binding domain) of toxin-antitoxin stability system		0.000481612	0.524614	0.516028	0.418719	5	0	0	0	1	0	0	1	1	1	0	0	0	0	0	1
arCOG02751			X	-	Transposase, IS5 family		0.0218959	0.997454	0.997515	0.997111	7	0	0	0	0	1	1	2	3	3	4	0	2	0	0	0
arCOG02134			X	-	Transposase		0.475181	0.992671	0.99272	0.991886	7	0	0	0	0	1	8	3	4	4	2	0	2	0	0	0
arCOG00684			X	-	Transposable element, IS605 OrfB family, contains RNAse H fold nuclease and Zn finger domains		0.0266615	0.952388	0.954398	0.955714	4	14	0	0	0	0	0	0	1	1	0	0	0	2	0	0
arCOG06508			X	-	Transposase, IS5 family		0.0710899	0.537639	0.537163	0.537558	2	0	0	0	0	2	0	0	0	0	1	0	0	0	0	0
arCOG01242			X	XerC	XerD/XerC family integrase		0.15457	0.922341	0.922377	0.921769	6	0	0	0	0	0	2	2	2	2	2	0	0	0	0	2
arCOG00731			K	ArsR	Transcriptional regulator containing HTH domain, ArsR family		0.0693757	0.498477	0.531957	0.549692	3	0	0	0	0	0	0	0	0	0	1	2	0	1	0	0
arCOG01321	Riboflavin biosynthesis	1	H	RibA	GTP cyclohydrolase II		0.247723	0.150826	0.16276	0.974837	3	1	0	0	0	0	0	0	0	0	1	1	0	0	0	0
arCOG00285			L	-	HerA helicase		0.00471785	0.452625	0.468351	0.78227	2	1	0	0	0	0	0	0	0	0	1	0	0	0	0	0
arCOG01073			L	-	NUDIX family hydrolase		0.261284	0.498248	0.498065	0.500266	2	1	0	0	0	1	0	0	0	0	0	0	0	0	0	0
arCOG05109			L	DnaQ	DNA polymerase III, epsilon subunit or related 3'-5' exonuclease		0.179424	0.498248	0.498065	0.500266	2	1	0	0	0	1	0	0	0	0	0	0	0	0	0	0
arCOG03508			N	-	Surface protein, possibly associated with type IV pili like system		0.0191046	0.452625	0.468351	0.78227	2	1	0	0	0	0	0	0	0	0	1	0	0	0	0	0
arCOG00607			R	-	Zn-dependent protease fused to CBS domain		0.0131399	0.453114	0.468849	0.782865	2	1	0	0	0	0	0	0	0	0	0	1	0	0	0	0
arCOG08351			R	YdcF	Uncharacterized SAM-binding protein YcdF, DUF218 family		0.00854152	0.498248	0.498065	0.500266	2	1	0	0	0	1	0	0	0	0	0	0	0	0	0	0
arCOG03415			S	-	Uncharacterized protein, DUF2666 family		0.012966	0.453114	0.468849	0.782865	2	1	0	0	0	0	0	0	0	0	0	1	0	0	0	0
arCOG06123			V	-	Phd family antitoxin		0.0115325	0.452625	0.468351	0.78227	2	1	0	0	0	0	0	0	0	0	1	0	0	0	0	0
arCOG01721			C	QcrB	Cytochrome b subunit of the bc complex		0.027433	0.0348805	0.0354687	0.0418617	1	1	0	0	0	0	0	0	0	0	0	0	0	0	0	0
arCOG03700			C	SoxE	Sulfocyanin		0.00638865	0.0348805	0.0354687	0.0418617	1	1	0	0	0	0	0	0	0	0	0	0	0	0	0	0
arCOG00264			C	YedY	Periplasmic DMSO/TMAO reductase YedYZ, molybdopterin-dependent catalytic subunit		0.186146	0.0348805	0.0354687	0.0418617	1	1	0	0	0	0	0	0	0	0	0	0	0	0	0	0
arCOG03384			E	-	Tricorn protease fused to N-terminal TolB-like repeats		0.383539	0.0348805	0.0354687	0.0418617	1	1	0	0	0	0	0	0	0	0	0	0	0	0	0	0
arCOG03650			E	PotE	Amino acid transporter		0.0537898	0.0348805	0.0354687	0.0418617	1	1	0	0	0	0	0	0	0	0	0	0	0	0	0	0
arCOG03654			E	PotE	Amino acid transporter		0.00430441	0.0348805	0.0354687	0.0418617	1	1	0	0	0	0	0	0	0	0	0	0	0	0	0	0
arCOG06322	Proline biosynthesis	8	E	PutA	Proline dehydrogenase		0.000206164	0.0348805	0.0354687	0.0418617	1	1	0	0	0	0	0	0	0	0	0	0	0	0	0	0
arCOG00134			G	-	MFS family permease		5.49328e-06	0.148914	0.14899	0.154388	4	2	0	0	0	0	0	1	1	1	0	0	0	0	0	0
arCOG06047			G	-	MFS family permease		0.00673309	0.0415416	0.0424394	0.0535919	1	2	0	0	0	0	0	0	0	0	0	0	0	0	0	0
arCOG03660			G	-	MFS family permease		0.00430441	0.0348805	0.0354687	0.0418617	1	1	0	0	0	0	0	0	0	0	0	0	0	0	0	0
arCOG01967			G	Pgk2	2-phosphoglycerate kinase		0.340558	0.0348805	0.0354687	0.0418617	1	1	0	0	0	0	0	0	0	0	0	0	0	0	0	0
arCOG03286			G	SGA1	Glycosyl hydrolase family 15		0.000687642	0.0348805	0.0354687	0.0418617	1	1	0	0	0	0	0	0	0	0	0	0	0	0	0	0
arCOG07424	Heme biosynthesis	8	H	HemN	Coproporphyrinogen III oxidase or related Fe-S oxidoreductase		0.0353413	0.0348805	0.0354687	0.0418617	1	1	0	0	0	0	0	0	0	0	0	0	0	0	0	0
arCOG01031			H	UbiC	4-hydroxybenzoate synthetase (chorismate lyase)		0.0244454	0.0348805	0.0354687	0.0418617	1	1	0	0	0	0	0	0	0	0	0	0	0	0	0	0
arCOG01137			I	FadM	Acyl-CoA thioesterase FadM		0.367403	0.0348805	0.0354687	0.0418617	1	1	0	0	0	0	0	0	0	0	0	0	0	0	0	0
arCOG03834			J	-	ASCH domain, RNA binding protein		0.0342199	0.0348805	0.0354687	0.0418617	1	1	0	0	0	0	0	0	0	0	0	0	0	0	0	0
arCOG00351			J	RsgA	Putative ribosome biogenesis GTPase RsgA		0.0364693	0.0348805	0.0354687	0.0418617	1	1	0	0	0	0	0	0	0	0	0	0	0	0	0	0
arCOG01702			J	SEN2	tRNA splicing endonuclease		0.0601029	0.0348805	0.0354687	0.0418617	1	1	0	0	0	0	0	0	0	0	0	0	0	0	0	0
arCOG05337			K	-	Transcriptional regulator, HTH domain		0.000487132	0.0348805	0.0354687	0.0418617	1	1	0	0	0	0	0	0	0	0	0	0	0	0	0	0
arCOG00885			K	SSL2	DNA or RNA helicase of superfamily II		0.0774047	0.148914	0.14899	0.154388	4	2	0	0	0	0	0	1	1	1	0	0	0	0	0	0
arCOG00129			L	-	DNA modification methylase		0.391344	0.104932	0.104935	0.108069	4	1	0	0	0	0	0	1	1	1	0	0	0	0	0	0
arCOG06585			L	-	PD-(DE)xK superfamily endonuclease		0.245242	0.0348805	0.0354687	0.0418617	1	1	0	0	0	0	0	0	0	0	0	0	0	0	0	0
arCOG07811			L	-	DNA helicase, fragment?		0.0627326	0.0348805	0.0354687	0.0418617	1	1	0	0	0	0	0	0	0	0	0	0	0	0	0	0
arCOG04155			L	-	HhH-GPD superfamily base excision DNA repair protein		0.00558316	0.0348805	0.0354687	0.0418617	1	1	0	0	0	0	0	0	0	0	0	0	0	0	0	0
arCOG03416			L	Dam	Site-specific DNA methylase		0.211093	0.0348805	0.0354687	0.0418617	1	1	0	0	0	0	0	0	0	0	0	0	0	0	0	0
arCOG02942			L	RnhA	Ribonuclease HI		0.275474	0.0348805	0.0354687	0.0418617	1	1	0	0	0	0	0	0	0	0	0	0	0	0	0	0
arCOG00798			L	UvrD	Superfamily I DNA and RNA helicase		0.0174745	0.0348805	0.0354687	0.0418617	1	1	0	0	0	0	0	0	0	0	0	0	0	0	0	0
arCOG00830			M	-	Sortase or related acyltransferase		0.0072259	0.104932	0.104935	0.108069	4	1	0	0	0	0	0	1	1	1	0	0	0	0	0	0
arCOG02498			M	-	S-layer protein		0.144571	0.0348805	0.0354687	0.0418617	1	1	0	0	0	0	0	0	0	0	0	0	0	0	0	0
arCOG04762			M	Agl3	UDP-sulfoquinovose synthase		0.0022101	0.0348805	0.0354687	0.0418617	1	1	0	0	0	0	0	0	0	0	0	0	0	0	0	0
arCOG03980			M	ArnT	Glycosyltransferase of PMT family		0.0625849	0.0348805	0.0354687	0.0418617	1	1	0	0	0	0	0	0	0	0	0	0	0	0	0	0
arCOG04676			M	LdcA	Muramoyltetrapeptide carboxypeptidase LdcA		0.0250328	0.297107	0.316144	0.31829	2	1	0	0	0	0	0	0	0	0	0	0	0	4	0	0
arCOG07536			M	NanM	N-acetylneuraminic acid mutarotase		0.201143	0.0348805	0.0354687	0.0418617	1	1	0	0	0	0	0	0	0	0	0	0	0	0	0	0
arCOG01406			M	RfaG	Glycosyltransferase		0.311994	0.0348805	0.0354687	0.0418617	1	1	0	0	0	0	0	0	0	0	0	0	0	0	0	0
arCOG02914			N	-	Surface protein, possibly associated with type IV pili like system		0.0589391	0.038971	0.039958	0.0544884	1	3	0	0	0	0	0	0	0	0	0	0	0	0	0	0
arCOG02417			N	-	Pilin/Flagellin, FlaG/FlaF family		0.0965076	0.0348805	0.0354687	0.0418617	1	1	0	0	0	0	0	0	0	0	0	0	0	0	0	0
arCOG02738			O	-	Predicted Fe-Mo cluster-binding protein, NifX family		0.000335791	0.0348805	0.0354687	0.0418617	1	1	0	0	0	0	0	0	0	0	0	0	0	0	0	0
arCOG05200			O	PepO	Predicted metalloendopeptidase		0.0760421	0.0348805	0.0354687	0.0418617	1	1	0	0	0	0	0	0	0	0	0	0	0	0	0	0
arCOG02004			Q	-	Maleate cis-trans isomerase		0.254756	0.0415416	0.0424394	0.0535919	1	2	0	0	0	0	0	0	0	0	0	0	0	0	0	0
arCOG01632			Q	-	SAM-dependent methyltransferase		0.00267262	0.0348805	0.0354687	0.0418617	1	1	0	0	0	0	0	0	0	0	0	0	0	0	0	0
arCOG01793			Q	-	SAM-dependent methyltransferase		0.000487132	0.0348805	0.0354687	0.0418617	1	1	0	0	0	0	0	0	0	0	0	0	0	0	0	0
arCOG03842			R	-	TlpA/TrxA-like family protein		0.00480779	0.0415416	0.0424394	0.0535919	1	2	0	0	0	0	0	0	0	0	0	0	0	0	0	0
arCOG02562			R	-	Beta-propeller repeat containing protein		0.315405	0.425644	0.426122	0.427538	5	1	0	0	0	0	0	1	1	1	0	0	0	0	0	1
arCOG03038			R	-	TPR repeats containing protein		0.0515954	0.394448	0.393977	0.395288	6	1	0	0	0	1	1	1	1	1	0	0	0	0	0	0
arCOG05331			R	-	Predicted transporter component, contains two sulfur transport domains		0.400012	0.0348805	0.0354687	0.0418617	1	1	0	0	0	0	0	0	0	0	0	0	0	0	0	0
arCOG06008			R	-	Predicted metal permease		0.00511424	0.0348805	0.0354687	0.0418617	1	1	0	0	0	0	0	0	0	0	0	0	0	0	0	0
arCOG07357			R	-	Polyisoprenoid-binding periplasmic protein YceI		0.00310788	0.0348805	0.0354687	0.0418617	1	1	0	0	0	0	0	0	0	0	0	0	0	0	0	0
arCOG04790			R	GrpB	Uncharacterized protein, nucleotidyltrasferase superfamily		0.0948107	0.0348805	0.0354687	0.0418617	1	1	0	0	0	0	0	0	0	0	0	0	0	0	0	0
arCOG01995			R	SpoIIM	Uncharacterized membrane protein, a component of a putative membrane remodelling system		0.0188329	0.0348805	0.0354687	0.0418617	1	1	0	0	0	0	0	0	0	0	0	0	0	0	0	0
arCOG09962			S	-	Uncharacterized protein		0.0204797	0.0415416	0.0424394	0.0535919	1	2	0	0	0	0	0	0	0	0	0	0	0	0	0	0
arCOG06586			S	-	Uncharacterized protein		0.278774	0.0348805	0.0354687	0.0418617	1	1	0	0	0	0	0	0	0	0	0	0	0	0	0	0
arCOG07603			S	-	Uncharacterized protein, DUF4325 family		0.227669	0.0348805	0.0354687	0.0418617	1	1	0	0	0	0	0	0	0	0	0	0	0	0	0	0
arCOG06692			S	-	Uncharacterized protein		0.0711262	0.0348805	0.0354687	0.0418617	1	1	0	0	0	0	0	0	0	0	0	0	0	0	0	0
arCOG06975			S	-	Uncharacterized protein		0.0599531	0.0348805	0.0354687	0.0418617	1	1	0	0	0	0	0	0	0	0	0	0	0	0	0	0
arCOG10299			S	-	Uncharacterized membrane protein		0.03669	0.0348805	0.0354687	0.0418617	1	1	0	0	0	0	0	0	0	0	0	0	0	0	0	0
arCOG08553			S	-	Uncharacterized membrane protein		0.035215	0.0348805	0.0354687	0.0418617	1	1	0	0	0	0	0	0	0	0	0	0	0	0	0	0
arCOG10266			S	-	Uncharacterized protein		0.0164115	0.0348805	0.0354687	0.0418617	1	1	0	0	0	0	0	0	0	0	0	0	0	0	0	0
arCOG06018			S	-	Uncharacterized membrane protein		0.0160066	0.0348805	0.0354687	0.0418617	1	1	0	0	0	0	0	0	0	0	0	0	0	0	0	0
arCOG05329			S	-	Uncharacterized protein		0.0138812	0.0348805	0.0354687	0.0418617	1	1	0	0	0	0	0	0	0	0	0	0	0	0	0	0
arCOG07686			S	-	Uncharacterized protein		0.0122715	0.0348805	0.0354687	0.0418617	1	1	0	0	0	0	0	0	0	0	0	0	0	0	0	0
arCOG04349			S	-	Uncharacterized membrane protein, DUF981 family		0.00581269	0.0348805	0.0354687	0.0418617	1	1	0	0	0	0	0	0	0	0	0	0	0	0	0	0
arCOG10670			S	-	Uncharacterized protein		0.00444779	0.0348805	0.0354687	0.0418617	1	1	0	0	0	0	0	0	0	0	0	0	0	0	0	0
arCOG06951			S	-	Uncharacterized protein		0.0044323	0.0348805	0.0354687	0.0418617	1	1	0	0	0	0	0	0	0	0	0	0	0	0	0	0
arCOG06968			S	-	Uncharacterized membrane protein		0.00386839	0.0348805	0.0354687	0.0418617	1	1	0	0	0	0	0	0	0	0	0	0	0	0	0	0
arCOG07348			S	-	Uncharacterized protein		0.00255124	0.0348805	0.0354687	0.0418617	1	1	0	0	0	0	0	0	0	0	0	0	0	0	0	0
arCOG09282			S	-	Uncharacterized protein		0.00221359	0.0348805	0.0354687	0.0418617	1	1	0	0	0	0	0	0	0	0	0	0	0	0	0	0
arCOG05382			S	-	Uncharacterized protein		0.00123664	0.0348805	0.0354687	0.0418617	1	1	0	0	0	0	0	0	0	0	0	0	0	0	0	0
arCOG05404			S	-	Uncharacterized protein		0.00123664	0.0348805	0.0354687	0.0418617	1	1	0	0	0	0	0	0	0	0	0	0	0	0	0	0
arCOG02115			S	-	Uncharacterized protein YjgD, DUF1641 family		0.000921571	0.0348805	0.0354687	0.0418617	1	1	0	0	0	0	0	0	0	0	0	0	0	0	0	0
arCOG06050			S	-	Uncharacterized membrane protein, DUF373 family		0.000810662	0.0348805	0.0354687	0.0418617	1	1	0	0	0	0	0	0	0	0	0	0	0	0	0	0
arCOG08773			S	-	Uncharacterized protein		0.000663865	0.0348805	0.0354687	0.0418617	1	1	0	0	0	0	0	0	0	0	0	0	0	0	0	0
arCOG05383			S	-	Uncharacterized protein		0.000487132	0.0348805	0.0354687	0.0418617	1	1	0	0	0	0	0	0	0	0	0	0	0	0	0	0
arCOG05278			S	-	Uncharacterized small metal-binding protein		0.00028996	0.0348805	0.0354687	0.0418617	1	1	0	0	0	0	0	0	0	0	0	0	0	0	0	0
arCOG05884			S	-	Uncharacterized protein		0.000114686	0.0348805	0.0354687	0.0418617	1	1	0	0	0	0	0	0	0	0	0	0	0	0	0	0
arCOG12034			S	-	Uncharacterized membrane protein		0	0.0348805	0.0354687	0.0418617	1	1	0	0	0	0	0	0	0	0	0	0	0	0	0	0
arCOG12677			S	-	Uncharacterized protein		0	0.0348805	0.0354687	0.0418617	1	1	0	0	0	0	0	0	0	0	0	0	0	0	0	0
arCOG13690			S	-	Zn ribbon domain containing protein		0	0.0348805	0.0354687	0.0418617	1	1	0	0	0	0	0	0	0	0	0	0	0	0	0	0
arCOG14406			S	-	Uncharacterized protein		0	0.0348805	0.0354687	0.0418617	1	1	0	0	0	0	0	0	0	0	0	0	0	0	0	0
arCOG02338			T	-	Sensory protein, contains PAS and GAF domains		0.180823	0.0348805	0.0354687	0.0418617	1	1	0	0	0	0	0	0	0	0	0	0	0	0	0	0
arCOG01694			T	-	FHA domain and HTH domain		0.15706	0.0348805	0.0354687	0.0418617	1	1	0	0	0	0	0	0	0	0	0	0	0	0	0	0
arCOG06712			T	-	Sensory protein, contains PAS domain		0.0217865	0.0348805	0.0354687	0.0418617	1	1	0	0	0	0	0	0	0	0	0	0	0	0	0	0
arCOG02376			T	-	Signal transduction histidine kinase, contains REC and PAS domains		0.0147624	0.0348805	0.0354687	0.0418617	1	1	0	0	0	0	0	0	0	0	0	0	0	0	0	0
arCOG02592			T	CheY	Rec domain		0.0747901	0.0348805	0.0354687	0.0418617	1	1	0	0	0	0	0	0	0	0	0	0	0	0	0	0
arCOG01173			T	RAD55	RecA-superfamily ATPase implicated in signal transduction		0.0442366	0.0348805	0.0354687	0.0418617	1	1	0	0	0	0	0	0	0	0	0	0	0	0	0	0
arCOG06575			V	-	DpmII-like restriction endonuclease		0.112304	0.0348805	0.0354687	0.0418617	1	1	0	0	0	0	0	0	0	0	0	0	0	0	0	0
arCOG06102			V	Cas4	CRISPR-associated protein Cas4, RecB family exonuclease		0.157675	0.0348805	0.0354687	0.0418617	1	1	0	0	0	0	0	0	0	0	0	0	0	0	0	0
arCOG06224			X	-	HerA helicase		0.00146626	0.306344	0.318939	0.322588	2	1	0	0	0	0	0	0	0	0	0	0	0	1	0	0
arCOG01245			X	XerC	XerD/XerC family integrase, often contains N-terminal HTH domain		0.0385554	0.0348805	0.0354687	0.0418617	1	1	0	0	0	0	0	0	0	0	0	0	0	0	0	0
arCOG00072	Sulfate reduction	1	E	CysH	3'-phosphoadenosine 5'-phosphosulfate sulfotransferase (PAPS reductase)/FAD synthetase or related enzyme		0.266765	0.0275278	0.02585	0.0217797	1	0	0	1	0	0	0	0	0	0	0	0	0	0	0	0
arCOG00079			J	FtsJ	23S rRNA U2552 (ribose-2'-O)-methylase RlmE/FtsJ		0.00807587	0.175693	0.161458	0.135944	2	0	0	0	0	1	1	0	0	0	0	0	0	0	0	0
arCOG00122			J	TrmA	tRNA (uracil-54, C5)-methyltransferase		0.212128	0.0414331	0.0383449	0.0323698	2	0	1	1	0	0	0	0	0	0	0	0	0	0	0	0
arCOG00161			E	PotB	ABC-type spermidine/putrescine transport system, permease component I		0.225725	0.00871169	0.00881286	0.00744484	1	0	0	0	0	0	0	0	0	0	0	0	0	1	0	0
arCOG00162			E	PotC	ABC-type spermidine/putrescine transport system, permease component II		0.225725	0.00871169	0.00881286	0.00744484	1	0	0	0	0	0	0	0	0	0	0	0	0	1	0	0
arCOG00204			E	AppF	ABC-type oligopeptide transport system, ATPase component		0.486599	0.00125441	0.00122712	0.0010337	1	0	0	0	0	0	0	0	0	0	0	0	0	0	0	1
arCOG00210			G	TagH	ABC-type polysaccharide/polyol phosphate transport system, ATPase component		0.0140822	0.060021	0.0562737	0.0471893	1	0	0	0	1	0	0	0	0	0	0	0	0	0	0	0
arCOG00226			H	TbpA	ABC-type thiamine transport system, periplasmic component		0.00504413	0.0698505	0.0720231	0.111746	2	0	0	0	0	0	0	0	0	0	1	1	0	0	0	0
arCOG00227			P	AfuA	ABC-type Fe3+ transport system, periplasmic component		0.0191649	0.00871169	0.00881286	0.00744484	1	0	0	0	0	0	0	0	0	0	0	0	0	1	0	0
arCOG00254			R	-	Predicted dinucleotide-utilizing enzyme		0.0934961	0.0339418	0.0344566	0.039314	1	0	0	0	0	0	0	0	0	0	0	1	0	0	0	0
arCOG00329			L	PolB2	DNA polymerase PolB2, inactivated		0.434731	1.82214e-05	2.11211e-05	1.7261e-05	1	0	0	0	0	0	0	0	0	0	0	0	0	0	0	15
arCOG00346			S	-	Uncharacterized protein, DUF1121 family		0.0660989	0.0338143	0.0343271	0.0391682	1	0	0	0	0	0	0	0	0	0	1	0	0	0	0	0
arCOG00382			K	-	Predicted membrane-associated or secreted trancriptional regulator		0.0222168	0.0356222	0.0362275	0.0304982	1	0	0	0	0	0	0	0	0	0	0	0	1	0	0	0
arCOG00388			M	LytB	Putative cell wall-binding domain		0.0391069	0.447234	0.463263	0.388696	2	0	0	0	0	0	0	0	0	0	0	0	1	0	1	0
arCOG00393			K	-	Predicted membrane-associated trancriptional regulator		0.00854627	0.060021	0.0562737	0.0471893	1	0	0	0	1	0	0	0	0	0	0	0	0	0	0	0
arCOG00396			K	-	Predicted transcriptional regulator		0.287194	0.00146787	0.00131034	0.00110142	3	0	0	0	0	0	0	1	1	1	0	0	0	0	0	0
arCOG00420			G	GalT	Galactose-1-phosphate uridylyltransferase		0.029889	0.03296	0.030953	0.02606	1	0	1	0	0	0	0	0	0	0	0	0	0	0	0	0
arCOG00438			R	-	AAA family ATPase		0.426323	0.0414331	0.0383449	0.0323698	2	0	1	1	0	0	0	0	0	0	0	0	0	0	0	0
arCOG00471			L	CDC6	Orc1/Cdc6-related protein, AAA superfamily ATPase		0.00129025	0.00871169	0.00881286	0.00744484	1	0	0	0	0	0	0	0	0	0	0	0	0	1	0	0
arCOG00481			H	UbiA	4-hydroxybenzoate polyprenyltransferase or related prenyltransferase		0.048259	0.0442927	0.0451409	0.0535208	1	0	0	0	0	0	0	0	0	0	2	0	0	0	0	0
arCOG00502			R	PhnP	Metal-dependent hydrolase of the beta-lactamase superfamily		0.000102853	0.060021	0.0562737	0.0471893	1	0	0	0	1	0	0	0	0	0	0	0	0	0	0	0
arCOG00516			V	NimA	Nitroimidazol reductase NimA or a related FMN-containing flavoprotein, pyridoxamine 5'-phosphate oxidase superfamily		0.00131157	0.175693	0.161458	0.135944	2	0	0	0	0	1	1	0	0	0	0	0	0	0	0	0
arCOG00517			R	-	Rhodanese Homology Domain fused to Zn-dependent hydrolase of beta-lactamase superfamily		0.0060586	0.0356222	0.0362275	0.0304982	1	0	0	0	0	0	0	0	0	0	0	0	1	0	0	0
arCOG00518			R	-	Predicted flavin-nucleotide-binding protein structurally related to pyridoxine 5'-phosphate oxidase		0.0266774	0.00146787	0.00131034	0.00110142	3	0	0	0	0	0	0	1	1	1	0	0	0	0	0	0
arCOG00519	Heme biosynthesis	9	C	FldA	Flavodoxin		0.445765	0.00146787	0.00131034	0.00110142	3	0	0	0	0	0	0	1	1	1	0	0	0	0	0	0
arCOG00562			M	-	Predicted membrane-bound mannosyltransferase		0.102345	0.106886	0.0945466	0.0786023	3	0	0	0	0	1	0	0	1	1	0	0	0	0	0	0
arCOG00572	Aspartate and Asparagine biosynthesis	1	H	NadB	Aspartate oxidase		0.0129119	0.0338143	0.0343271	0.0391682	1	0	0	0	0	0	0	0	0	0	1	0	0	0	0	0
arCOG00581			G	PrpB	PEP phosphonomutase or related enzyme		0.00936379	0.0222477	0.0209024	0.0176549	1	0	0	0	0	0	1	0	0	0	0	0	0	0	0	0
arCOG00604			J	DusA	tRNA-dihydrouridine synthase		0.00443128	0.155187	0.142834	0.11956	2	0	0	0	0	2	0	1	0	0	0	0	0	0	0	0
arCOG00615			C	NemA	NADH:flavin oxidoreductase, Old Yellow Enzyme family		0.0153811	0.00983025	0.0100326	0.00842133	1	0	0	0	0	0	0	0	0	0	0	0	0	2	0	0
arCOG00631			R	-	CBS domain		0.0886391	0.0339418	0.0344566	0.039314	1	0	0	0	0	0	0	0	0	0	0	1	0	0	0	0
arCOG00658	Biotin biosynthesis	5	E	PylB	(2R,3R)-3-methylornithine synthase involved in pyrrolysine biosynthesis		0.0257514	0.494553	0.494279	0.495529	2	0	0	0	0	0	1	0	0	0	1	0	0	0	0	0
arCOG00669			M	RfbA	dTDP-glucose pyrophosphorylase		0.0318995	0.060021	0.0562737	0.0471893	1	0	0	0	1	0	0	0	0	0	0	0	0	0	0	0
arCOG00729			V	-	PIN domain containing protein, often a toxin of type II toxin-antitoxin systems		0.0247553	0.0485953	0.0453588	0.0380063	1	0	2	0	0	0	0	0	0	0	0	0	0	0	0	0
arCOG00757	Degradation of glycine	2	E	GcvT	Glycine cleavage system T protein (aminomethyltransferase)		2.80121e-05	0.0338143	0.0343271	0.0391682	1	0	0	0	0	0	0	0	0	0	1	0	0	0	0	0
arCOG00778			I	MaoC	Acyl dehydratase		0.0308802	0.0222477	0.0209024	0.0176549	1	0	0	0	0	0	1	0	0	0	0	0	0	0	0	0
arCOG00787			L	-	UvrD/Rep family helicase fused to exonuclease family domain		0.125168	0.0222477	0.0209024	0.0176549	1	0	0	0	0	0	1	0	0	0	0	0	0	0	0	0
arCOG00802			L	RecB	ATP-dependent exoDNAse (exonuclease V) beta subunit (contains helicase and exonuclease domains)		0.00878915	0.0136836	0.0148223	0.011849	2	0	0	0	0	0	0	0	0	0	0	0	0	3	0	1
arCOG00834			K	WecD	Acetyltransferase (GNAT) family		0.0690886	0.0356222	0.0362275	0.0304982	1	0	0	0	0	0	0	0	0	0	0	0	1	0	0	0
arCOG00839			K	WecD	Acetyltransferase (GNAT) family		0.00066859	0.00125441	0.00122712	0.0010337	1	0	0	0	0	0	0	0	0	0	0	0	0	0	0	1
arCOG00845			K	WecD	Acetyltransferase (GNAT) family		0.296701	0.00146787	0.00131034	0.00110142	3	0	0	0	0	0	0	1	1	1	0	0	0	0	0	0
arCOG00854			R	-	Predicted methyltransferase MtxX, phosphotransacetylase family enzyme		0.0122447	0.0356222	0.0362275	0.0304982	1	0	0	0	0	0	0	0	0	0	0	0	1	0	0	0
arCOG00877			K	SSL2	DNA or RNA helicase of superfamily II		0.00994008	0.0275278	0.02585	0.0217797	1	0	0	1	0	0	0	0	0	0	0	0	0	0	0	0
arCOG00878			V	-	Type I site-specific restriction-modification system, R (restriction) subunit or related helicase		0.486265	0.296908	0.296891	0.225112	5	0	0	0	0	0	1	0	1	1	0	0	0	1	0	16
arCOG00880			V	HsdR	Type I site-specific restriction-modification system, R (restriction) subunit or related helicase		0.271877	0.0338143	0.0343271	0.0391682	1	0	0	0	0	0	0	0	0	0	1	0	0	0	0	0
arCOG00889			L	-	Adenine-specific DNA methylase containing a Zn-ribbon		0.452177	0.00146787	0.00131034	0.00110142	3	0	0	0	0	0	0	1	1	1	0	0	0	0	0	0
arCOG00901			M	AglD2	Predicted flippase		0.135574	0.060021	0.0562737	0.0471893	1	0	0	0	1	0	0	0	0	0	0	0	0	0	0	0
arCOG00945			R	AslB	Radical SAM superfamily enzyme		0.173506	0.195005	0.194444	0.163382	2	0	0	0	0	1	0	0	0	0	0	0	0	1	0	0
arCOG00983	Aromatic acids biosynthesis	2	E	AroB	3-dehydroquinate synthetase		0.160009	0.0698505	0.0720231	0.111746	2	0	0	0	0	0	0	0	0	0	1	1	0	0	0	0
arCOG00995			J	-	Queuine tRNA-ribosyltransferase related protein		0.0023594	0.0275278	0.02585	0.0217797	1	0	0	1	0	0	0	0	0	0	0	0	0	0	0	0
arCOG01020			E	LivK	ABC-type branched-chain amino acid transport system, periplasmic component		0.468411	0.00125441	0.00122712	0.0010337	1	0	0	0	0	0	0	0	0	0	0	0	0	0	0	1
arCOG01032	Isoprenoid mevalonate biosynthesis	4	I	ERG8	Phosphomevalonate kinase		0.000114686	0.060021	0.0562737	0.0471893	1	0	0	0	1	0	0	0	0	0	0	0	0	0	0	0
arCOG01047	Aromatic acids biosynthesis	5	E	AroK	Shikimate kinase		0.000356892	0.0698505	0.0720231	0.111746	2	0	0	0	0	0	0	0	0	0	1	1	0	0	0	0
arCOG01049	Aromatic acids biosynthesis	1	E	AroA	3-deoxy-D-arabino-heptulosonate 7-phosphate (DAHP) synthase		0.160009	0.0339418	0.0344566	0.039314	1	0	0	0	0	0	0	0	0	0	0	1	0	0	0	0
arCOG01050			M	SpsE	Sialic acid synthase		0.160286	0.495512	0.49524	0.496494	2	0	0	0	0	0	1	0	0	0	0	1	0	0	0	0
arCOG01064			R	HcaD	NAD(FAD)-dependent dehydrogenase		0.173998	0.0339418	0.0344566	0.039314	1	0	0	0	0	0	0	0	0	0	0	1	0	0	0	0
arCOG01067			C	Ndh	NADH dehydrogenase, FAD-containing subunit		0.0327075	0.163135	0.163351	0.13231	4	0	0	0	0	1	0	0	0	0	0	0	0	1	1	1
arCOG01070			R	HcaD	NAD(FAD)-dependent dehydrogenase		0.00599133	0.00309383	0.00344543	0.0027654	3	0	0	0	0	0	0	0	0	0	0	0	0	1	1	1
arCOG01080			L	-	NUDIX family hydrolase		0.000160927	0.0022818	0.00260447	0.00200316	3	0	0	0	0	0	0	0	0	0	0	0	0	1	1	3
arCOG01083			L	-	NUDIX family hydrolase		0.000887224	0.00983025	0.0100326	0.00842133	1	0	0	0	0	0	0	0	0	0	0	0	0	2	0	0
arCOG01101			P	Dps	DNA-binding ferritin-like protein (oxidative damage protectant)		5.44582e-05	0.00871169	0.00881286	0.00744484	1	0	0	0	0	0	0	0	0	0	0	0	0	1	0	0
arCOG01144			T	CpdA	3',5'-cyclic AMP phosphodiesterase CpdA		0.0844529	0.0356222	0.0362275	0.0304982	1	0	0	0	0	0	0	0	0	0	0	0	1	0	0	0
arCOG01154			R	-	Calcineurin-like phosphoesterase superfamily protein		0.373368	0.03296	0.030953	0.02606	1	0	1	0	0	0	0	0	0	0	0	0	0	0	0	0
arCOG01161			R	-	HAD superfamily hydrolase		0.00299275	0.0356222	0.0362275	0.0304982	1	0	0	0	0	0	0	0	0	0	0	0	1	0	0	0
arCOG01197			V	-	Minimal nucleotidyltransferase		0.17712	0.03296	0.030953	0.02606	1	0	1	0	0	0	0	0	0	0	0	0	0	0	0	0
arCOG01210			R	-	Predicted nucleotidyltransferase and HTH domain		0.41969	0.00488594	0.0038272	0.00302293	4	0	0	0	0	0	1	2	2	3	0	0	0	0	0	0
arCOG01234			R	-	GTPase, G3E family		0.00724816	0.0356222	0.0362275	0.0304982	1	0	0	0	0	0	0	0	0	0	0	0	1	0	0	0
arCOG01264	Fatty acids biosynthesis	4	I	FabG	Short-chain alcohol dehydrogenase		5.49328e-06	0.00871169	0.00881286	0.00744484	1	0	0	0	0	0	0	0	0	0	0	0	0	1	0	0
arCOG01301			O	TrxB	Thioredoxin reductase		2.5623e-05	0.0163629	0.0173549	0.0143424	2	0	0	0	0	0	0	0	0	0	0	0	0	0	1	1
arCOG01330			S	-	Uncharacterized membrane protein		0.401375	0.0222477	0.0209024	0.0176549	1	0	0	0	0	0	1	0	0	0	0	0	0	0	0	0
arCOG01380			R	-	Phosphodiesterase of AP superfamily		0.101396	0.00981533	0.0108799	0.00851345	2	0	0	0	0	0	0	0	0	0	0	0	0	5	0	1
arCOG01394	Mureine biosynthesis	8	M	MurG	UDP-N-acetylglucosamine:LPS N-acetylglucosamine transferase		0.00452393	0.120962	0.132872	0.169905	3	0	0	0	0	0	0	0	0	0	2	2	0	0	0	1
arCOG01415			M	RfaG	Glycosyltransferase		0.294199	0.0338143	0.0343271	0.0391682	1	0	0	0	0	0	0	0	0	0	1	0	0	0	0	0
arCOG01417			M	RfaG	Glycosyltransferase		0.0568386	0.00146787	0.00131034	0.00110142	3	0	0	0	0	0	0	1	1	1	0	0	0	0	0	0
arCOG01418			M	RfaG	Glycosyltransferase		0.146563	0.060021	0.0562737	0.0471893	1	0	0	0	1	0	0	0	0	0	0	0	0	0	0	0
arCOG01431	Ile, Leu, Val biosynthesis	1	E	IlvA	Threonine dehydratase		0.0778957	0.000870609	0.000744588	0.000612451	3	0	0	0	0	0	0	2	2	2	0	0	0	0	0	0
arCOG01445			V	Cas3	CRISPR-associated helicase Cas3		0.433287	0.0275278	0.02585	0.0217797	1	0	0	1	0	0	0	0	0	0	0	0	0	0	0	0
arCOG01455			R	AdhP	Zn-dependent alcohol dehydrogenase		0.0326382	0.00983025	0.0100326	0.00842133	1	0	0	0	0	0	0	0	0	0	0	0	0	2	0	0
arCOG01465			V	-	ABC-type multidrug transport system, permease component		0.461455	0.00125441	0.00122712	0.0010337	1	0	0	0	0	0	0	0	0	0	0	0	0	0	0	1
arCOG01485	Riboflavin biosynthesis	2	H	RibD	Pyrimidine deaminase and reductase		0.118652	0.0698505	0.0720231	0.111746	2	0	0	0	0	0	0	0	0	0	1	1	0	0	0	0
arCOG01488			J	TadA	tRNA(Arg) A34 adenosine deaminase TadA		0.00246067	0.00983025	0.0100326	0.00842133	1	0	0	0	0	0	0	0	0	0	0	0	0	2	0	0
arCOG01489	Riboflavin biosynthesis	2	H	RibD	Pyrimidine reductase, riboflavin biosynthesis		0.163895	0.0216163	0.0202976	0.0171433	1	0	0	0	0	1	0	0	0	0	0	0	0	0	0	0
arCOG01522	Heme biosynthesis	9	H	HemY	Protoporphyrinogen oxidase		0.00596386	0.0471136	0.0481264	0.0590962	1	0	0	0	0	0	0	0	0	0	0	3	0	0	0	0
arCOG01573			M	MscS	Small-conductance mechanosensitive channel		0.0376779	0.03296	0.030953	0.02606	1	0	1	0	0	0	0	0	0	0	0	0	0	0	0	0
arCOG01583			K	-	DNA-binding transcriptional regulator, Lrp family		2.80397e-05	0.0118524	0.0109895	0.0093107	2	0	0	0	0	0	0	0	1	1	0	0	0	0	0	0
arCOG01586			K	-	DNA-binding transcriptional regulator, Lrp family		0.00122772	0.0339418	0.0344566	0.039314	1	0	0	0	0	0	0	0	0	0	0	1	0	0	0	0
arCOG01597	Purine biosynthesis	7	F	PurK	Phosphoribosylaminoimidazole carboxylase (NCAIR synthetase)		0.0317903	0.0222477	0.0209024	0.0176549	1	0	0	0	0	0	1	0	0	0	0	0	0	0	0	0
arCOG01613			H	-	Sulfopyruvate decarboxylase, TPP-binding subunit (coenzyme M biosynthesis)		0.0150233	0.0222477	0.0209024	0.0176549	1	0	0	0	0	0	1	0	0	0	0	0	0	0	0	0
arCOG01614	Ile, Leu, Val biosynthesis	2	H	ComD	Sulfopyruvate decarboxylase alpha chain		0.0109017	0.0222477	0.0209024	0.0176549	1	0	0	0	0	0	1	0	0	0	0	0	0	0	0	0
arCOG01631			O	-	Protein lysine SAM-dependent methyltransferase		0.00712325	0.0356222	0.0362275	0.0304982	1	0	0	0	0	0	0	0	0	0	0	0	1	0	0	0
arCOG01651			R	-	Alpha/beta superfamily hydrolase		0.440896	0.0442927	0.0451409	0.0535208	1	0	0	0	0	0	0	0	0	0	2	0	0	0	0	0
arCOG01652			R	-	Alpha/beta superfamily hydrolase		0.000253936	0.000803675	0.000815672	0.000692243	1	0	0	0	0	0	0	0	0	0	0	0	0	0	0	2
arCOG01659			Q	-	Dienelactone hydrolase or related enzyme		0.098505	0.268464	0.279877	0.233846	2	0	0	0	0	0	0	0	0	0	0	0	1	1	0	0
arCOG01669			P	-	DsrE/DsrF-like family		0.0118476	0.03296	0.030953	0.02606	1	0	1	0	0	0	0	0	0	0	0	0	0	0	0	0
arCOG01743			J	eRF1	Peptide chain release factor eRF1		0.000321941	0.00309383	0.00344543	0.0027654	3	0	0	0	0	0	0	0	0	0	0	0	0	1	1	1
arCOG01745			R	-	Membrane assocaited metal-dependent hydrolase		0.0505837	0.0275552	0.0279747	0.0236037	1	0	0	0	0	0	0	0	0	0	0	0	0	0	1	0
arCOG01757	Serine, glycine biosynthesis	1	H	SerA	Phosphoglycerate dehydrogenase or related dehydrogenase		0.000139851	0.0356222	0.0362275	0.0304982	1	0	0	0	0	0	0	0	0	0	0	0	1	0	0	0
arCOG01759			L	-	Bifunctional nuclease, with DNase and RNase activity		0.218769	0.114083	0.126667	0.101755	3	0	0	0	0	0	0	0	0	0	0	0	1	0	1	1
arCOG01770			E	-	Rhomboid family mebrane associated serine protease		0.21047	0.03296	0.030953	0.02606	1	0	1	0	0	0	0	0	0	0	0	0	0	0	0	0
arCOG01782			Q	-	SAM-dependent methyltransferase		0.00578361	0.198524	0.197955	0.16647	2	0	0	0	0	0	1	0	0	0	0	0	0	1	0	0
arCOG01787			Q	-	SAM-dependent methyltransferase		0.10897	0.0339418	0.0344566	0.039314	1	0	0	0	0	0	0	0	0	0	0	1	0	0	0	0
arCOG01847	Cysteine biosynthesis	1	E	CysE	Serine acetyltransferase		0.00211376	0.0338143	0.0343271	0.0391682	1	0	0	0	0	0	0	0	0	0	1	0	0	0	0	0
arCOG01850	Cysteine biosynthesis	1	R	WbbJ	Acetyltransferase (isoleucine patch superfamily)		0.000339642	0.00146787	0.00131034	0.00110142	3	0	0	0	0	0	0	1	1	1	0	0	0	0	0	0
arCOG01864			K	-	Transcriptional regulator, xre family		0.279424	0.294775	0.305496	0.307998	2	0	0	0	0	0	0	0	0	0	0	1	0	1	0	0
arCOG01884	Thymidilate biosynthesis	7	F	THY1	Thymidylate synthase, domain duplication		0.000215416	0.0698505	0.0720231	0.111746	2	0	0	0	0	0	0	0	0	0	1	1	0	0	0	0
arCOG01888			E	AmpS	Leucyl aminopeptidase (aminopeptidase T)		0.000442788	0.00146787	0.00131034	0.00110142	3	0	0	0	0	0	0	1	1	1	0	0	0	0	0	0
arCOG01961			P	NhaP	NhaP-type Na+/H+ and K+/H+ antiporter		0.188108	0.0275552	0.0279747	0.0236037	1	0	0	0	0	0	0	0	0	0	0	0	0	0	1	0
arCOG01964			P	Kch	Kef-type K+ transport system, predicted NAD-binding component		0.365152	0.175693	0.161458	0.135944	2	0	0	0	0	1	1	0	0	0	0	0	0	0	0	0
arCOG01975			O	TrxA	Thiol-disulfide isomerase or thioredoxin		0.0167695	0.060021	0.0562737	0.0471893	1	0	0	0	1	0	0	0	0	0	0	0	0	0	0	0
arCOG02002	Ile, Leu, Val biosynthesis	2	E	IlvB	Acetolactate synthase large subunit or other thiamine pyrophosphate-requiring enzyme		0.0223482	0.0339418	0.0344566	0.039314	1	0	0	0	0	0	0	0	0	0	0	1	0	0	0	0
arCOG02015	Ubiquinol biosynthesis	8	H	MenF	Menaquinone-specific isochorismate synthase		5.49328e-06	0.00871169	0.00881286	0.00744484	1	0	0	0	0	0	0	0	0	0	0	0	0	1	0	0
arCOG02068			P	DsrE	Uncharacterized protein involved in intracellular sulfur reduction		0.0826112	0.0338143	0.0343271	0.0391682	1	0	0	0	0	0	0	0	0	0	1	0	0	0	0	0
arCOG02083			M	-	S-layer domain		0.000920329	0.00871169	0.00881286	0.00744484	1	0	0	0	0	0	0	0	0	0	0	0	0	1	0	0
arCOG02085			S	-	Uncharacterized membrane protein		0.385955	0.00125441	0.00122712	0.0010337	1	0	0	0	0	0	0	0	0	0	0	0	0	0	0	1
arCOG02086			M	-	S-layer domain		0.373878	0.00125441	0.00122712	0.0010337	1	0	0	0	0	0	0	0	0	0	0	0	0	0	0	1
arCOG02120			V	-	PIN domain containing protein		0.282383	0.00146787	0.00131034	0.00110142	3	0	0	0	0	0	0	1	1	1	0	0	0	0	0	0
arCOG02125			X	Tra5	Transposase		0.314717	0.0216163	0.0202976	0.0171433	1	0	0	0	0	1	0	0	0	0	0	0	0	0	0	0
arCOG02128			X	-	Transposase		0.0906854	0.0442927	0.0451409	0.0535208	1	0	0	0	0	0	0	0	0	0	2	0	0	0	0	0
arCOG02138			X	-	Transposase		0.05703	0.108117	0.108124	0.088543	4	0	0	0	0	0	0	1	1	1	0	0	1	0	0	0
arCOG02147			C	-	Desulfoferredoxin		0.0436508	0.0118524	0.0109895	0.0093107	2	0	0	0	0	0	0	0	1	1	0	0	0	0	0	0
arCOG02174			R	-	Predicted exporter of the RND superfamily		0.256073	0.000691638	0.000841505	0.000614553	3	0	0	0	0	0	0	0	0	0	0	0	0	4	1	7
arCOG02191			R	-	Predicted Na+-dependent transporter		0.158197	0.0275552	0.0279747	0.0236037	1	0	0	0	0	0	0	0	0	0	0	0	0	0	1	0
arCOG02218			V	-	RHH/CopG DNA binding protein		0.0133684	0.03296	0.030953	0.02606	1	0	1	0	0	0	0	0	0	0	0	0	0	0	0	0
arCOG02221			V	-	PIN domain containing protein		0.212083	0.495512	0.49524	0.496494	2	0	0	0	0	0	1	0	0	0	0	1	0	0	0	0
arCOG02222			V	-	PIN domain containing protein		0.292316	0.0338143	0.0343271	0.0391682	1	0	0	0	0	0	0	0	0	0	1	0	0	0	0	0
arCOG02225			V	VapC	PIN domain containing protein		0.265802	0.0216163	0.0202976	0.0171433	1	0	0	0	0	1	0	0	0	0	0	0	0	0	0	0
arCOG02274			K	-	Transcriptional regulator, contains HTH domain		0.000183451	0.0947226	0.0946924	0.096399	4	0	0	0	0	0	0	1	1	1	0	1	0	0	0	0
arCOG02282			X	-	XerD/XerC family integrase		0.000524055	0.00983025	0.0100326	0.00842133	1	0	0	0	0	0	0	0	0	0	0	0	0	2	0	0
arCOG02286			J	Ncl1	Ribosome biogenesis protein, NOL1/NOP2/fmu family		0.0008848	0.00983025	0.0100326	0.00842133	1	0	0	0	0	0	0	0	0	0	0	0	0	2	0	0
arCOG02315			V	SalY	ABC-type antimicrobial peptide transport system, permease component		0.0485891	0.268464	0.279877	0.233846	2	0	0	0	0	0	0	0	0	0	0	0	1	1	0	0
arCOG02327			T	-	Signal transduction histidine kinase, contains PAS domain		0.0136104	0.0163629	0.0173549	0.0143424	2	0	0	0	0	0	0	0	0	0	0	0	0	0	1	1
arCOG02364			T	-	Signal transduction histidine kinase, contains PAS domain		9.25304e-05	0.00125441	0.00122712	0.0010337	1	0	0	0	0	0	0	0	0	0	0	0	0	0	0	1
arCOG02385			T	CheY	Rec domain		0.120769	0.00871169	0.00881286	0.00744484	1	0	0	0	0	0	0	0	0	0	0	0	0	1	0	0
arCOG02399			C	CcdA	Cytochrome c biogenesis protein		0.049217	0.00871169	0.00881286	0.00744484	1	0	0	0	0	0	0	0	0	0	0	0	0	1	0	0
arCOG02404			C	CcdA	Cytochrome c biogenesis protein		0.00621758	0.0275278	0.02585	0.0217797	1	0	0	1	0	0	0	0	0	0	0	0	0	0	0	0
arCOG02410			C	Mer	Coenzyme F420-dependent N5,N10-methylene tetrahydromethanopterin reductase or related flavin-dependent oxidoreductase		0.0149446	0.00871169	0.00881286	0.00744484	1	0	0	0	0	0	0	0	0	0	0	0	0	1	0	0
arCOG02434			F	-	Nucleoside 2-deoxyribosyltransferase		0.00833278	0.00146787	0.00131034	0.00110142	3	0	0	0	0	0	0	1	1	1	0	0	0	0	0	0
arCOG02436			O	NosY	ABC-type transport system involved in multi-copper enzyme maturation, permease component		0.18277	0.0552138	0.0573748	0.0480355	2	0	0	0	0	0	0	0	0	0	0	0	0	1	1	0
arCOG02447			S	-	Uncharacterized protein		0.0230136	0.000687787	0.000536742	0.000426739	3	0	0	0	0	0	0	2	4	4	0	0	0	0	0	0
arCOG02448			R	-	Uncharacterized Fe-S center protein		0.013953	0.00146787	0.00131034	0.00110142	3	0	0	0	0	0	0	1	1	1	0	0	0	0	0	0
arCOG02452			R	-	KaiC-like protein ATPase		0.0791329	0.454745	0.455378	0.480911	3	0	0	0	0	1	0	0	0	0	2	5	0	0	0	0
arCOG02492			S	-	Secreted protein, with PKD repeat domain		0.295674	0.0425688	0.043492	0.0363959	1	0	0	0	0	0	0	0	0	0	0	0	2	0	0	0
arCOG02537			M	-	beta-propeller repeat protein		0.0946286	0.0356222	0.0362275	0.0304982	1	0	0	0	0	0	0	0	0	0	0	0	1	0	0	0
arCOG02565			S	-	Secreted uncharacterized protein		0.0720196	0.0947226	0.0946924	0.096399	4	0	0	0	0	0	0	1	1	1	0	1	0	0	0	0
arCOG02577			R	MdaB	NADPH-quinone reductase (modulator of drug activity B)		0.126159	0.00146787	0.00131034	0.00110142	3	0	0	0	0	0	0	1	1	1	0	0	0	0	0	0
arCOG02608			O	GrxC	Glutaredoxin		5.49328e-06	0.00309383	0.00344543	0.0027654	3	0	0	0	0	0	0	0	0	0	0	0	0	1	1	1
arCOG02609			O	GrxC	Glutaredoxin		5.49328e-06	0.0216163	0.0202976	0.0171433	1	0	0	0	0	1	0	0	0	0	0	0	0	0	0	0
arCOG02624	dicarboxylate/4-hydroxybutyrate cycle	10	C	-	4-Hydroxybutyryl-CoA synthetase (AMP-forming)		0.1276	0.441379	0.392116	0.326438	3	0	0	0	1	0	0	0	1	1	0	0	0	0	0	0
arCOG02625			R	-	Predicted metal-dependent hydrolase		0.132233	0.0167884	0.0191674	0.0212305	2	1	0	0	0	0	0	0	0	0	0	0	0	0	0	8
arCOG02626			V	HsdS	Restriction endonuclease S subunit		0.402033	0.0134216	0.0133464	0.0106169	2	0	0	0	0	0	1	0	0	0	0	0	0	0	0	4
arCOG02628			V	HsdS	Restriction endonuclease S subunit		0.0796947	0.0242497	0.0238255	0.0196174	3	0	0	0	0	0	0	0	1	1	0	0	0	0	0	1
arCOG02646			K	AcrR	Transcriptional regulator, TetR/AcrR family		0.00197804	0.000803675	0.000815672	0.000692243	1	0	0	0	0	0	0	0	0	0	0	0	0	0	0	2
arCOG02700	Pyruvate oxidation	1(1)	C	AceF	Pyruvate/2-oxoglutarate dehydrogenase complex, dihydrolipoamide acyltransferase (E2) component (C-terminal fragment)		0.0868211	0.00125441	0.00122712	0.0010337	1	0	0	0	0	0	0	0	0	0	0	0	0	0	0	1
arCOG02708			E	GloA	Lactoylglutathione lyase or related enzyme		0.0118245	0.315257	0.315755	0.245089	3	0	0	0	0	1	0	0	0	0	0	0	0	2	0	3
arCOG02712			R	-	Predicted permease		0.0222802	0.060021	0.0562737	0.0471893	1	0	0	0	1	0	0	0	0	0	0	0	0	0	0	0
[truncated: 405 more rows]
