# Supplementary material for: ‘ARMAN’ archaea depend on association with euryarchaeal host in culture and in situ
Source: Nat Commun. 2017 Jul 5;8:60. doi: 10.1038/s41467-017-00104-7 (PMC5498576; doi:10.1038/s41467-017-00104-7)
Supplement: Supplementary file 6 — Supplementary Data set 5 [file 41467_2017_104_MOESM6_ESM.xlsx]

## Sheet: Sheet1
Supplementary Data 5. arCOGs inferred to be lost in Mia14 lineage.
Genes (arCOGs) with COUNT probability >50% to be lost in Mia14 linages are listed. List of functional groups is available at ftp://ftp.ncbi.nih.gov/pub/wolf/COGs/arCOG/funclass.tab
arCOG	FUNCTIONAL GROUP	Gene	Annotation
arCOG01356	C		Radical SAM superfamily enzyme
arCOG00349	C	TatD	Ferredoxin
arCOG01674	C	SelB	Acylphosphatase
arCOG02929	C		Plastocyanin/azurin/halocyanin family protein
arCOG02400	C		Cytochrome c biogenesis protein
arCOG01236	C		Heme/copper-type cytochrome/quinol oxidase, subunit 2
arCOG04949	C		Na+ or H+-translocating membrane pyrophosphatase
arCOG02398	C		Cytochrome c biogenesis protein
arCOG01601	C	-	Pyruvate:ferredoxin oxidoreductase or related 2-oxoacid:ferredoxin oxidoreductase, beta subunit
arCOG01603	C	YSH1	Pyruvate:ferredoxin oxidoreductase or related 2-oxoacid:ferredoxin oxidoreductase, gamma subunit
arCOG01605	C	-	Pyruvate:ferredoxin oxidoreductase or related 2-oxoacid:ferredoxin oxidoreductase, delta subunit
arCOG01608	C	-	Pyruvate:ferredoxin oxidoreductase or related 2-oxoacid:ferredoxin oxidoreductase, alpha subunit
arCOG01599	C	CyaB	Pyruvate:ferredoxin oxidoreductase or related 2-oxoacid:ferredoxin oxidoreductase, beta subunit
arCOG01606	C	-	Pyruvate:ferredoxin oxidoreductase or related 2-oxoacid:ferredoxin oxidoreductase, alpha subunit and gamma
arCOG01163	C	-	Isocitrate/isopropylmalate dehydrogenase
arCOG00984	C	-	Alcohol dehydrogenase, class IV
arCOG00288	C	PinR	Nitroreductase
arCOG00071	E	SlpA	Asparagine synthase (glutamine-hydrolyzing)
arCOG00070	E	CyaB	Glycine/serine hydroxymethyltransferase
arCOG00255	E		Prephenate dehydratase
arCOG01890	E	SufB	Leucyl aminopeptidase (aminopeptidase T)
arCOG01768	E	GlcD	Membrane associated serine protease
arCOG00912	E	YSH1	Ornithine carbamoyltransferase
arCOG01130	E	Pcc1	Aspartate/tyrosine/aromatic aminotransferase
arCOG02165	E		Transglutaminase-like cysteine protease
arCOG00112	E	-	Argininosuccinate synthase
arCOG01748	E	SufC	Argininosuccinate lyase
arCOG04994	E		Zn-dependent protease
arCOG01518	E		Peptidase M42 family protein
arCOG02268	E	PepP	Diaminopimelate decarboxylase
arCOG04247	E	PaaJ	Zn-dependent carboxypeptidase, M32 family
arCOG00121	E		Asparagine synthase (glutamine-hydrolyzing)
arCOG04044	E	-	2-amino-3,7-dideoxy-D-threo-hept-6-ulosonic acid synthase, DhnA-aldolase family
arCOG02097	E		3-dehydroquinate dehydratase
arCOG04586	E		3'-phosphoadenosine 5'-phosphosulfate sulfotransferase (PAPS reductase)/FAD synthetase or related enzyme
arCOG02888	E		Succinylglutamate desuccinylase
arCOG07384	E		Histidinol phosphatase or related phosphatase
arCOG00915	E	CDC9	4-aminobutyrate aminotransferase or related aminotransferase
arCOG01588	E		Lysine biosynthesis protein LysW
arCOG00455	E	Dcd	Pyrroline-5-carboxylate reductase
arCOG00864	E		Glutamate 5-kinase
arCOG01253	E		Gamma-glutamyl phosphate reductase
arCOG01698	E	CydB	Homoaconitate hydratase/3-isopropylmalate dehydratase large subunit family protein
arCOG02092	E	-	Isopropylmalate/homocitrate/citramalate synthase
arCOG02230	E	-	3-isopropylmalate dehydratase small subunit
arCOG00243	E		Saccharopine dehydrogenase or related enzyme
arCOG00177	E	-	ABC-type spermidine/putrescine transport system, ATPase component
arCOG01033	E		Shikimate 5-dehydrogenase
arCOG01086	E	AcoB	Tryptophan synthase alpha chain
arCOG01433	E		Tryptophan synthase beta chain
arCOG04133	E		Chorismate synthase
arCOG00612	F	-	IMP dehydrogenase/GMP reductase
arCOG00067	F	PykF	Phosphoribosylpyrophosphate synthetase
arCOG00063	F	-	CTP synthase (UTP-ammonia lyase)
arCOG00093	F	AcoA	Glutamine phosphoribosylpyrophosphate amidotransferase
arCOG02825	F		Folate-dependent phosphoribosylglycinamide formyltransferase PurN
arCOG02013	F		Thymidine phosphorylase/AMP phosphorylase
arCOG01747	F	-	Adenylosuccinate lyase
arCOG00090	F		GMP synthase - Glutamine amidotransferase domain
arCOG04387	F	-	Adenylosuccinate synthase
arCOG04415	F	AceF	Phosphoribosylamine-glycine ligase
arCOG03714	F		ATP cone domain containing protein
arCOG00603	F	SecB	Dihydroorotate dehydrogenase
arCOG00018	F	ARC1	NAD(P)H-hydrate repair enzyme Nnr, NAD(P)H-hydrate dehydratase domain
arCOG01046	F		Adenylate kinase or related kinase
arCOG10830	F		ppGpp synthetase catalytic domain (RelA/SpoT-type nucleotidyltranferase)
arCOG05133	F		Uridine kinase
arCOG00029	F	-	Orotate phosphoribosyltransferase
arCOG00081	F	-	Orotidine-5'-phosphate decarboxylase
arCOG00689	F	NagC	Dihydroorotase or related cyclic amidohydrolase
arCOG00911	F	AdkA	Aspartate carbamoyltransferase, catalytic chain
arCOG04229	F	-	Aspartate carbamoyltransferase, regulatory subunit
arCOG05252	F		Predicted secreted endonuclease distantly related to archaeal Holliday junction resolvase
arCOG00087	F	RPL40A	GMP synthase - Glutamine amidotransferase domain
arCOG00102	F	ArsR	Phosphoribosylformylglycinamidine (FGAM) synthase, glutamine amidotransferase domain
arCOG00639	F	AceF	Phosphoribosylaminoimidazole (AIR) synthetase
arCOG00641	F	Lpd	Phosphoribosylformylglycinamidine (FGAM) synthase, synthetase domain
arCOG02824	F		AICAR transformylase/IMP cyclohydrolase PurH
arCOG04173	F		Cytidine deaminase
arCOG04311	F	RpsE	5'-deoxynucleotidase, HD superfamily hydrolase
arCOG03214	F		Thymidylate synthase
arCOG02435	F		Nucleoside 2-deoxyribosyltransferase
arCOG04889	F	-	Oxygen-sensitive ribonucleoside-triphosphate reductase
arCOG02826	F		Formyltetrahydrofolate hydrolase
arCOG02464	F	Lpd	Phosphoribosylcarboxyaminoimidazole (NCAIR) mutase
arCOG04421	F	UbiA	Phosphoribosylaminoimidazolesuccinocarboxamide (SAICAR) synthase
arCOG04221	F	RplV	Ribonucleotide monophosphatase NagD, HAD superfamily
arCOG01169	G	LysU	Enolase
arCOG00014	G	Ppa	Sugar kinase, ribokinase family
arCOG00767	G	-	Phosphomannomutase
arCOG01349	G	Apt	Archaeal fructose-1,6-bisphosphatase or related enzyme of inositol monophosphatase family
arCOG01087	G	SpeD	Triosephosphate isomerase
arCOG05355	G		Phosphoheptose isomerase
arCOG05061	G		Transaldolase
arCOG01993	G		Phosphoglycerate mutase 1
arCOG01696	G	RPS26B	2,3-bisphosphoglycerate-independent phosphoglycerate mutase
arCOG00496	G	-	3-phosphoglycerate kinase
arCOG01420	G		Glycogen synthase
arCOG07581	G		Glycosyl hydrolase family 18, contains cellulose binding domain
arCOG01053	G		Transketolase, N-terminal subunit
arCOG01051	G		Transketolase, C-terminal subunit
arCOG03003	G		Cupin domain containing protein
arCOG00271	G	SrmB	Permease of the drug/metabolite transporter (DMT) superfamily
arCOG05046	G		Pentose-5-phosphate-3-epimerase
arCOG08882	G		Ribose 5-phosphate isomerase RpiB
arCOG00141	G		MFS family permease
arCOG03287	G		Glycogen debranching enzyme
arCOG00052	G		Glucose-6-phosphate isomerase
arCOG01421	G		Glucan phosphorylase
arCOG04603	G		Fructose-1,6-bisphosphatase
arCOG03460	G		N-acetylglucosaminyl deacetylase, LmbE family
arCOG02796	G		Glucose/sorbosone dehydrogenase
arCOG01124	G	Lhr	Ribose-1,5-bisphosphate isomerase, eIF-2B alpha/beta/delta family
arCOG04435	G	-	Phosphoenolpyruvate carboxylase
arCOG01393	G		Glycosyl transferase, related to UDP-glucuronosyltransferase
arCOG02876	G		Peptidoglycan/xylan/chitin deacetylase, PgdA/CDA1 family
arCOG01490	H		Dihydrofolate reductase
arCOG00972	H		Nicotinamide mononucleotide adenylyltransferase
arCOG04538	H		5,10-methylene-tetrahydrofolate dehydrogenase/Methenyl tetrahydrofolate cyclohydrolase
arCOG01589	H	AsnS	Glutathione synthase/glutaminyl transferase/alpha-L-glutamate ligase
arCOG07444	H		S-adenosylmethionine synthetase
arCOG02939	H		Pterin-4a-carbinolamine dehydratase
arCOG01754	H	Gnd	Phosphoglycerate dehydrogenase or related dehydrogenase
arCOG03837	H		Lipoate-protein ligase A associated domain
arCOG01904	H	Gph	CTP-dependent Riboflavin kinase
arCOG01323	H		Riboflavin synthase beta-chain
arCOG00069	H	-	NH3-dependent NAD+ synthetase
arCOG04137	H	-	S-adenosylhomocysteine hydrolase
arCOG00474	H	RpsJ	5-formyltetrahydrofolate cyclo-ligase
arCOG00040	H	-	Hypoxanthine phosphoribosyltransferase
arCOG00535	H	PksG	Sulfur transfer protein involved in thiamine biosynthesis
arCOG00660	H		Lipoate synthase
arCOG01978	H	Bcp	Dihydropteroate synthase or related enzyme
arCOG01322	H		Archaeal riboflavin synthase
arCOG00670	I	-	Phosphatidylglycerophosphate synthase
arCOG01081	I		Isopentenyldiphosphate isomerase
arCOG01028	I	-	Mevalonate kinase
arCOG02041	I		Phosphatidylserine/phosphatidylglycerophosphate/cardiolipin synthase or related enzyme
arCOG01259	I		Short-chain alcohol dehydrogenase
arCOG01885	J		Ribosomal protein S17E
arCOG02726	J	Sss1	Asp-tRNAAsn/Glu-tRNAGln amidotransferase C subunit
arCOG01718	J	IscU	Asp-tRNAAsn/Glu-tRNAGln amidotransferase B subunit
arCOG00307	J	-	RNase P/RNase MRP subunit p30
arCOG04108	J		Ribosomal protein S27E
arCOG01717	J		Asp-tRNAAsn/Glu-tRNAGln amidotransferase A subunit or related amidase
arCOG00042	J		tRNA(Ile)-lysidine synthase TilS/MesJ
arCOG04332	J		Cys-tRNA(Pro)/Cys-tRNA(Cys) deacylase, ybaK family
arCOG00485	J		Lysyl-tRNA synthetase, class I
arCOG00350	J		Ribosome biogenesis GTPase A
arCOG04156	J		Wybutosine (yW) biosynthesis enzyme
arCOG04125	J	-	RNA 3'-terminal phosphate cyclase
arCOG00187	J		Translation initiation factor RLI1, contains Fe-S and AAA+ ATPase domains
arCOG00973	J		16S rRNA C967 or C1407 C5-methylase, RsmB/RsmF family
arCOG00721	J		Endonuclease Nob1, consists of a PIN domain and a Zn-ribbon module
arCOG00989	J		Queuine/archaeosine tRNA-ribosyltransferase
arCOG04304	J	FtsZ1_2	Ribosomal protein L35AE/L33A
arCOG01486	J	NtpI	5S rRNA maturation endonuclease (Ribonuclease M5), contains TOPRIM domain
arCOG00910	J		Predicted RNA methylase
arCOG00906	J		rRNA maturation protein Nop10, contains Zn-ribbon domain
arCOG00110	J	RPA1	16S RNA G1207 methylase RsmC
arCOG00048	J	NtpD	23S rRNA G2445 N2-methylase RlmL
arCOG04126	J	PpsA	Ribosomal protein L37E
arCOG00047	J		tRNA G10 N-methylase Trm11
arCOG00398	J	-	ASCH domain, predicted RNA-binding domain
arCOG00985	J	-	Predicted RNA-binding protein, contains PUA domain
arCOG10375	J		Cyclic phosphodiesterase-like protein
arCOG01042	J		Exosome subunit, RNA binding protein with dsRBD fold
arCOG00546	J	-	mRNA degradation ribonuclease J1/J2
arCOG01346	J		RNA-binding protein containing KH domain, possibly ribosomal protein
arCOG01361	K	-	Histone acetyltransferase
arCOG01760	K		Transcription elongation factor
arCOG02037	K		Sugar-specific transcriptional regulator TrmB
arCOG03931	K		ArsR-like HTH and PAS domain
arCOG01207	K		Predicted transcriptional regulator, MarR family
arCOG01686	K		Transcriptional regulator containing HTH domain, ArsR family
arCOG01761	K	DedA	Transcription elongation factor
arCOG02611	K	LSM1	Predicted transcriptional regulator, containd two HTH domains
arCOG01009	K	GrpE	Transcriptional regulator, contains N-terminal RHH domain
arCOG07561	K		Predicted membrane-associated trancriptional regulator
arCOG00377	K		Predicted membrane-associated trancriptional regulator
arCOG04152	K		Predicted transcriptional regulator
arCOG03112	K		Fic family protein
arCOG08098	K		Transcriptional regulator NrdR (Zn-ribbon and ATP-cone domains)
arCOG01057	K	GatE	DNA-binding transcriptional regulator, HxlR family
arCOG02099	K		Mn-dependent transcriptional regulator (DtxR family)
arCOG00386	K		Predicted membrane-associated trancriptional regulator
arCOG02983	K		Cold shock protein, CspA family
arCOG02242	K		Transcriptional regulator, contains HTH domain
arCOG01117	K		Lrp/AsnC family C-terminal domain
arCOG01687	K		Transcriptional regulator containing HTH domain, ArsR family
arCOG00395	K		Predicted membrane-associated or secreted trancriptional regulator
arCOG00731	K		Transcriptional regulator containing HTH domain, ArsR family
arCOG03154	L		Intein/homing endonuclease
arCOG02989	L		Histones H3 and H4
arCOG04357	L		Thermostable 8-oxoguanine DNA glycosylase
arCOG00427	L	-	Single-stranded DNA-specific exonuclease RecJ
arCOG00115	L	NusG	DNA modification methylase
arCOG03158	L		Intein/homing endonuclease
arCOG03192	L	TruD	Endonuclease YncB, thermonuclease family
arCOG00367	L	-	NurA 5'-3' nuclease
arCOG03156	L		DNA endonuclease related to intein-encoded endonuclease
arCOG00424	L		DHH superfamily phosphohydrolase/exonuclease
arCOG03146	L		Intein/homing endonuclease
arCOG05122	L		3-methyladenine DNA glycosylase AlkD
arCOG01304	L	CDC6	RecB family endonuclease acting on branched DNA substrates
arCOG00890	L		DNA modification methylase
arCOG04919	L		DNA repair protein RadC, contains a helix-hairpin-helix DNA-binding motif
arCOG03130	L		Predicted exonuclease, contains RNaseH-like domain
arCOG02636	L		Adenine-specific DNA methylase
arCOG00472	L		Orc1/cdc6 family replication initiation protein fused to HTH domain
arCOG01305	L		Topoisomerase DNA binding C4 zinc finger fused to uncharacterized N-terminal domain often associated with RecB-like endonuclease
arCOG00463	L		Uri superfamily endonuclease
arCOG02258	L		RPA family protein, a subunit of RPA complex in P.furiosus
arCOG00894	M	-	Glycosyl transferase family 2
arCOG01385	M		Glycosyl transferase family 2
arCOG00663	M	TadC	Nucleoside-diphosphate-sugar pyrophosphorylase involved in lipopolysaccharide biosynthesis/translation initiation factor 2B, gamma/epsilon subunit
arCOG00666	M	GCD14	N-acetylglucosamine-1-phosphate uridyltransferase
arCOG01383	M	-	Glycosyl transferase family 2
arCOG00896	M		Glycosyl transferase family 2
arCOG00567	M		Glycosyltransferase of PMT family
arCOG00057	M	-	Glucosamine 6-phosphate synthetase
arCOG02820	M		UDP-N-acetylmuramyl tripeptide synthase
arCOG01373	M		GDP-D-mannose dehydratase
arCOG02043	M		Dolichol phosphate-mannose mannosyltransferase
arCOG00253	M	-	UDP-glucose 6-dehydrogenase
arCOG07560	M		Cell surface protein
arCOG00118	M	RpsB	Predicted pyridoxal phosphate-dependent enzyme apparently involved in regulation of cell wall biogenesis
arCOG01411	M		Glycosyltransferase
arCOG00563	M		Oligosaccharyl transferase, PMT/STT3 family
arCOG01570	M		Small-conductance mechanosensitive channel
arCOG01222	M	LeuS	Cytidylyltransferase fused to conserved domain of DUF357 family
arCOG02080	M		S-layer domain
arCOG04188	M	-	dTDP-4-dehydrorhamnose 3,5-epimerase or related enzyme
arCOG01367	M	SIK1	dTDP-4-dehydrorhamnose reductase
arCOG05978	M		Extracellular protein containing Kelch and FN3 domains
arCOG01392	M	DPH2	UDP-N-acetylglucosamine 2-epimerase
arCOG01419	M		Glycosyltransferase
arCOG01371	M	Pth2	dTDP-D-glucose 4,6-dehydratase
arCOG02487	M	Cdc48	Cell surface protein, a component of a putative secretion system
arCOG00668	M		Nucleoside-diphosphate-sugar pyrophosphorylase involved in lipopolysaccharide biosynthesis/translation initiation factor 2B, gamma/epsilon subunit
arCOG06738	M		Surface protein containing fasciclin-like repeats
arCOG02544	M		NosD-like periplasmic protein fused to PKD repeat domain
arCOG00897	M		Glycosyl transferase family 2
arCOG00252	M	RPL19A	UDP-N-acetyl-D-mannosaminuronate dehydrogenase
arCOG02005	M		Aspartate racemase
arCOG02542	M		Cell surface protein containing PGF C-terminal sorting motif
arCOG01569	M		Small-conductance mechanosensitive channel
arCOG02538	M		Secreted protein, with PKD repeat domain
arCOG05213	M		Large-conductance mechanosensitive channel
arCOG02488	M		Cell surface protein, a component of a putative secretion system
arCOG03264	M		Cell surface protein
arCOG01386	M		Glycosyl transferase family 2
arCOG01409	M		Glycosyltransferase
arCOG01376	M		Nucleoside-diphosphate-sugar epimerase
arCOG01818	N		ATPase involved in pili biosynthesis
arCOG01814	N		Pilus assembly protein TadC
arCOG00589	N	RpmC	FleN family ATPase involved in pili biosynthesis
arCOG07792	N		Pilin/Flagellin, contains class III signal peptide
arCOG02300	N		Type II secretory pathway, prepilin signal peptidase PulO
arCOG01808	N		Pilus assembly protein TadC
arCOG03871	N		Pilin/Flagellin, FlaG/FlaF family
arCOG01824	N		Archaellum protein F, archaellin of FlaG/FlaF family
arCOG02868	O		Protein-disulfide isomerase
arCOG00702	O		Subtilisin-like serine protease
arCOG02815	O		Conserved domain frequently associated with peptide methionine sulfoxide reductase
arCOG00976	O	-	Protein-L-isoaspartate carboxylmethyltransferase
arCOG02816	O		Peptide methionine sulfoxide reductase
arCOG01297	O		Alkyl hydroperoxide reductase, large subunit
arCOG01306	O	ProS	ATP-dependent 26S proteasome regulatory subunit
arCOG01311	O	RplE	Periplasmic serine protease (ClpP class)
arCOG01139	O		Proteasome lid subunit RPN8/RPN11, contains Jab1/MPN domain metalloenzyme (JAMM) motif
arCOG01331	O	Dpo4/DinP	Zn-dependent protease with chaperone function
arCOG06218	O		E3 Ubiquitin ligase family protein
arCOG03202	O		Collagenase family protease
arCOG04560	O		Fe-S cluster assembly iron-binding protein IscA
arCOG00314	O		Thiol-disulfide isomerase or thioredoxin
arCOG03562	O		Thiol-disulfide isomerase or thioredoxin
arCOG03686	O	RpsI	Predicted redox protein, regulator of disulfide bond formation
arCOG03580	O		Putative protein-S-isoprenylcysteine methyltransferase
arCOG01955	P		Potassium-efflux system protein KefB
arCOG02881	P		Ca2+/Na+ antiporter
arCOG02265	P	RPS8A	Mg2+ and Co2+ transporter
arCOG01962	P		NhaP-type Na+/H+ and K+/H+ antiporter with a unique C-terminal domain
arCOG04231	P	NOP1	Uncharacterized protein involved in tolerance to divalent cations
arCOG02763	P	RpsS	Heavy-metal-associated domain (HMA)
arCOG00576	P	HemK	Predicted divalent heavy-metal cations transporter
arCOG02852	P		Ferredoxin subunit of nitrite reductase or ring-hydroxylating dioxygenase
arCOG02764	P	RpsO	Copper-ion-binding protein
arCOG04330	P		High-affinity Fe2+/Pb2+ permease
arCOG01957	P	CcmA	TrkA, K+ transport system, NAD-binding component
arCOG02519	P		Lipoprotein NosD family, contains CASH domains
arCOG00238	P	SecF	Na+/H+ antiporter NhaD or related arsenite permease
arCOG04750	P		Sirohydrochlorin iron chelatase fused to [2Fe-2S] Ferredoxin
arCOG02785	P		Arylsulfatase A or related enzyme
arCOG04233	P	HMG1	ABC-type Fe3+-hydroxamate transport system, periplasmic component
arCOG04347	Q	PbaB	SAM-dependent methyltransferase
arCOG01792	Q		SAM-dependent methyltransferase
arCOG01773	Q	AnsB	SAM-dependent methyltransferase
arCOG04989	Q		SAM-dependent methyltransferase
arCOG03914	Q		Multicopper oxidase
arCOG03439	R		vWFa domain containing protein
arCOG02293	R	-	HAD superfamily hydrolase
arCOG04469	R	-	Tripartite tricarboxylate transporter (TTT) class transporter
arCOG03400	R		Predicted RNA-binding protein, contains TRAM domain
arCOG01994	R	HHT1	Uncharacterized membrane protein, a component of a putative membrane remodelling system
arCOG00497	R		Zn-dependent hydrolase of the beta-lactamase fold
arCOG01991	R		Broad specificity phosphatase PhoE or related phosphatase
arCOG00302	R	-	Metal-dependent phosphoesterase (PHP family)
arCOG06870	R		HD family hydrolase, SpoT related
arCOG01806	R		ACT domain containing protein
arCOG02902	R		vWFA domain containing protein
arCOG02900	R		vWFA domain containing protein
arCOG00352	R		GTP-binding protein, GTP1/Obg family
arCOG04881	R		PHP family phosphoesterase with a Zn ribbon
arCOG04265	R		C4-type Zn-finger protein
arCOG01860	R	-	Predicted HD superfamily hydrolase
arCOG04950	R		Uncharacterized pyridoxal phosphate-containing protein, affects Ile and Val metabolism
arCOG00979	R		Predicted O-methyltransferase YrrM
arCOG04418	R		Predicted HTH domain, homologous to N-terminal domain of RPA1 protein family
arCOG03850	R		Predicted O-methyltransferase YrrM
arCOG01377	R		Phosphodiesterase of AP superfamily
arCOG00499	R	-	Metal-dependent hydrolase of the beta-lactamase superfamily
arCOG05186	R		Protein containing SET domain
arCOG04250	R		Solo B3/4 domain (OB-fold DNA/RNA-binding) of Phe-aaRS-beta
arCOG00606	R	-	CBS domain
arCOG01189	R		Predicted unusual protein kinase
arCOG02261	R		Protein containing OB-fold-like and PCI domains
arCOG02642	R	CcmA	Predicted PurR-regulated permease PerM
arCOG04212	R	DnaG	Predicted DNA-binding protein with PD1-like DNA-binding motif
arCOG01688	R	MCM2	Predicted transcriptional regulator, contains HTH and 4VR domain
arCOG06761	R		Predicted double-glycine peptidase
arCOG02284	R		Secreted protein containing C-terminal beta-propeller domain distantly related to WD-40 repeats
arCOG03420	R		Predicted transriptional regulator fused to S-layer-like domain
arCOG01769	R		Predicted nucleic acid binding protein containing the AN1-type Zn-finger
arCOG00354	R	-	GTPase SAR1 or related small G protein
arCOG04065	R		Zn-dependent peptidase
arCOG00626	R		Hemolysins or related protein containing CBS domains
arCOG00938	R		Radical SAM superfamily enzyme
arCOG04116	R		ATPase (PilT family)
arCOG03113	S		Uncharacterized protein
arCOG04500	S		Uncharacterized protein with Ig-like domain
arCOG02142	S		Pheromone shutdown protein TraB, contains GTxH motif
arCOG02408	S	-	Uncharacterized NYN domain containing protein, LabA family
arCOG02177	S	-	Uncharacterized membrane protein
arCOG04574	S		Uncharacterized protein
arCOG04214	S		Uncharacterized protein
arCOG02087	S		Predicted membrane protein
arCOG03633	S		Uncharacterized membrane protein YckC, RDD family
arCOG06113	S		Zn finger protein, C2C2 type
arCOG03119	S		Membrane protein DedA family
arCOG04706	S		Uncharacterized membrane protein
arCOG03606	S		Uncharacterized protein
arCOG05022	S		Uncharacterized protein, contains PQ loop repeat
arCOG05201	S		Uncharacterized protein
arCOG03272	S		Zn finger protein
arCOG03269	S		Uncharacterized protein, contains DUF11 domain
arCOG10338	S		Uncharacterized protein
arCOG01572	S		Uncharacterized membrane protein
arCOG03387	S		Uncharacterized protein
arCOG05011	S		Uncharacterized protein
arCOG05299	S		Uncharacterized membrane protein
arCOG03769	S		Uncharacterized membrane protein
arCOG08946	S		Uncharacterized protein
arCOG03962	S		Uncharacterized protein with SCP/PR1 domains
arCOG09579	S		Uncharacterized protein
arCOG06293	S		Uncharacterized membrane protein
arCOG03185	S		Uncharacterized membrane protein
arCOG05495	S		Uncharacterized protein, contains N-terminal coiled-coil domain
arCOG05071	S		Uncharacterized protein, DUF2683 family
arCOG03620	S		Uncharacterized membrane protein YuzA, DUF378 family
arCOG05037	S		Uncharacterized protein
arCOG06503	S		Uncharacterized protein
arCOG08896	S		Uncharacterized membrane protein
arCOG02745	S		Uncharacterized protein, DUF58 family, contains vWF domain
arCOG13240	S		Uncharacterized protein
arCOG04417	S		Zn-ribbon containing protein
arCOG06468	S		Uncharacterized protein
arCOG02884	S		Membrane associated protein with extracellular Ig-like domain, a component of a putative secretion system
arCOG02861	S		Predicted membrane protein, DoxD family
arCOG06355	S		Uncharacterized protein, DUF2062 family
arCOG09553	S		Uncharacterized membrane protein, contains PLD-nuclease N-terminal domain
arCOG04006	S		HEAT repeats containing protein
arCOG04171	S	-	Uncharacterized protein
arCOG03118	S		Membrane protein DedA family
arCOG04416	S		Uncharacterized protein
arCOG04619	S		Uncharacterized membrane protein, contains bPH2 (bacterial pleckstrin homology) domain
arCOG08231	S		Periplasmic protein with immunoglobin-like fold
arCOG07442	S		Uncharacterized protein
arCOG01180	T		Serine/threonine protein kinase involved in cell cycle control
arCOG01182	T		Predicted Ser/Thr protein kinase
arCOG02600	T		Signal transduction regulator, contains Rec and HTH domains
arCOG01997	U	-	Multiple antibiotic transporter
arCOG01663	V		Cytotoxic translational repressor of toxin-antitoxin stability system
arCOG00717	V		PIN domain containing protein
arCOG02411	V		HicB family component of toxin-antitoxin system, antitoxin, predicted nuclease of the RNAse H fold
arCOG00818	V		AbrB family transcriptional regulator
arCOG01204	V		Minimal nucleotidyltransferase
arCOG03086	V		Toxic component of toxin-antitoxin system, dsRBD-like fold, HicA family
arCOG00790	V		CRISPR-associated protein Cas4, RecB family exonuclease
arCOG01463	V	RplJ	ABC-type multidrug transport system, permease component
arCOG00786	V		CRISPR-associated protein Cas4, RecB family exonuclease
arCOG06831	V		Prophage maintenance system killer protein
arCOG08099	V		HNH family endonuclease
arCOG02635	V		Type II restriction enzyme, methylase subunit
arCOG00713	V		PIN domain containing protein
arCOG02121	V		PIN domain containing protein
arCOG02632	V	DnaN	Type I restriction-modification system methyltransferase subunit
arCOG05724	V		RecB family restriction endonuclease, SeqA-like protein
arCOG03403	V		PemK/MazF family toxin
arCOG03088	V		Toxic component of toxin-antitoxin system, dsRBD-like fold, HicA family
arCOG01008	V	-	Transcriptional regulator, CopG/Arc/MetJ family (DNA-binding and a metal-binding domains)
arCOG01446	VK	IleS	CRISPR-Cas associated transcriptional regulator, contains CARF and HTH domain
arCOG02751	X		Transposase, IS5 family
arCOG01241	X	-	XerD/XerC family integrase
arCOG02134	X		Transposase
arCOG01242	X		XerD/XerC family integrase
arCOG06508	X		Transposase, IS5 family
