# Supplementary material for: ‘ARMAN’ archaea depend on association with euryarchaeal host in culture and in situ
Source: Nat Commun. 2017 Jul 5;8:60. doi: 10.1038/s41467-017-00104-7 (PMC5498576; doi:10.1038/s41467-017-00104-7)
Supplement: Supplementary file 7 — Supplementary Data set 6 [file 41467_2017_104_MOESM7_ESM.xlsx]

## Sheet: best blast hits
Supplementary Data 6. Breakdown of best BLASTP hits for Mia14 proteins against all archaea in the phylogenetic tree (Fig. 4) plus two Cuniculiplasmas genomes.
The number and the fraction of taxonomic affiliations (assessed by the first BLAST hit to a database of archaeal proteins) for DPANN group genomes
	Asgard group	DPANN group	Euryarchaeota	TACK group	environmental samples	none	total	Asgard group	DPANN group	Euryarchaeota	TACK group	environmental samples	none
nanoarchaeote_Nst1_GCA_000387965.1	4	213	137	146	2	145	647	0.00618238	0.329212	0.211747	0.225657	0.00309119	0.224111
Nanoarchaeum_equitans_Kin4_M_GCA_000008085.1	0	177	181	59	0	119	536	0	0.330224	0.337687	0.110075	0	0.222015
archaeon_GW2011_AR15_GCA_000830295.1	10	494	339	84	0	381	1308	0.00764526	0.377676	0.259174	0.0642202	0	0.291284
archaeon_GW2011_AR17_GCA_000805995.1	3	413	132	28	2	218	796	0.00376884	0.518844	0.165829	0.0351759	0.00251256	0.273869
archaeon_GW2011_AR20_GCA_000830315.1	6	547	181	37	2	237	1010	0.00594059	0.541584	0.179208	0.0366337	0.0019802	0.234653
Mia14	5	101	456	161	10	220	953	0.00524659	0.105981	0.478489	0.16894	0.0104932	0.23085
Candidatus_Iainarchaeum_andersonii_SCGC_AAA011_E11_GCA_000402355.1	7	733	197	45	1	239	1222	0.00572831	0.599836	0.161211	0.0368249	0.000818331	0.195581
archaeon_GW2011_AR10_GCA_000830275.1	11	755	252	63	3	255	1339	0.00821509	0.563854	0.1882	0.04705	0.00224048	0.190441
archaeon_GW2011_AR5_GCA_000806115.1	9	230	361	101	2	325	1028	0.00875486	0.223735	0.351167	0.098249	0.00194553	0.316148
Candidatus_Nanosalinarum_J07AB56_GCA_000220355.1	2	676	360	15	15	339	1407	0.00142146	0.480455	0.255864	0.010661	0.010661	0.240938
Number of Mia14 genes, affiliated with speciofic representatives of the Thermoplasmatales order
Thermoplasmatales	146
Acidiplasma_MBA_1_MBA_1_GCA_000949015.1	15
Acidiplasma_aeolicum_VT_GCA_001402945.1	10
Acidiplasma_aeolicum_V_GCA_001399695.1	2
Acidiplasma_cupricumulans_JCM_13668_GCA_001316225.1	3
Cuniculiplasma_divulgatum_PM4	19
Cuniculiplasma_divulgatum_S5	12
Ferroplasma_acidarmanus_fer1_GCA_000152265.2	19
Picrophilus_torridus_DSM_9790_GCA_000008265.1	20
Thermogymnomonas_acidicola_JCM_13583_GCA_001316105.1	3
Thermoplasma_volcanium_GSS1_GCA_000011185.1	20
Thermoplasmatales_archaeon_A_plasma_GCA_000447225.1	13
Thermoplasmatales_archaeon_BRNA1_BRNA1_GCA_000350305.1	1
Thermoplasmatales_archaeon_E_plasma_GCA_000496135.1	9
